# Supplementary material for: Bi-allelic variants in WDR47 cause a complex neurodevelopmental syndrome
Source: EMBO Mol Med. 2024 Nov 28;17(1):129–68. doi: 10.1038/s44321-024-00178-z (PMC11730659; doi:10.1038/s44321-024-00178-z)
Supplement: Supplementary file 1 — Table EV1 [file 44321_2024_178_MOESM1_ESM.xlsx]

## Sheet: Sheet1
Table EV1 : list of variants found in each patients
Patient	Gene	Transcript	Coding effect	Protein effect	Zygozity	CADD	REVEL	PolyPhen	MAF (GnomAD v4.1.0)	comments
M01	PON1	NM_000446.7	c.109G>A	p.Val37Ile	Homozygous	1.15	0.046	0	0.00001304	Excluded based on benign nature of the variant.
	LMTK2	NM_014916.4	c.4285A>C	p.Met1429Leu	Homozygous	5.7	0.249	0	0.00005273	Excluded based on the benign nature of the variant
	PIEZO2	NM_001378183.1	c.4657G>A	p.Ala1553Thr	Homozygous	20.6	0.175	0.009	0.00001106	Excluded based on the benign nature of the variant and no match with the clinical features observed in Homozygous patient.
	ANKRD30B	NM_001367607.2	c.862G>A	p.Ala288Thr	Homozygous	11.6	0.03	0.620	0.0001024	No phenotypic match with Homozygous patient
M03	HEATR5A	NM_015473.4	c.1260G>A	p.Met420Ile	Heterozygous	18.4	0.034	0.003	0.0000006203	Excluded based on benign nature of the variant.
	HEATR5A	NM_015473.4	c.2426A>G	p.Glu809Gly	Heterozygous	24.2	0.151	0.037	0.00004373	Excluded based on benign nature of the variant.
	ZNF283	NM_181845.2	c.1324C>A	p.Arg442Ser	Heterozygous	0.680	N/A	0.012	0.0000006201	Excluded based on benign nature of the variant.
M04	ADGRL2	NM_001297704.2	c.3437G>A	p.Ser1146Asn	Homozygous	24.2	N/A	0.995	0.000003690	no match with the clinical features observed in Homozygous patient (extreme microcephaly with almost no sulcation and rhombencephalosynapsis)
	ANKRD35	NM_001280799.1	c.1142T>C	p.Leu381Pro	Homozygous	3.84	N/A	0.003	0.00008363	Not associated with a human phenotype or convincing evidence of a phenotype in a model organism
	GNB5	NM_006578.4	c.629A>G	p.Asn210Ser	Homozygous	22.8	0.114	0.007	0.0002008	Excluded based on high frequency in GnomAD population (hom), Excluded based on associated phenotype and non-overlapping patient symptoms
	HAO2	NM_001005783.3	c.278T>A	p.Phe93Tyr	Homozygous	24.4	0.174	0.225	0.001860	Excluded based on high frequency in GnomAD population (hom), Not associated with a human phenotype or convincing evidence of a phenotype in a model organism
	JDP2	NM_001135047.2	c.-10_-9delinsCA	p.Pro9Thr	Homozygous	13.1	N/A	N/A	0.02251	Excluded based on high frequency in GnomAD population (hom), Not associated with a human phenotype or convincing evidence of a phenotype in a model organism
	LTBP2	NM_000428.3	c.1612C>T	p.Arg538Trp	Homozygous	25.4	0.0910	0.609	0.002867	Excluded based on high frequency in GnomAD population (hom), Excluded based on associated phenotype and non-overlapping patient symptoms
	MARS2	NM_138395.4	c.1673A>G	p.Tyr558Cys	Homozygous	19.9	0.062	0.0880	0.002456	Excluded based on associated phenotype and non-overlapping patient symptoms and benign nature of the variant
	MFN1	NM_033540.3	c.677G>A	p.Arg226Gln	Homozygous	27.8	0.651	0.723	0.001922	Not associated with a human phenotype or convincing evidence of a phenotype in a model organism
	NUS1	NM_138459.5	c.75G>C	p.Trp25Cys	Homozygous	25.1	0.215	0.005	0.000008401	no match with the clinical features observed in Homozygous patient (epilepsy, cerebellar ataxia, ID, cortical myoclonus)[PMID: 25066056]
	RBMXL1	NM_001162536.3	c.833G>A	p.Gly278Glu	Homozygous	23.3	N/A	0.985	0.00003905	Not associated with a human phenotype or convincing evidence of a phenotype in a model organism
	TMUB1	NM_001136044.2	c.380C>G	p.Ser127Cys	Homozygous	22.5	0.150	0.332	0.000007291	Excluded based on benign nature of the variant, Not associated with a human phenotype or convincing evidence of a phenotype in a model organism
	ZNF697	NM_001080470.2	c.813C>A	p.Ser271Arg	Homozygous	18.71	0.062	0.051	not reported	Not associated with a human phenotype or convincing evidence of a phenotype in a model organism
M05/M06	EHMT1	NM_024757.5	c.1181A>C	p.Glu394Ala	Heterozygous	24.5	0.113	0.174	0.00002292	the father with the same variant has no clinical signs neither neurological nor intellectual disability
	FRA10AC1	NM 145246.5	c.550G>C	p.Glu184GIn	Heterozygous	25.4	0.174	0.692	0.00001207	gene related to neurodevelopmental disorders but only in the homozygous recessive form
	OXR1	NM 001198534.1	c.15G>A	p.Trp5*	Heterozygous					gene related to neurodevelopmental disorders but only in the homozygous recessive form / variant 5, trp pos 5 does not exist in variant 4 found in gnomad. Variant 4 express 10 times more in brain (Gtex ) than isoform 5.
M07	CELSR2	NM_001408.3	c.427C>T	p.Leu143Phe	Homozygous	16.2	0.052	0.202	0.0008241	Excluded based on high frequency in GnomAD population (het and hom) and benign nature of the variant
	KANK1	NM_015158.5	c.2090A>G	p.Asn697Ser	Homozygous	16.6	0.074	0.018	0.0001747	Excluded based on benign nature of the variant.
	SFSWAP	NM_001261411.2	c.2464G>A	p.Val822Met	Homozygous	10.9	N/A	0.047	0.000003256	Excluded based on benign nature of the variant.
	LAMA5	NM_005560.6	c.2323C>T	p.Arg775Cys	Homozygous	28.7	0.265	0.543	0.00008048	No phenotypic match with Homozygous patient (kidney disease)
	AVIL	NM_006576.4	c.232T>C	p.Tyr78His	Heterozygous	26.9	0.518	1	0.000007436	No phenotypic match with Homozygous patient (Nephrotic disorder)
	AVIL	NM_006576.4	c.992A>G	p.Asn331Ser	Heterozygous	9.63	N/A	0.053	0.00002416	Excluded based on benign nature of the variant.
	MACF1	NM_001394062.1	c.15005C>G	p.Thr5002Arg	Heterozygous	22.8	0.2	0.768	0.000001239	Excluded based on benign nature of the variant and on the fact that 20 heterozygous individuals for this variant has been found in internal database that did not have clinical manifestations related to MACF1 phenotype.
