# Supplementary material for: Bi-allelic variants in WDR47 cause a complex neurodevelopmental syndrome
Source: EMBO Mol Med. 2024 Nov 28;17(1):129–68. doi: 10.1038/s44321-024-00178-z (PMC11730659; doi:10.1038/s44321-024-00178-z)
Supplement: Supplementary file 4 — Dataset EV1 [file 44321_2024_178_MOESM4_ESM.xlsx]

## Sheet: Caption
Dataset EV1 : Clinical Table : Table describing in details the genetics and clinical features of the patients with WDR47 variants

## Sheet: WDR47 clinical table
		Siblings				Siblings
	CASE ID	M01	M02	M03	M04	M05	M06	M07
	Sex	male		male	male	female	female	male
	Age at last neurological examination	newborn		11y	3y3m	1y5m	6m	2y5m
	Location	Sudan		Japan	Saudi Arabia	Small inbred community in the mountainous Cilento region, Salerno province, Italy		Brazil
	Origins	Sudanese		Japanese	Arab	Italian		Manaus but originally from Minas Gerais state
	Parents	healthy consanguineous		healthy non-consanguineous	healthy consanguineous	healthy likely cosanguineous		healthy consanguineous
	Siblings	A sister died at the age of 7 days and a brother/sister died due to miscarriage		2 elder brothers, 3 younger brothers and 1 younger sister	older sibling died at 6y with severe neurodevelopmental disease and seizures, 2 healthy 15 and 9 years old brothers	one healthy middle sister		only child
	GENETICS
	Reference sequence	NM_001142551.2		NM_001142551.2	NM_001142551.2	NM_001142551.2		NM_001142551.2
	Method of variant detection	WES, validated by Sanger		WES, validated by Sanger	WES, validated by Sanger	WES, validated by Sanger		WES, validated by Sanger
	Genomic location (GRCh37)	chr1:109554090		chr1:109544883 (paternal) / 109529295 (maternal)	chr1:109526050	chr1:109554090		chr1:109526023
	Coding effect	c.(578G>A)		c.(1396G>C) paternal / c.(1775A>G) maternal	c.(1949C>T)	c.(1949C>T)		c.(1976A>C)
	Protein effect	p.(Arg193His)		p.(Asp466His) paternal / p.(Lys592Arg) maternal	p.(Pro650Leu)	p.(Pro650Leu)		p.(His659Pro)
		p.(R193H)		p.(D466H) paternal / p.(K592R) maternal	p.(P650L)	p.(P650L)		p.(H659P)
	Exon	exon 5		exon 7 paternal / exon 10 maternal	exon 11	exon 11		exon 11
	GnomAD allele frequency (v4.1.0)	0.00000248		c.(1396G>C)= 0.00000124 / c.(1775A>G)= 0.00012039	4.38e-06	4.38e-06		0
	CADD score	24.5		22.9 paternal / 24.9 maternal	24.6	24.6		26.1
	SIFT	deleterious (score: 0.00)		tolerated (score: 0.34) paternal / tolerated (score: 0.44) maternal	deleterious (score: 0.01)	deleterious (score: 0.01)		deleterious (score 0.02)
	Polyphen2	probably damaging (score 1)		possibly damaging (score 0.761) paternal / probably damaging (score 0.997) maternal	probably damaging (score 1)	probably damaging (score 1)		probably damaging (score 1)
	PhastCon (100 vertebrates)	1		1 paternal / 1 maternal	1	1		1
	Inheritance
	Inheritance mode	recessive		recessive	recessive	recessive		recessive
	Other genetic findings ?	Homozygous variant in PON1 (c.599G>A), LMTK2 (c.4285A>C), PIEZO2 (c.4657G>A) and ANKRD30B (c.862G>A) genes		Compound heterozygous variant in HEATR5A gene (c.1260G>A; maternal; c.2426A>G, paternal) ; heterozygous variant in ZNF83 gene (c.1324C>A)	Homozygous variant in ADGRL2 (c.3437G>A), ANKRD35 (c.1142T>C), GNB5 (c.629A>G), HAO2 (c.278T>A ), JDP2 (c.-10_-9delinsCA), LTBP2 (c.1612C>T), MARS2 (c.1673A>G), MFN1 (c.677G>A), NUS1 (c.75G>C), RBMXL1 (c.833G>A), TMUB1 (c.380C>G) and ZNF697 (c.813C>A) genes	Paternally inherited heterozygous variant in EHMT1 gene (c.1181A>C) ; heterozygous variant in FRA10AC1 gene (c.550G>C) ; heterozygous variant in OXR1 gene (c.15G>A)		Homozygous variant in CELSR2 (c.427C>T), KANK1 (c.2090A>G), SFSWAP (c.2464G>A) and LAMA5 (c.2323C>T) genes; heterozygous variant in MACF1 gene (c.15005C>G); heterozygous compound variant in AVIL gene (c.232T>C; c.992A>G)
	CLINICS
	Pregnancy, birth and death
	Pregnancy	polyhydramnios noted at 22 GW		fetal movements weakened 1 week before delivery with normal delivery	unremarkable	c- section due to a failure of dilatation of the uterine cervix	unremarkable	gestational diabetes in the third trimester with just dietary treatment. Normal fetal movements. Gestational ultrassound at the fourth month showing ventriculomegaly.
	Gestation weeks	37	36	38w6d	full-term	40	40	39
	Birth	elective C-Section		no asphyxia, apgar 8. Unable to breastfeed until 2w, infused with milk	C-Section	elective C-Section	elective C-Section	C-Section
	Birth weight (kg)	2.5	2.3	2.77	3.09	3.52	3.35	3.02
	Birth length (cm)	NA	NA	49	52	52	51	50.8
	Death	24H after birth	48H after birth
	Growth and development
	Weight at last investigation (kg)	2.5	2.3	11.8 (-3.1 SD)	10.5 (-2.98 SD)	8,6 (-1 SD)	5 (-1 SD)	14.2 (+0.54 SD)
	Height at last investigation (cm)	deceased	deceased	123 (-3.4 SD)	92 (-1.32 SD)	78 (+1.5 SD)	70 (+1 SD)	94 (+0.85 SD)
	Developmental quotient/Development	deceased	deceased	profound global developmental delay	6 m/17m - estimated less than 40 at 3y2m	profound global development delay	profound global development dela	global developmental delay - only sustains neck
	Age of walking (months)	deceased	deceased	bedridden	not yet	bedridden	bedridden	does not walk or sit
	Speech at last investigation	deceased	deceased	no meaningful words	no clear words	global hyporeactivity	No meaningful words	does not speak words, only makes sounds
	Growth	deceased	deceased	growth failure accompanied by recurrent vomiting was observed since neonatal period	weight (-2.78), length (-2.27), head circumference (-3.28) at 9m	growth is maintained between the 50-75th centile for height and weight, while the head circumference of both sisters is less than the 5th centile		stature in the 80th centile (+0.85), weight in the 70th centile (+0.54), head circumference in the 4th centile (-1.73 SD) according to CDC charts
	Brain imaging
	Birth head circumference (cm)	32 (-1 SD)	32 (-1 SD)	31.5 (-1.1 SD)	34 (-0.9 SD)	35	35	33
	Head circumference at last investigation (cm)	32 (-1 SD)	32 (-1 SD)	45 (-5.9 SD)	44 (-3.7 SD)	42.9 (-2.69 SD)	40 (-1.93 SD)	46.5 (-1.73 SD)
	Ultrasound scan	abnormal brain noted at 20 GW, microcephaly and AgCC confirmed at 26 GW		NA	normal brain at neonatal period	no abnormalities	no abnormalities	prenatal ventriculomegaly
	CT scan	NA		transient epidural hematoma (8d after birth), no abnormality (12y)	NA	NA	NA	NA
	Brain MRI	AgCC, microcephaly, pontocerebellar hypoplasia, dilated ventricular system and simplified gyral pattern		at 9y9m: bilateral periventricular nodular heterotopia, microcephaly, enlargement of the lateral ventricles and corpus callosum hypoplasia	at 1y: widening of the bilateral ventricles, basal cisterns and cereberal cortical sulci suggestive of global brain volume loss. Periventricular abnormal high signal intensity on FLAIR, T1 and T2-weighted images seen bilaterally suggestive of periventricular leukomalacia (PVL). The brain appears small in size (microcephaly) and the corpus callosum is very thin	transfontanellar ultrasound performed at birth in both sisters : hypoplasia of the corpus callosum, hypotrophy of the pons and midbrain, colpocephaly and supratentorial cortical atrophy, diffuse hypomyelination with quantitative reduction of white matter.		head circumference in the lower limit, reduced white matter, hypoplastic corpus callosum and reduced brainstem volume, ventriculomegaly without hydrocephalus. Inspecific hypersignal areas in the white matter
	EEG	NA	NA	sporadic focal waves focal at F4 (14y)	slow background activity, generalized and predominantly anterior spikes of epileptic discharge	continuous spikes, polyspikes, spikes-waves and polyspikes-waves on the bilateral parietal - occipital central - temporal regions, intermittent light stimulation is negative, multifocal paroxysmal activity in a disorganized pattern		hypsarrhythmia. disorganized baseline activity, frequent multifocal epileptiform paroxysms with variable morphology
	Postmortem examination	No autopsy performed
	Neurological symptoms				at 17m
	Coordination			bradykinesia	no coordination	very poor	very poor	poor
	Tone			hypotonia	initial infantile hypotonia that progressed to hypertonia and spasticity	marked hypotonia	marked hypotonia	axial hypotonia, apendicular hypertonia
	Hyperreflexia	yes	yes	no	yes	no	no	no
	Ataxia			slightly recognized in sitting position	not able to stand or walk	no	no	no
	Somatosensation			NA	normal sensory	normal sensory	normal sensory	N/A
	Intellectual disability (ID)			profound	profound	profound	profound	global developmental delay
	Seizures	intrauterine at 20 GW and myoclonic convulsions immediately after birth		status epilepticus due to acute encephalopathy at 11y	myoclonic seizures then mixed seizures	clonic seizures in the first year of life in both sisters, they are both being treated with antiepileptic drugs		epileptic crisis initially diagnosed at 3/4m of age, refractory seizures
	Autism			poor eye contact, hypersensitivity on face/limbs	severe ID with no speech or any communicative skills possible	no	no	N/A
	Other neurological concerns/notes			ocular pursuit (+), normal tendon reflex, no abnormal reflex	persistent head lag, abnormality of ocular smooth pursuit	severe psychomotor retardation	severe psychomotor retardation	Suspicion of dystonia in last evaluation
	Other clinical findings
	Facial features	no obvious facial dysmorphism		widely spaced eyes, epicanthus, tented upper lip, and short philtrum	hypertelorism, medial flaring of eye browes, thick upper and lower lips, elevated ear lobules, low auricle	hypertelorism, epicanthus, hyper thick upper and lower lips	hypertelorism, epicanthus, hyper thick upper and lower lips	NA
	Extremities			pes varus, mild ankle joint contracture	flexion deformity at both ankles and wrists	no anomalies	no anomalies	NA
	Digestive organs			small appetite, frequent vomiting due to gastroesophageal reflux	no anomalies	significant feeding difficulty	significant feeding difficulty	significant feeding difficulty in the first few months of life. At 5m fundoplication surgery and gastrostomy were performed with adequate weight gain since
	Heart defects			no	no	no	no	normal cardiologic evaluation
	Ciliary-related phenotype			no	no	no	no	no
	Other findings			the right testis was elevated and remained in the abdominal cavity	mild hydronephrotic changes in infantile period with normal renal biochemical function	none	none	significant strabismus, treated with Botox. Has normal GU tract investigation, normal ocular fundoscopy and normal hearing screening tests
	Abbreviations
	y=years
	m=months
	w=weeks
	d=days
	C-Section=Caesarean section
	GW=Gestations weeks
	H=Hours
	AgCC=Agenesis of the corpus callosum
	CT=Computerized tomography
	MRI=Magnetic resonance imaging
	EEG=Electroencephalography
	AVB=Atrioventricular block
	VSD=Ventricular septal defect
	NA=Not available (not performed)
	WES=Whole exome sequencing
