# Supplementary material for: Bi-allelic variants in WDR47 cause a complex neurodevelopmental syndrome
Source: EMBO Mol Med. 2024 Nov 28;17(1):129–68. doi: 10.1038/s44321-024-00178-z (PMC11730659; doi:10.1038/s44321-024-00178-z)
Supplement: Supplementary file 5 — Dataset EV2 [file 44321_2024_178_MOESM5_ESM.xlsx]

## Sheet: Caption
Dataset EV2 : Neuroanatomical data of embryonic and adult brains.

## Sheet: E18.5 tm1a raw data
Position	Parameter	WT	WT	WT	WT	WT	KO	KO	KO	KO
Bregma +2.19 mm	TBA	0.0662399	0.0606024	0.086064	NM		0.0666628	0.070688	0.0630257	0.0685239
Bregma +2.19 mm	TB_width	0.329385	0.303964	0.379408	0.324191		0.312984	0.338679	0.322278	0.356446
Bregma +2.19 mm	TB_height	0.0904959	0.185269	0.140986	0.140881		0.131871	0.14798	0.150983	0.11413
Bregma +2.19 mm	LV_L	0.00199208	0.000714565	0.00179833	0.00233265		0.00133888	0.000996629	0.00141578	0.00121577
Bregma +2.19 mm	LV_R	0.00193821	0.00108522	0.00226532	0.00177212		0.00145093	0.0013937	0.00200419	0.00181783
Bregma +2.19 mm	gcc	0.00338	0.002421	0.004069	0.002892	0.003683	0.00249	0.002478	0.002632	0.002411
Bregma +2.19 mm	gcc_width_T	0.05944	0.05931	0.0685	0.05495	0.0582232	0.049207	0.0492	0.0517995	0.04819
Bregma +2.19 mm	gcc_height	0.0244357	0.0253913	0.0413178	0.021478		0.0310339	0.0252548	0.0381325	0.0151074
Bregma +2.19 mm	CPu_L	0.00481744	0.00443347	0.00653282	0.00706613		0.00574189	0.00666238	0.00478476
Bregma +2.19 mm	CPu_R	0.00571061	0.00486995	0.00690139	0.00674593		0.00620618	0.00640241	0.00585408	0.00709718
Bregma +2.19 mm	aca_L	0.000105709	5.7315e-05	0.000191232	7.2411e-05		7.2794e-05	5.5917e-05	5.4707e-05
Bregma +2.19 mm	aca_R	0.000100708	8.0575e-05	0.000175308	8.9221e-05		7.4034e-05	5.0697e-05	6.5151e-05	6.7583e-05
Bregma +2.19 mm	Cg_L	0.00146187	0.00106808	0.00186447	0.00124952		0.00121377	0.00129031	0.00162216	0.00130388
Bregma +2.19 mm	Cg_R	0.00137034	0.00107937	0.00193505	0.00142616		0.00112822	0.00129939		0.00144007
Bregma +2.19 mm	Cg_width_L	0.0261048	0.0249658	0.0285194	0.0232346		0.0217768	0.023508	0.0311617	0.0210478
Bregma +2.19 mm	Cg_width_R	0.023508	0.0238117	0.0309795	0.0259681		0.0194989	0.0244647		0.024328
Bregma +2.19 mm	Cg_height		0.0570623	0.0687113					0.0455952	0.0573433
Bregma +2.19 mm	I_L	0.0328018	0.362643	0.0457859	0.0319818		0.0403645	0.0437054	0.0402278
Bregma +2.19 mm	I_R	0.0378588	0.406378	0.0437358	0.030615		0.0402733	NM	0.041959	0.0359453
Bregma +2.19 mm	M1_L	0.040555	0.03799	0.04805	0.0365		0.0366	0.0357	0.035539	0.0327
Bregma +2.19 mm	M1_R	0.035156	0.0357299	0.04874	0.035102		0.035603	0.036732	0.0369	0.0315526
Bregma +3.51 mm	TBA		0.107058		0.100734		0.100318	0.105013	0.107742	0.0913653
Bregma +3.51 mm	TB_width		0.413303		0.396173		0.404556	0.434442	0.439818	0.42205
Bregma +3.51 mm	TB_height		0.250076		0.228679		0.230433	0.229751	0.176647
Bregma +3.51 mm	LV_L		0.000975701		0.00098256		0.00121239	0.00123318	0.00107827	0.000780126
Bregma +3.51 mm	LV_R		0.00174681		0.00111904		0.00125836	0.00130799		0.00109447
Bregma +3.51 mm	D3V		0.000702545		0.000307173		0.000512311	0.000599946	0.000457897
Bregma +3.51 mm	3V		0.000479268		0.000575554		0.000159395	0.000361992	0.000197739
Bregma +3.51 mm	HP_L		0.00222065	0.00323071	0.00243077		0.00186004	0.00186347	0.00202636	0.00174617
Bregma +3.51 mm	HP_R		0.00189817	0.00278028	0.00264679		0.00189164	0.00179124	0.00216326	0.00216024
Bregma +3.51 mm	TILpy_L		0.0793474	0.0933413	0.0845574		0.0592535	0.0623559	0.0683831	0.0561053
Bregma +3.51 mm	TILpy_R		0.0696439	0.0825406	0.0808584		0.0629044	0.0596246	0.0644353	0.0721556
Bregma +3.51 mm	DG_L		0.0437063	0.0644446	0.0574418		0.0405291	0.0480792	0.0578396
Bregma +3.51 mm	DG_R		0.0479998	0.042829	0.0559126		0.0497201	0.0349221	0.0512668
Bregma +3.51 mm	Mol_L		0.00533916	0.00661328	0.00509647		0.0076447	0.00455042	0.00667395
Bregma +3.51 mm	Mol_R		0.00558185	0.00782672	0.00828176		0.0061279	0.00600655	0.00594588
Bregma +3.51 mm	Rad_L		0.00614306	0.00794807	0.0076447		0.00737168	0.00723517	0.00769021	0.00782672
Bregma +3.51 mm	Rad_R		0.00573353	0.00794807	0.0076447		0.00667395	0.00722	0.00700764	0.00746269
Bregma +3.51 mm	Or_L		0.00628702	0.00552771	0.00428246		0.00610478	0.0067426	0.0046773	0.00485953
Bregma +3.51 mm	Or_R		0.00704632	0.00722855	0.00631739		0.00668185	0.00838269	0.00516325	0.00692483
Bregma +3.51 mm	fi_L		0.000508712		0.000366637		0.000328445	0.000422837	0.000404471	0.000321612
Bregma +3.51 mm	fi_R		0.000402209	0.000627939	0.000434705		0.00039326	0.00037221	0.000378491	0.000347302
Bregma +3.51 mm	RS_L		0.00232611	0.00340297	0.000310166		0.00239061	0.00209543	0.00289321
Bregma +3.51 mm	RS_R		0.00251144	0.00347086	0.00287619		0.00223517	0.00211211	0.00270059	0.00221057
Bregma +3.51 mm	RS_width_L		0.0416856	0.0501595	0.0440091		0.0421868	0.0399089	0.0455581
Bregma +3.51 mm	RS_width_R		0.042369	0.0526196	0.0440091		0.04082	0.0404556	0.0438269	0.0419134
Bregma +3.51 mm	ic_L		0.001208		0.00108695		0.000577171	0.000702211	0.000857268	0.000181697
Bregma +3.51 mm	ic_R		0.000940121	0.000787942	0.00107632		0.000525583	0.000680274		0.000577992
Bregma +3.51 mm	M1_L		0.074443	0.0742945	0.0660759		0.0736598	0.0737383	0.0718277
Bregma +3.51 mm	M1_R		0.0697434	0.0882146	0.0669174		0.0708042	0.0778925	0.0732153	0.0760629
Bregma +3.51 mm	S1_L		0.030028	0.00337356			0.0320639	0.0318481	0.0360694	0.0311958
Bregma +3.51 mm	S1_R		0.0345269	0.0353171	0.0313282		0.0321621	0.0338628	0.0367672	0.0342473
Bregma +3.51 mm	S2_L		0.0333485	0.0523007	0.0422323		0.00433257	0.0362642	0.0445558
Bregma +3.51 mm	S2_R		0.0341686	0.0457426	0.0373121		0.0329385	0.0444647	0.0426424

## Sheet: E18.5 Nex raw data
Position	Parameter	WT	WT	WT	WT	WT	WT	cKO	cKO	cKO	cKO	cKO	cKO
Bregma +2.19 mm	TBA					0.0730002	0.0769312	0.0862622	0.0891895		0.0802174
Bregma +2.19 mm	TB_width					0.349446	0.385621	0.426198	0.344227		0.416122
Bregma +2.19 mm	TB_height					0.193087	0.180761	0.180977	0.158616		0.158933
Bregma +2.19 mm	LV_L					0.000746437	0.00115281	0.00187415	0.000859107		0.00119063
Bregma +2.19 mm	LV_R					0.000652488	0.00122076	0.00207485	0.00110346		0.00096106
Bregma +2.19 mm	gcc					0.00208803	0.00154517	0.00224208	0.00192335		0.00236235
Bregma +2.19 mm	gcc_width_T					0.0629085	0.0686275	0.0656318	0.0672961		0.077342
Bregma +2.19 mm	gcc_height					0.0261865	0.0180977	0.0204109	0.0227393		0.0228603
Bregma +2.19 mm	CPu_L					0.00685045	0.00732188	0.0079044	0.0055211		0.00757647
Bregma +2.19 mm	CPu_R					0.00677206	0.00726486	0.00815285	0.00612229		0.00906918
Bregma +2.19 mm	aca_L					7.6444e-05	8.1733e-05	1.6814e-05	1.093e-05		2.0828e-05
Bregma +2.19 mm	aca_R					6.4193e-05	7.3603e-05	1.7752e-05	1.6398e-05		5.608e-06
Bregma +2.19 mm	Cg_L					0.00168029	0.00161368	0.00189573	0.0012891		0.00201465
Bregma +2.19 mm	Cg_R					0.00141409	0.00155336	0.00156733	0.00123194		0.00176845
Bregma +2.19 mm	Cg_width_L					0.0382777	0.0390795	0.0387618	0.0329521		0.0406681
Bregma +2.19 mm	Cg_width_R					0.0341927	0.0379902	0.0359477	0.0306373		0.0404866
Bregma +2.19 mm	Cg_height					0.37284	0.0321697	0.0381911	0.0349405		0.0391975
Bregma +2.19 mm	I_L					0.0423929	0.0431191	0.0391249	0.0407589		0.0408497
Bregma +2.19 mm	I_R					0.0447531	0.0414851	0.0397603	0.037854		0.0424837
Bregma +2.19 mm	M1_L					0.0548494	0.0755444	0.0693754	0.0638838		0.0804448
Bregma +2.19 mm	M1_R					0.0730953	0.0673773	0.0639279	0.0643842		0.0782644
Bregma +3.51 mm	TBA	0.100972	0.104788	0.100492	0.133965	0.100652	0.103951	0.085593	0.088849	0.0980031	0.100549	0.10451	0.119559
Bregma +3.51 mm	TB_width	0.489651	0.489379	0.465959	0.498548	0.483297	0.492102	0.440904	0.445806	0.41939	0.465142	0.492647	0.474219
Bregma +3.51 mm	TB_height	0.202204	0.206831	0.217717	0.256543	0.210822	0.210913	0.183698	0.196583	0.24135	0.217717	0.201388	0.23586
Bregma +3.51 mm	LV_L	0.000304634	0.000467078	0.000390061	0.00104764	0.000777194	0.00065755	0.000799951	0.000436446	0.0005896	0.000420032	0.000902694	0.00032193
Bregma +3.51 mm	LV_R	0.000367244	0.000694928	0.000474584	0.000879846	0.000834731	0.000899676	0.000576334	0.000501895	0.000607367	0.000474582	0.000435894	0.000323009
Bregma +3.51 mm	D3V	0.00119091	0.000775759	0.000270911	0.000243276	0.000795111	0.000367823	0.000507202	0.000250278	0.000503294	0.000274157	0.000256769
Bregma +3.51 mm	3V	0.000145646	0.000100247	9.8965e-05	0.000298123	0.000182071	0.000126222	0.000165008	0.000116861	7.8371e-05	9.7456e-05	0.000124904	0.000190423
Bregma +3.51 mm	HP_L	0.00366084	0.00391104	0.00314863	0.0043509	0.00234712	0.00341422	0.00219625	0.00223282		0.00295175	0.00301638	0.0037261
Bregma +3.51 mm	HP_R	0.0032155	0.00339375	0.0032893	0.00485289	0.00260779	0.00302976	0.00257992	0.00237268		0.00332614	0.00375832	0.00351456
Bregma +3.51 mm	TILpy_L	0.120571	0.140629	0.123961	0.13693	0.0998563	0.105263	0.0935776	0.0732932		0.123545	0.0861745	0.112988
Bregma +3.51 mm	TILpy_R	0.108786	0.11771	0.127691	0.159692	0.104663	0.0871687	0.10559	0.0961664		0.134658	0.131271	0.123517
Bregma +3.51 mm	DG_L	0.0776877	0.0658654	0.0614445	0.0826392	0.0586297	0.0683975	0.0508887	0.0558234		0.0686921	0.0711042	0.0756855
Bregma +3.51 mm	DG_R	0.0603394	0.0654478	0.0650579	0.0840045	0.0717153	0.0649352	0.0620686	0.0589546		0.062315	0.0741845	0.0700721
Bregma +3.51 mm	Mol_L	0.00734794	0.00622912	0.00580578	0.00798295	0.00622912	0.00683388	0.00625936	0.00671293		0.00381004	0.00604769	0.00916224
Bregma +3.51 mm	Mol_R	0.00489863	0.00807366	0.0053522	0.00680365	0.00462648	0.00707579	0.00762008	0.00430898		0.00616864	0.00934367	0.0102508
Bregma +3.51 mm	Rad_L	0.0057453	0.00671293	0.00598721	0.00807366	0.00465672	0.0057453	0.00435433	0.00514053		0.00526149	0.00671293	0.0077108
Bregma +3.51 mm	Rad_R	0.00444505	0.00610816	0.00641055	0.00861795	0.00465672	0.0041729	0.00476255	0.00644079		0.00622912	0.00665245	0.00988797
Bregma +3.51 mm	Or_L	0.00562818	0.00635439	0.00659647	0.00626362	0.00544662	0.00653595		0.0119826		0.00447833	0.00732268	0.00281409
Bregma +3.51 mm	Or_R	0.00953159	0.00481118	0.00762527	0.00726216	0.00562818	0.00829097	0.00816993	0.0137981		0.00647543	0.00417574	0.00472041
Bregma +3.51 mm	fi_L	0.000656984	0.000585415	0.000481291	0.000630284	0.000512384	0.000468974	0.000400192	0.000396313	0.000566211	0.0004194	0.000530348	0.000644397
Bregma +3.51 mm	fi_R	0.000653521	0.000508225	0.000425751	0.000582709	0.000503686	0.000462592	0.000559782	0.000409281	0.000663349	0.000405147	0.000510671	0.000559534
Bregma +3.51 mm	RS_L	0.00253032	0.00270316	0.00183784	0.00274188	0.00266006	0.00217044	0.00202279	0.00169774	0.00232279	0.00196097	0.00250184	0.00277829
Bregma +3.51 mm	RS_R	0.00257918	0.00277184	0.00228847	0.00311211	0.00231844	0.00233035	0.00184181	0.00177288	0.00230511	0.00224267	0.0027527	0.00271568
Bregma +3.51 mm	RS_width_L	0.05374	0.0555556	0.0459332	0.0556917	0.04439	0.0521514	0.0462963	0.0408497	0.0539216	0.0455701	0.0557371	0.0541939
Bregma +3.51 mm	RS_width_R	0.0556161	0.0540577	0.0480211	0.0577342	0.0495633	0.0498366	0.046831	0.0453431	0.0524237	0.0499274	0.0559187	0.0528322
Bregma +3.51 mm	ic_L	0.00106674	0.000818266	0.000797862	0.00100842	0.000821521	0.000700701	0.000541048	0.0004697	0.000582176	0.000749101	0.000560819	0.000681503
Bregma +3.51 mm	ic_R	0.000525438	0.00105783	0.000803406	0.00121043	0.0012533	0.000752679	0.000752477	0.000730986	0.000575395	0.000807719	0.00069368	0.000733961
Bregma +3.51 mm	M1_L	0.0804305	0.0659146	0.0729003	0.076514	0.0619225	0.0647031	0.0482536	0.0687829	0.066107	0.079005		0.0795658
Bregma +3.51 mm	M1_R	0.0762831	0.0667985	0.0751949	0.0679197	0.0633844	0.0745747	0.0506366	0.0675603	0.060796	0.0805222	0.0815719	0.0839085
Bregma +3.51 mm	S1_L	0.0387147	0.043877	0.0368672	0.0393735	0.0390246	0.0362924	0.0353458	0.0535585	0.0488895	0.0378476	0.037759	0.0384998
Bregma +3.51 mm	S1_R	0.0413229	0.0417608	0.0314015	0.0364501	0.0388772	0.0323321	0.032332	0.0451431	0.0472196	0.0351622	0.0376574	0.0327813
Bregma +3.51 mm	S2_L	0.0480664	0.0369009	0.0371732	0.0408497		0.040305		0.0319989		0.0371732		0.0303649
Bregma +3.51 mm	S2_R	0.041939	0.0374455	0.0367647	0.037037		0.0409858	0.0310458	0.0265523	0.0430283	0.037854	0.0366285	0.0309096

## Sheet: Adult tm1a raw data F
Position	Parameter	WT	WT	WT	KO	KO	KO
Lateral +0.72 mm	TBA		0.4807	0.436913	0.354591	0.338058	0.304642
Lateral +0.72 mm	TB_width		0.778814	0.726033	0.700259		0.630001
Lateral +0.72 mm	TB_height1		0.611152	0.587187	0.502915	0.489431	0.463921
Lateral +0.72 mm	TB_height2		0.669096	0.663043	0.5707	0.547376	0.53207
Lateral +0.72 mm	TCTX
Lateral +0.72 mm	M2_length		0.17237	0.159639	0.162599	0.143761	0.173248
Lateral +0.72 mm	M1_length		0.137269	0.134013	0.120025	0.11344
Lateral +0.72 mm	Pons_height
Lateral +0.72 mm	TCA		0.0904535	0.0806508		0.0605954	0.0583665
Lateral +0.72 mm	IGL		0.0307455	0.0252111	0.0208856		0.0212431
Lateral +0.72 mm	Folia	8	8	8	8	8	8
Lateral +0.72 mm	Med		0.00118015	0.0029939		0.00256797	0.00134617
Lateral +0.72 mm	LV	0.00910794	0.0353295		0.0121432	0.013882	0.0161326
Lateral +0.72 mm	cc		0.0121925	0.0101733	0.00529236	NV	0.00480043
Lateral +0.72 mm	cc_length		0.578001	0.564035	0.46309		0.409855
Lateral +0.72 mm	cc_height		0.0167638	0.0218393	0.00853112	0.0105167	0.0154868
Lateral +0.72 mm	TTh
Lateral +0.72 mm	CPu	0.0111439	0.0142269	NV		0.00780968	0.00817665
Lateral +0.72 mm	HP		0.020743	0.0214783	0.0150255		0.0139973
Lateral +0.72 mm	Rad		0.0327988	0.0279741	0.0271222		0.031827
Lateral +0.72 mm	Or		0.0149688	0.014059	0.0108231		0.00952493
Lateral +0.72 mm	TILpy_area		0.281481	0.279657	0.231763		0.188405
Lateral +0.72 mm	TILpy_length
Lateral +0.72 mm	Mol		0.0119072	0.0135282	0.0118328		0.00874973
Lateral +0.72 mm	DG_area		0.202115	0.206901	0.148915		0.143925
Lateral +0.72 mm	DG_length
Lateral +0.72 mm	fi	0.00264834	0.00395854	0.00345838	0.00260813	0.00323422	0.00280085
Lateral +0.72 mm	aca	0.000767809	0.00100391	0.000813729	0.000139982	0.000161742	0.000191593
Lateral +0.72 mm	sm	0.000396359	0.000806823	0.000505742	0.00029112	0.000406813	0.000426705
Lateral +0.72 mm	f	0.000296706	0.000354869	0.000242512	0.000117803	0.000255922	9.8991e-05
Lateral +0.72 mm	och	0.00140162	NV	0.000910149	0.000559663	0.000646761	0.000684168
Lateral +0.72 mm	VMHvl
Lateral +0.72 mm	Pn	0.00242096	0.00314136		0.00286445	0.00348583	0.00353541
Lateral +0.72 mm	SN	0.00323614	0.00200783	0.0016963	0.00186705	0.00234719	0.00276361
Lateral +0.72 mm	fp	0.00219495	0.00227464		0.00118985	0.00204056	0.00150147
Lateral +0.72 mm	Cg		0.00594485	0.0058029	0.00406904		0.00388829
Lateral +0.72 mm	Cg_height		0.0981493	0.0983026	0.070884	0.0748824
Lateral +0.72 mm	DS		0.00164393	0.0014347	0.00125585	0.00164735	0.00104562
Lateral +0.72 mm	InfC		0.0117455	0.0151468	0.00504573	0.00940258	0.00959116
Lateral +0.72 mm	SupC

## Sheet: Adult CaMKIIa raw data F
Position	Parameter	WT	WT	WT	cKO	cKO
Lateral +0.72 mm	TBA	0.380095	0.36886	0.390853	0.277598	0.223256
Lateral +0.72 mm	TB_width	0.669118	0.646514	0.634804	0.588735	0.535948
Lateral +0.72 mm	TB_height1	0.533769	0.471357	0.534358	0.384451	0.355967
Lateral +0.72 mm	TB_height2	0.569783	0.583118	0.619223	0.496485	0.437883
Lateral +0.72 mm	TCTX	0.0429446	0.0382024	0.039714	0.0246433	0.0164438
Lateral +0.72 mm	M2_length	0.109222	0.1074	0.111127	0.0701	0.0816467
Lateral +0.72 mm	M1_length	0.132535	0.113213	0.132807	0.0759287	0.065315
Lateral +0.72 mm	Pons_height	0.264586	0.252544	0.264816	0.256751	0.232739
Lateral +0.72 mm	TCA			0.0849439	0.082248	0.0897812
Lateral +0.72 mm	IGL		0.0379429	0.0436958	0.0461913	0.0475369
Lateral +0.72 mm	Folia	8	8	8	8	8
Lateral +0.72 mm	Med		0.00358731	0.00239241	0.00382224	0.00208702
Lateral +0.72 mm	LV				0.0236013	0.00995413
Lateral +0.72 mm	cc	0.014177	0.0135671	0.01509	0.007298	0.003799
Lateral +0.72 mm	cc_length	0.590915	0.650541	0.61348	0.5693	0.434115
Lateral +0.72 mm	cc_height	0.022049	0.007167	0.0259549	0.007984	0.007408
Lateral +0.72 mm	TTh	0.0328753	0.0336834	0.0358362	0.0243297	0.0197846
Lateral +0.72 mm	Cpu	0.000982656	0.00971511	0.00268515
Lateral +0.72 mm	HP	0.0180564	0.0215265	0.0204278	0.0170979	0.01324
Lateral +0.72 mm	Rad	0.0243117	0.0367397	0.0337461	0.0264889	0.0238128
Lateral +0.72 mm	Or	0.0133255	0.0129031	0.0132	0.0125169	0.01228
Lateral +0.72 mm	TILpy_area	0.00124762	0.00165357	0.00171141	0.00117262	0.0010381
Lateral +0.72 mm	TILpy_length	0.196908	0.23546	0.224813	0.211762	0.168156
Lateral +0.72 mm	Mol	0.0123826	0.0165102			0.00589649
Lateral +0.72 mm	DG_area	0.00169955	0.00171584	0.00162257	0.00163218	0.001431
Lateral +0.72 mm	DG_length	0.182418	0.185698	0.181637	0.173682	0.120158
Lateral +0.72 mm	fi	0.00691566	0.00636029	0.00712963	0.00488914	0.00462224
Lateral +0.72 mm	aca	0.001555	0.00121599	0.00139344	0.000826231	0.000536364
Lateral +0.72 mm	sm	0.00254805	0.00140796	0.0014288	0.00155644	0.00293133
Lateral +0.72 mm	f				0.0003425	0.00057375
Lateral +0.72 mm	och
Lateral +0.72 mm	VMHvl	0.000683591
Lateral +0.72 mm	Pn	0.00172157	0.00396138	0.00423945	0.00381364
Lateral +0.72 mm	SN	0.00317206
Lateral +0.72 mm	fp		0.00528538	0.00681808	0.00706174
Lateral +0.72 mm	Cg	0.00670035	0.00693617	0.00819549	0.00220534	0.00243272
Lateral +0.72 mm	Cg_height	0.0840931	0.0727537	0.0737515	0.0396312	0.0366036
Lateral +0.72 mm	DS	0.00104403	0.00108516	0.0007514	0.000746997	0.000379006
Lateral +0.72 mm	InfC	0.00925771	0.0107703	0.0116756	0.00918838	0.00761431
Lateral +0.72 mm	SupC	0.0588262	0.0560013	0.0595883	0.0538396	0.04921

## Sheet: Adult Camsap3 raw data
Barcode	Genotype	Lat_cc_fibers_including_dhc
M02072815	WT	0.015867
M02075453	WT	0.019497
M02082730	WT	0.019497
M02083990	WT	0.015306
M02083991	WT	0.016075
M02087203	WT	0.016595
M02087245	WT	0.016219
M02093630	WT	0.015304
M02098759	WT	0.01983
M02098760	WT	0.020635
M02107562	WT	0.017094
M02107563	WT	0.015031
M02106849	WT	0.013143
M02113357	WT	0.017632
M02113359	WT	0.015503
M02118250	WT	0.015592
M02117117	WT	0.015487
M02129781	WT	0.016968
M02129183	WT	0.018038
M02397206	WT	0.017403
M02396081	WT	0.017226
M02397208	WT	0.015555
M02392162	WT	0.014516
M02410967	WT	0.026235
M02101055	KO	0.018491
M02101057	KO	0.020526
M02399926	KO	0.0145
