# Supplementary material for: Bi-allelic variants in WDR47 cause a complex neurodevelopmental syndrome
Source: EMBO Mol Med. 2024 Nov 28;17(1):129–68. doi: 10.1038/s44321-024-00178-z (PMC11730659; doi:10.1038/s44321-024-00178-z)
Supplement: Supplementary file 6 — Dataset EV3 [file 44321_2024_178_MOESM6_ESM.xlsx]

## Sheet: Caption
Dataset EV3 : RNAseq data: Results of the differential expression analysis

## Sheet: degs_all
GeneID	Gene	log2FC	pval	pval_adj
ENSMUSG00000040389	Wdr47	-2.67841	2.84e-222	3.48e-218
ENSMUSG00000037428	Vgf	-0.780829	1.16e-17	7.07e-14
ENSMUSG00000070570	Slc17a7	-0.697855	1.3e-15	5.3e-12
ENSMUSG00000004366	Sst	-0.600928	8.35e-15	2.55e-11
ENSMUSG00000059213	Ddn	-0.717189	6.41e-13	1.57e-09
ENSMUSG00000037533	Rapgef6	0.636228	6.75e-11	1.38e-07
ENSMUSG00000030643	Rab30	0.563258	2.34e-10	4.09e-07
ENSMUSG00000052684	Jun	0.582212	1.13e-09	1.72e-06
ENSMUSG00000023192	Grm2	-0.560931	1.46e-09	1.98e-06
ENSMUSG00000045045	Lrfn4	-0.529638	3.03e-09	3.71e-06
ENSMUSG00000044024	Rell2	-0.515929	4.94e-09	5.49e-06
ENSMUSG00000031668	Eif2ak3	0.519294	7.03e-09	7.16e-06
ENSMUSG00000037447	Arid5a	0.596449	1.22e-08	1.07e-05
ENSMUSG00000049092	Gpr137c	0.542802	1.2e-08	1.07e-05
ENSMUSG00000022623	Shank3	-0.451015	3.49e-08	2.72e-05
ENSMUSG00000042388	Dlgap3	-0.522582	3.57e-08	2.72e-05
ENSMUSG00000022797	Tfrc	-0.519554	1.32e-07	9.47e-05
ENSMUSG00000035640	Cbarp	-0.429554	1.69e-07	0.000114794
ENSMUSG00000059602	Syn3	0.450605	2.16e-07	0.000138732
ENSMUSG00000063802	Hspbp1	-0.453832	2.3e-07	0.000140333
ENSMUSG00000003469	Phyhip	-0.53267	2.62e-07	0.000150061
ENSMUSG00000008855	Hdac5	-0.403631	2.95e-07	0.000150061
ENSMUSG00000022044	Stmn4	0.368243	2.86e-07	0.000150061
ENSMUSG00000030600	Lrfn1	-0.500835	2.82e-07	0.000150061
ENSMUSG00000040624	Plekhg1	0.552764	4.39e-07	0.000214686
ENSMUSG00000039629	Strip2	-0.560562	4.81e-07	0.000225993
ENSMUSG00000024043	Arhgap28	0.497347	5.74e-07	0.000260045
ENSMUSG00000020303	Stc2	-0.541598	6.21e-07	0.00027091
ENSMUSG00000028782	Adgrb2	-0.397554	7.27e-07	0.000306601
ENSMUSG00000022791	Tnk2	-0.465656	8.36e-07	0.000340799
ENSMUSG00000022208	Jph4	-0.374262	1.17e-06	0.000462589
ENSMUSG00000086841	2410006H16Rik	-0.559438	1.22e-06	0.000466832
ENSMUSG00000018593	Sparc	-0.48065	1.43e-06	0.000531351
ENSMUSG00000030203	Dusp16	0.53295	2.2e-06	0.000789859
ENSMUSG00000047085	Lrrc4b	-0.424481	2.76e-06	0.000963275
ENSMUSG00000022982	Sod1	-0.404093	3.26e-06	0.00110797
ENSMUSG00000032997	Chpf	-0.466362	3.85e-06	0.00127286
ENSMUSG00000029875	Ccdc184	-0.437543	3.97e-06	0.00127675
ENSMUSG00000002844	Adprh	-0.390683	4.56e-06	0.00135921
ENSMUSG00000022055	Nefl	-0.39383	4.34e-06	0.00135921
ENSMUSG00000029603	Dtx1	-0.375863	4.46e-06	0.00135921
ENSMUSG00000043811	Rtn4r	-0.452544	4.95e-06	0.00143926
ENSMUSG00000078348	Sf3b5	-0.531879	5.58e-06	0.00158567
ENSMUSG00000031834	Pik3r2	-0.362272	6.18e-06	0.00171604
ENSMUSG00000020681	Ace	-0.502309	7.08e-06	0.00192432
ENSMUSG00000020034	Tcp11l2	0.494561	7.74e-06	0.00202492
ENSMUSG00000026202	Tuba4a	-0.507091	7.79e-06	0.00202492
ENSMUSG00000030930	Chst15	-0.429599	8.08e-06	0.00205857
ENSMUSG00000022577	Ly6h	-0.445537	9.44e-06	0.00235404
ENSMUSG00000020108	Ddit4	-0.382768	1.11e-05	0.00254618
ENSMUSG00000031530	Dusp4	-0.42834	1.12e-05	0.00254618
ENSMUSG00000040265	Dnm3	0.338427	1.12e-05	0.00254618
ENSMUSG00000046607	Hrk	0.358839	1.1e-05	0.00254618
ENSMUSG00000059895	Ptp4a3	-0.425457	1.08e-05	0.00254618
ENSMUSG00000032174	Icam5	-0.520473	1.16e-05	0.00257893
ENSMUSG00000032936	Camkv	-0.336392	1.22e-05	0.00266608
ENSMUSG00000040857	Erf	-0.447287	1.24e-05	0.00266859
ENSMUSG00000007655	Cav1	0.508966	1.31e-05	0.00270665
ENSMUSG00000062591	Tubb4a	-0.361804	1.29e-05	0.00270665
ENSMUSG00000071073	Lrrc73	-0.407156	1.43e-05	0.00291363
ENSMUSG00000059013	Sh2d3c	0.417257	1.5e-05	0.0030154
ENSMUSG00000053141	Ptprt	0.327217	1.6e-05	0.00315023
ENSMUSG00000034949	Zfr2	-0.431751	1.72e-05	0.00334627
ENSMUSG00000044894	Uqcrq	-0.456938	1.78e-05	0.00340286
ENSMUSG00000042406	Atf4	-0.369949	1.89e-05	0.00355624
ENSMUSG00000029602	Rasal1	-0.501306	1.96e-05	0.00362978
ENSMUSG00000041773	Enc1	0.316484	2.03e-05	0.00370085
ENSMUSG00000020151	Ptprr	-0.455627	2.11e-05	0.00373168
ENSMUSG00000028360	Slc44a5	0.419227	2.1e-05	0.00373168
ENSMUSG00000010095	Slc3a2	-0.363429	2.27e-05	0.00396752
ENSMUSG00000005667	Mthfd2	-0.418134	2.33e-05	0.00400584
ENSMUSG00000028351	Brinp1	-0.420805	2.41e-05	0.00402838
ENSMUSG00000038481	Cdk19	0.326149	2.37e-05	0.00402838
ENSMUSG00000051920	Rspo2	0.406934	2.44e-05	0.00402838
ENSMUSG00000033768	Nrxn2	-0.316131	2.88e-05	0.00469196
ENSMUSG00000039477	Tnrc18	-0.336576	2.93e-05	0.00471314
ENSMUSG00000045039	Megf8	-0.319156	3.07e-05	0.00487898
ENSMUSG00000021943	Gdf10	-0.475172	3.14e-05	0.00489733
ENSMUSG00000035513	Ntng2	-0.377157	3.17e-05	0.00489733
ENSMUSG00000024862	Klc2	-0.328904	3.64e-05	0.00555939
ENSMUSG00000024937	Ehbp1l1	-0.429428	3.99e-05	0.00585763
ENSMUSG00000033726	Emx1	-0.480184	3.94e-05	0.00585763
ENSMUSG00000040010	Slc7a5	-0.368363	4.03e-05	0.00585763
ENSMUSG00000041120	Nbl1	-0.415149	3.88e-05	0.00585763
ENSMUSG00000042804	Gpr153	-0.49916	4.08e-05	0.00587155
ENSMUSG00000025403	Shmt2	-0.360979	4.15e-05	0.00589925
ENSMUSG00000025318	Jph3	-0.352249	4.26e-05	0.00592052
ENSMUSG00000034981	Parm1	-0.458533	4.25e-05	0.00592052
ENSMUSG00000025579	Gaa	-0.325161	5.23e-05	0.00718859
ENSMUSG00000047907	Tshz2	-0.430569	5.45e-05	0.00740045
ENSMUSG00000011877	Git1	-0.305618	5.72e-05	0.00767979
ENSMUSG00000060780	Lrrtm1	-0.366037	6.03e-05	0.00801234
ENSMUSG00000021365	Nedd9	0.390209	6.27e-05	0.00807274
ENSMUSG00000029406	Pitpnm2	-0.326094	6.27e-05	0.00807274
ENSMUSG00000029752	Asns	-0.326517	6.2e-05	0.00807274
ENSMUSG00000020859	Spag9	0.292308	7.1e-05	0.00904326
ENSMUSG00000027716	Trpc3	-0.426616	7.24e-05	0.00912682
ENSMUSG00000027298	Tyro3	-0.315676	7.98e-05	0.0099567
ENSMUSG00000029033	Acap3	-0.293181	8.12e-05	0.0100315
ENSMUSG00000036304	Zdhhc23	-0.43943	8.8e-05	0.0106593
ENSMUSG00000044216	Kcnj4	-0.398335	8.81e-05	0.0106593
ENSMUSG00000020153	Ndufs7	-0.425931	9.08e-05	0.010879
ENSMUSG00000090223	Pcp4	-0.453794	9.65e-05	0.0114477
ENSMUSG00000070003	Ssbp4	-0.441185	9.9e-05	0.0116299
ENSMUSG00000058624	Gda	-0.339046	0.000101668	0.0118352
ENSMUSG00000004961	Syt5	-0.308381	0.000104898	0.0120959
ENSMUSG00000026872	Zeb2	0.324279	0.000106897	0.0122112
ENSMUSG00000007721	Ccdc124	-0.40086	0.000112924	0.0127803
ENSMUSG00000060166	Zdhhc8	-0.398069	0.000115288	0.0129281
ENSMUSG00000025468	Caly	-0.312684	0.000128406	0.0142226
ENSMUSG00000041688	Amot	0.362517	0.000129159	0.0142226
ENSMUSG00000024617	Camk2a	-0.331861	0.000132538	0.0144644
ENSMUSG00000049556	Lingo1	-0.290437	0.000136035	0.0147147
ENSMUSG00000048756	Foxo3	0.340647	0.000139929	0.0150031
ENSMUSG00000041774	Ydjc	-0.439495	0.000145232	0.0154363
ENSMUSG00000048385	Scrt1	-0.342792	0.000147617	0.0155545
ENSMUSG00000025384	Faap100	-0.323959	0.000161185	0.0167537
ENSMUSG00000060402	Chst8	-0.448096	0.000161739	0.0167537
ENSMUSG00000019261	Map1s	-0.417648	0.000164622	0.016909
ENSMUSG00000016262	Sertad4	0.349279	0.000175691	0.0178956
ENSMUSG00000011096	Akt1s1	-0.400557	0.000180666	0.0182503
ENSMUSG00000025375	Aatk	-0.302607	0.000182948	0.0182813
ENSMUSG00000035131	Brinp3	-0.408168	0.000183964	0.0182813
ENSMUSG00000019997	Ccn2	-0.453288	0.00018617	0.0183052
ENSMUSG00000076437	Selenoh	-0.436016	0.000187201	0.0183052
ENSMUSG00000005981	Trap1	-0.375069	0.000192483	0.0183807
ENSMUSG00000042524	Sun2	0.337558	0.00019101	0.0183807
ENSMUSG00000042757	Tmem108	-0.342317	0.000191489	0.0183807
ENSMUSG00000023456	Tpi1	-0.324938	0.000203003	0.019087
ENSMUSG00000030077	Chl1	0.28825	0.000202344	0.019087
ENSMUSG00000022816	Fstl1	-0.392103	0.000205477	0.0190881
ENSMUSG00000028211	Trp53inp1	0.332519	0.000206139	0.0190881
ENSMUSG00000034614	Pik3ip1	0.418632	0.000208749	0.0191845
ENSMUSG00000029071	Dvl1	-0.299351	0.000215506	0.0195467
ENSMUSG00000049086	Bmyc	-0.448885	0.000215888	0.0195467
ENSMUSG00000038264	Sema7a	-0.305493	0.000220368	0.0198055
ENSMUSG00000001056	Nhp2	-0.38052	0.000224502	0.0198847
ENSMUSG00000040811	Eml2	-0.33079	0.000224433	0.0198847
ENSMUSG00000053310	Nrgn	-0.380878	0.00022698	0.0199595
ENSMUSG00000000120	Ngfr	-0.446031	0.000235763	0.0203001
ENSMUSG00000036622	Atp13a2	-0.336985	0.000235835	0.0203001
ENSMUSG00000043773	1700048O20Rik	0.448182	0.000234657	0.0203001
ENSMUSG00000030849	Fgfr2	0.373446	0.000242089	0.0206927
ENSMUSG00000005442	Cic	-0.273733	0.000260898	0.0221455
ENSMUSG00000029430	Ran	-0.343541	0.000271273	0.0228673
ENSMUSG00000026987	Baz2b	0.320072	0.00028923	0.0242141
ENSMUSG00000031490	Eif4ebp1	-0.440318	0.000293119	0.0243728
ENSMUSG00000072825	Cep170b	-0.270788	0.000296623	0.0244975
ENSMUSG00000020866	Cacna1g	-0.330149	0.00030071	0.0246683
ENSMUSG00000060671	Atp8b2	0.304615	0.000303808	0.0247563
ENSMUSG00000040009	Gnaz	-0.292821	0.000325409	0.0263409
ENSMUSG00000042604	Kcna4	-0.386293	0.000331345	0.0266449
ENSMUSG00000040125	Gpr26	-0.331272	0.000342637	0.0273729
ENSMUSG00000049097	Ankrd34a	-0.423308	0.000345529	0.0274247
ENSMUSG00000000325	Arvcf	-0.315934	0.000356189	0.0277344
ENSMUSG00000000489	Pdgfb	-0.421013	0.000358024	0.0277344
ENSMUSG00000006476	Nsmf	-0.281791	0.000358507	0.0277344
ENSMUSG00000039195	1110008P14Rik	-0.410742	0.000352409	0.0277344
ENSMUSG00000075702	Selenom	-0.409513	0.000369059	0.0283711
ENSMUSG00000109336	Samd4b	-0.284668	0.000376074	0.0287297
ENSMUSG00000026904	Slc4a10	-0.340426	0.000396848	0.0299424
ENSMUSG00000090125	Pou3f1	-0.359709	0.000395267	0.0299424
ENSMUSG00000108601	Gm44645	0.396557	0.000400696	0.0300473
ENSMUSG00000040339	Fam102b	0.276413	0.000405742	0.0302401
ENSMUSG00000029757	Dync1i1	-0.269347	0.000419251	0.0310576
ENSMUSG00000034891	Sncb	-0.315678	0.00042209	0.0310796
ENSMUSG00000015943	Bola1	-0.421832	0.000424785	0.0310907
ENSMUSG00000023353	Agap3	-0.261793	0.000445559	0.0318483
ENSMUSG00000037872	Ackr1	0.298121	0.000445371	0.0318483
ENSMUSG00000038738	Shank1	-0.271302	0.000444558	0.0318483
ENSMUSG00000045948	Mrps12	-0.414543	0.000442505	0.0318483
ENSMUSG00000025025	Mxi1	0.33761	0.000452151	0.0321316
ENSMUSG00000036469	Marchf1	0.28586	0.000455145	0.0321574
ENSMUSG00000003345	Csnk1g2	-0.2834	0.000463989	0.0322235
ENSMUSG00000022540	Rogdi	-0.36441	0.000461889	0.0322235
ENSMUSG00000032946	Rasgrp2	-0.352961	0.000462559	0.0322235
ENSMUSG00000025020	Slit1	-0.285381	0.000487983	0.0336984
ENSMUSG00000025969	Nrp2	-0.282287	0.000507787	0.034869
ENSMUSG00000028458	Tesk1	-0.275707	0.000523983	0.0357801
ENSMUSG00000074785	Plxnc1	0.299985	0.00053253	0.0361618
ENSMUSG00000053317	Sec61b	-0.403758	0.000545842	0.036861
ENSMUSG00000024042	Sik1	-0.313323	0.000571744	0.0383979
ENSMUSG00000024851	Pitpnm1	-0.300167	0.000583312	0.0385396
ENSMUSG00000041313	Slc7a1	-0.284033	0.000581843	0.0385396
ENSMUSG00000051403	Ppp1r37	-0.301067	0.000578316	0.0385396
ENSMUSG00000027327	1700037H04Rik	-0.311934	0.000591579	0.0386677
ENSMUSG00000036957	Lrfn3	-0.351156	0.000588844	0.0386677
ENSMUSG00000033597	Caskin1	-0.274801	0.000602828	0.0391935
ENSMUSG00000003153	Slc2a3	-0.30103	0.000608693	0.0393654
ENSMUSG00000019082	Slc25a22	-0.277228	0.000622473	0.039835
ENSMUSG00000021703	Serinc5	0.324594	0.000619635	0.039835
ENSMUSG00000022634	Yaf2	-0.309586	0.000636836	0.0405419
ENSMUSG00000029309	Sparcl1	0.293296	0.000651671	0.0412714
ENSMUSG00000037239	Spred3	-0.326756	0.000659252	0.0415363
ENSMUSG00000030123	Plxnd1	-0.272387	0.000670601	0.0420346
ENSMUSG00000029478	Ncor2	-0.296779	0.000695952	0.0433638
ENSMUSG00000036752	Tubb4b	-0.303709	0.000698901	0.0433638
ENSMUSG00000053025	Sv2b	-0.30284	0.000720395	0.0444716
ENSMUSG00000071862	Lrrtm2	0.295983	0.00074307	0.0456409
ENSMUSG00000030695	Aldoa	-0.257707	0.000753527	0.0460518
ENSMUSG00000022419	Deptor	0.406422	0.000758205	0.0461071
ENSMUSG00000028063	Lmna	-0.369039	0.000779407	0.0471618
ENSMUSG00000059474	Mbtd1	0.290862	0.000798893	0.0481028
ENSMUSG00000024427	Spry4	-0.362054	0.000822213	0.0491143
ENSMUSG00000046719	Nxph3	-0.383305	0.000823729	0.0491143
ENSMUSG00000030376	Slc8a2	-0.278069	0.000868624	0.0515397
ENSMUSG00000029385	Ccng2	0.285073	0.000884735	0.0522421
ENSMUSG00000032097	Ddx6	0.23834	0.000895168	0.05242
ENSMUSG00000053164	Gpr21	0.328241	0.000896325	0.05242
ENSMUSG00000022054	Nefm	-0.284405	0.000916044	0.0533181
ENSMUSG00000022760	Thap7	-0.380886	0.000928144	0.0537664
ENSMUSG00000023988	Bysl	-0.295146	0.000935551	0.0538098
ENSMUSG00000042608	Stk40	-0.31499	0.000937699	0.0538098
ENSMUSG00000035901	Dennd5a	0.248568	0.000946509	0.0540616
ENSMUSG00000021846	Peli2	0.292391	0.000970818	0.0551921
ENSMUSG00000040276	Pacsin1	-0.304497	0.000983028	0.0556276
ENSMUSG00000060950	Trmt61a	-0.338692	0.000997604	0.0561922
ENSMUSG00000038034	Igsf8	-0.300778	0.00102093	0.0572426
ENSMUSG00000028811	Yars	-0.254601	0.00106032	0.0591791
ENSMUSG00000033434	Gtpbp6	-0.335872	0.00110928	0.0612358
ENSMUSG00000034751	Mast4	0.292511	0.00111219	0.0612358
ENSMUSG00000086040	Wipf3	-0.307406	0.00110612	0.0612358
ENSMUSG00000005774	Rfx5	0.372439	0.00114507	0.0627634
ENSMUSG00000037126	Psd	-0.247106	0.00117246	0.0639777
ENSMUSG00000024921	Smarca2	0.252424	0.00119705	0.0650292
ENSMUSG00000016150	Tenm1	0.267145	0.00124642	0.066926
ENSMUSG00000050071	Bex1	-0.296197	0.00124345	0.066926
ENSMUSG00000097929	Tunar	-0.343892	0.00124839	0.066926
ENSMUSG00000003531	Dgcr6	-0.328356	0.00125952	0.0671918
ENSMUSG00000068740	Celsr2	-0.248781	0.00126435	0.0671918
ENSMUSG00000043668	Tox3	0.296636	0.00127016	0.0672087
ENSMUSG00000015605	Srf	-0.31845	0.00130286	0.0686415
ENSMUSG00000029420	Rimbp2	-0.287351	0.00138401	0.071174
ENSMUSG00000037266	Rsrp1	0.253538	0.00135793	0.071174
ENSMUSG00000051022	Hs3st1	-0.32793	0.00137736	0.071174
ENSMUSG00000051243	Islr2	-0.244888	0.00138586	0.071174
ENSMUSG00000060301	2610008E11Rik	0.271175	0.00136764	0.071174
ENSMUSG00000090061	Nwd2	0.251765	0.00137786	0.071174
ENSMUSG00000045348	Nyap1	-0.255502	0.00140529	0.0718697
ENSMUSG00000022687	Boc	-0.360958	0.00141123	0.0718725
ENSMUSG00000042599	Kdm7a	0.333204	0.00142164	0.0721023
ENSMUSG00000058709	Egln2	-0.287182	0.00143255	0.0723558
ENSMUSG00000026207	Speg	-0.320457	0.00148224	0.0745575
ENSMUSG00000034675	Dbn1	-0.243869	0.00149258	0.0747697
ENSMUSG00000041417	Pik3r1	0.259714	0.00152439	0.0760513
ENSMUSG00000026193	Fn1	0.269962	0.00153483	0.0762613
ENSMUSG00000022890	Atp5j	-0.28638	0.00155101	0.0767532
ENSMUSG00000028833	Ncdn	-0.242102	0.00156244	0.0769465
ENSMUSG00000070283	Ndufaf3	-0.335001	0.00156751	0.0769465
ENSMUSG00000022724	Riox2	-0.357026	0.00158357	0.0772811
ENSMUSG00000047434	Xxylt1	-0.313484	0.00158697	0.0772811
ENSMUSG00000050967	Creg2	0.35169	0.00163498	0.079303
ENSMUSG00000004698	Hdac9	-0.313148	0.0016449	0.0794688
ENSMUSG00000005982	Naa60	-0.321708	0.00167361	0.0805374
ENSMUSG00000029674	Limk1	-0.258267	0.00168888	0.0807048
ENSMUSG00000034168	Irf2bpl	-0.302413	0.00169029	0.0807048
ENSMUSG00000048279	Sacs	0.242828	0.00170404	0.0810448
ENSMUSG00000051379	Flrt3	0.276995	0.00172293	0.0816253
ENSMUSG00000028849	Map7d1	-0.256371	0.00184038	0.0863264
ENSMUSG00000036760	Kcnk9	-0.249676	0.00184334	0.0863264
ENSMUSG00000066607	Insyn1	-0.317865	0.00182941	0.0863264
ENSMUSG00000074923	Pak6	-0.254944	0.00189928	0.0886066
ENSMUSG00000041112	Elmo1	-0.273207	0.00193374	0.089871
ENSMUSG00000021303	Gng4	-0.311541	0.00194173	0.0899004
ENSMUSG00000022817	Itgb5	-0.338763	0.00198435	0.091183
ENSMUSG00000042275	Pelo	-0.367243	0.00198091	0.091183
ENSMUSG00000025576	Rbfox3	-0.279501	0.00200342	0.0916017
ENSMUSG00000043323	Fbrsl1	-0.287091	0.00200845	0.0916017
ENSMUSG00000000308	Ckmt1	-0.344839	0.00207584	0.0922824
ENSMUSG00000020766	Galk1	-0.367996	0.00203879	0.0922824
ENSMUSG00000028971	Cort	-0.37509	0.00206814	0.0922824
ENSMUSG00000036882	Arhgap33	-0.228856	0.00204593	0.0922824
ENSMUSG00000040794	C1qtnf4	-0.360287	0.00204802	0.0922824
ENSMUSG00000040972	Igsf21	-0.291217	0.00207622	0.0922824
ENSMUSG00000049281	Scn3b	0.230985	0.00205897	0.0922824
ENSMUSG00000052981	Ube2ql1	-0.241613	0.00212987	0.0943239
ENSMUSG00000030303	Far2	-0.356155	0.00214569	0.0946816
ENSMUSG00000033707	Lrrc24	-0.363704	0.00215546	0.0947703
ENSMUSG00000019828	Grm1	0.318944	0.00217646	0.0948305
ENSMUSG00000022516	Nudt16l1	-0.30379	0.0021801	0.0948305
ENSMUSG00000035863	Palm	-0.228885	0.00216467	0.0948305
ENSMUSG00000028893	Sesn2	-0.298978	0.00222235	0.0963255
ENSMUSG00000026259	Ngef	-0.283638	0.00223267	0.096431
ENSMUSG00000042401	Crtac1	-0.303177	0.00225245	0.0969426
ENSMUSG00000021614	Vcan	0.254986	0.00226483	0.0971333
ENSMUSG00000029449	Rhof	-0.296711	0.00231283	0.0986911
ENSMUSG00000033763	Mtss2	-0.221817	0.0023173	0.0986911
ENSMUSG00000006731	B4galnt1	-0.253028	0.00235834	0.10009
ENSMUSG00000032625	Thsd7a	0.282276	0.00241284	0.102049
ENSMUSG00000014592	Camta1	0.224622	0.0024537	0.103419
ENSMUSG00000029599	Ddx54	-0.265014	0.00247055	0.103772
ENSMUSG00000024240	Epc1	0.248257	0.0024894	0.104205
ENSMUSG00000032564	Cpne4	0.292936	0.00252582	0.10501
ENSMUSG00000038539	Atf5	-0.284478	0.00252247	0.10501
ENSMUSG00000051062	Fbll1	-0.322834	0.00254002	0.105243
ENSMUSG00000034312	Iqsec1	-0.247785	0.00256786	0.106037
ENSMUSG00000027613	Eif6	-0.295303	0.00262472	0.107658
ENSMUSG00000038048	Cntnap5c	0.359036	0.00261856	0.107658
ENSMUSG00000049482	Ctu2	-0.311048	0.0026504	0.108347
ENSMUSG00000042425	Frmpd3	-0.323389	0.00268006	0.109195
ENSMUSG00000002799	Jag2	-0.27643	0.00269832	0.109244
ENSMUSG00000019235	Rps6kl1	0.287705	0.00269914	0.109244
ENSMUSG00000008683	Rps15a	0.248335	0.00273227	0.110219
ENSMUSG00000038244	Mical2	-0.304637	0.00274677	0.11044
ENSMUSG00000013419	Zfp651	-0.251095	0.0027707	0.110674
ENSMUSG00000070858	Gm1673	-0.351689	0.002762	0.110674
ENSMUSG00000028032	Papss1	0.22984	0.00282869	0.112155
ENSMUSG00000031647	Mfap3l	-0.296832	0.00283652	0.112155
ENSMUSG00000039989	Cbx4	-0.292339	0.00284448	0.112155
ENSMUSG00000067889	Sptbn2	-0.232786	0.0028393	0.112155
ENSMUSG00000018377	Vezf1	0.259781	0.00287469	0.112982
ENSMUSG00000010755	Cars	-0.269224	0.00288936	0.113194
ENSMUSG00000039278	Pcsk1n	-0.356066	0.00300151	0.117212
ENSMUSG00000021608	Lpcat1	0.237276	0.00303251	0.117671
ENSMUSG00000055692	Tmem191c	-0.361364	0.00302336	0.117671
ENSMUSG00000020538	Srebf1	-0.300195	0.00307405	0.118158
ENSMUSG00000032010	Usp2	-0.325905	0.00305806	0.118158
ENSMUSG00000053399	Adamts18	0.34245	0.00307202	0.118158
ENSMUSG00000005533	Igf1r	0.254663	0.00312261	0.119648
ENSMUSG00000014813	Stc1	-0.332886	0.00313618	0.119792
ENSMUSG00000020893	Per1	-0.302136	0.00317074	0.120143
ENSMUSG00000037400	Atp11b	0.230051	0.0031576	0.120143
ENSMUSG00000044628	Rnf208	-0.262149	0.00317484	0.120143
ENSMUSG00000029408	Abcb9	-0.336257	0.00318589	0.120189
ENSMUSG00000037235	Mxd4	0.270254	0.0032069	0.120609
ENSMUSG00000027254	Map1a	-0.220978	0.00331109	0.123389
ENSMUSG00000033128	Gga1	-0.250497	0.00329423	0.123389
ENSMUSG00000057182	Scn3a	0.230285	0.00330613	0.123389
ENSMUSG00000010607	Pigyl	-0.35723	0.00338405	0.125343
ENSMUSG00000046318	Ccbe1	0.284693	0.00338345	0.125343
ENSMUSG00000020423	Btg2	0.321086	0.00340067	0.125578
ENSMUSG00000003746	Man1a	0.299545	0.0034308	0.126021
ENSMUSG00000048249	Crebrf	0.32483	0.00343329	0.126021
ENSMUSG00000034488	Edil3	0.249287	0.0034946	0.127888
ENSMUSG00000024256	Adcyap1	-0.310638	0.00353837	0.128642
ENSMUSG00000034748	Sirt6	-0.309822	0.00354274	0.128642
ENSMUSG00000059456	Ptk2b	-0.339637	0.00354679	0.128642
ENSMUSG00000032502	Stac	-0.352242	0.00358813	0.129756
ENSMUSG00000022663	Atg3	-0.291607	0.00363362	0.130246
ENSMUSG00000053716	Dusp7	-0.312018	0.00363285	0.130246
ENSMUSG00000057880	Abat	-0.279349	0.00362998	0.130246
ENSMUSG00000031910	Has3	-0.270533	0.00367814	0.131456
ENSMUSG00000016344	Ppdpf	-0.33332	0.00371516	0.132199
ENSMUSG00000115783	Bc1	0.35356	0.00372056	0.132199
ENSMUSG00000017144	Rnd3	0.277206	0.00376615	0.132732
ENSMUSG00000041609	Bicdl1	-0.266087	0.00376814	0.132732
ENSMUSG00000046523	Kctd4	0.317922	0.00375279	0.132732
ENSMUSG00000029231	Pdgfra	0.293146	0.00384838	0.135169
ENSMUSG00000021180	Rps6ka5	0.264937	0.00387134	0.135586
ENSMUSG00000025422	Agap2	-0.213355	0.00396284	0.138394
ENSMUSG00000007021	Syngr3	-0.220944	0.00403079	0.139967
ENSMUSG00000029419	Ajm1	-0.282349	0.00402693	0.139967
ENSMUSG00000003378	Grik5	-0.228854	0.00405554	0.140427
ENSMUSG00000030785	Cox6a2	-0.343701	0.00406715	0.140431
ENSMUSG00000030180	Kdm5a	0.241759	0.00416506	0.143246
ENSMUSG00000051671	Coa6	-0.34317	0.00417209	0.143246
ENSMUSG00000046160	Olig1	-0.279246	0.00421362	0.143863
ENSMUSG00000061981	Flot2	-0.233087	0.00420346	0.143863
ENSMUSG00000002660	Clpp	-0.287242	0.00425068	0.14449
ENSMUSG00000052353	Cemip	0.28738	0.00425561	0.14449
ENSMUSG00000096929	A330023F24Rik	0.345827	0.00430286	0.145689
ENSMUSG00000051391	Ywhag	-0.202988	0.00432872	0.145757
ENSMUSG00000069132	Nxph2	0.29037	0.00431694	0.145757
ENSMUSG00000019428	Fkbp8	-0.24076	0.00436982	0.146335
ENSMUSG00000030352	Tspan9	-0.262094	0.00436106	0.146335
ENSMUSG00000029822	Osbpl3	-0.301055	0.00441052	0.147295
ENSMUSG00000034825	Nrip3	-0.279546	0.00445076	0.148233
ENSMUSG00000000305	Cdh4	0.236997	0.00454022	0.1494
ENSMUSG00000022211	Carmil3	-0.254082	0.00454689	0.1494
ENSMUSG00000026443	Lrrn2	-0.222609	0.00450791	0.1494
ENSMUSG00000051790	Nlgn2	-0.213886	0.00452406	0.1494
ENSMUSG00000060279	Ap2a1	-0.213593	0.00452224	0.1494
ENSMUSG00000027457	Snph	-0.251004	0.00461765	0.151318
ENSMUSG00000026458	Ppfia4	-0.304728	0.00468069	0.152566
ENSMUSG00000056258	Kcnq3	0.249046	0.00467174	0.152566
ENSMUSG00000026767	Mindy3	-0.249836	0.00470295	0.152821
ENSMUSG00000028803	Nipal3	0.313671	0.00471353	0.152821
ENSMUSG00000004933	Matk	-0.255705	0.00476025	0.153691
ENSMUSG00000021607	Mrpl36	-0.329741	0.00484097	0.153691
ENSMUSG00000023991	Foxp4	-0.280717	0.00484095	0.153691
ENSMUSG00000028005	Gucy1b1	-0.223924	0.00482685	0.153691
ENSMUSG00000029326	Enoph1	-0.26315	0.00482231	0.153691
ENSMUSG00000038555	Reep2	-0.238653	0.00477009	0.153691
ENSMUSG00000046807	Lrrc75b	0.260054	0.00479175	0.153691
ENSMUSG00000075012	Fjx1	-0.261229	0.00478752	0.153691
ENSMUSG00000019433	Gipc1	-0.306184	0.00488998	0.154845
ENSMUSG00000031960	Aars	-0.217378	0.0050062	0.158116
ENSMUSG00000042500	Ago4	0.276237	0.00503871	0.158371
ENSMUSG00000054855	Rnd1	-0.267102	0.00504021	0.158371
ENSMUSG00000005089	Slc1a2	-0.227958	0.00508552	0.158508
ENSMUSG00000009030	Pdcl	0.25686	0.00510931	0.158508
ENSMUSG00000027894	Slc6a17	-0.246349	0.00507713	0.158508
ENSMUSG00000036501	Fam13b	0.235216	0.00510939	0.158508
ENSMUSG00000042429	Adora1	-0.258688	0.00509908	0.158508
ENSMUSG00000009828	Cilk1	0.225088	0.00516248	0.159399
ENSMUSG00000020653	Klf11	0.256059	0.00517249	0.159399
ENSMUSG00000027499	Pkia	0.216183	0.00517779	0.159399
ENSMUSG00000037579	Kcnh3	-0.31803	0.00519027	0.159399
ENSMUSG00000005125	Ndrg1	0.214352	0.00527968	0.160935
ENSMUSG00000013787	Ehmt2	-0.219515	0.0052866	0.160935
ENSMUSG00000035285	Nat14	-0.279976	0.0053055	0.160935
ENSMUSG00000048138	Dmrt2	0.324235	0.00530613	0.160935
ENSMUSG00000078440	Dohh	-0.335543	0.00530386	0.160935
ENSMUSG00000022828	Gtf2e1	-0.291028	0.00534712	0.161527
ENSMUSG00000027952	Pmvk	-0.26264	0.00535209	0.161527
ENSMUSG00000022441	Efcab6	-0.324896	0.00539056	0.162288
ENSMUSG00000033068	Entpd6	-0.249464	0.00545862	0.163933
ENSMUSG00000020376	Rnf130	0.199871	0.00549464	0.164511
ENSMUSG00000033705	Stard9	0.285354	0.00553171	0.164511
ENSMUSG00000036299	BC031181	-0.252193	0.00551985	0.164511
ENSMUSG00000041959	S100a10	0.308704	0.00552129	0.164511
ENSMUSG00000000247	Lhx2	-0.239395	0.00564221	0.165514
ENSMUSG00000003235	Eif2b5	-0.262062	0.00558978	0.165514
ENSMUSG00000025034	Trim8	-0.267555	0.00568366	0.165514
ENSMUSG00000026857	Ntmt1	-0.261302	0.0056873	0.165514
ENSMUSG00000034765	Dusp5	-0.326431	0.0056826	0.165514
ENSMUSG00000040128	Pnrc1	0.30229	0.00562866	0.165514
ENSMUSG00000042178	Armc5	-0.306792	0.00563959	0.165514
ENSMUSG00000042207	Kdm5b	0.206411	0.00567921	0.165514
ENSMUSG00000053560	Ier2	-0.334198	0.00560304	0.165514
ENSMUSG00000049690	Nckap5	0.256589	0.00575816	0.167178
ENSMUSG00000049511	Htr1b	-0.327748	0.00579891	0.167962
ENSMUSG00000026959	Grin1	-0.254453	0.00583677	0.168659
ENSMUSG00000059588	Calcrl	-0.330908	0.00585493	0.168785
ENSMUSG00000033809	Alg3	-0.322139	0.00588019	0.169114
ENSMUSG00000026241	Nppc	-0.321149	0.00596883	0.171261
ENSMUSG00000010406	Mrpl52	-0.332513	0.00603634	0.171495
ENSMUSG00000021294	Kif26a	-0.266512	0.00601546	0.171495
ENSMUSG00000029005	Draxin	0.225059	0.006031	0.171495
ENSMUSG00000029581	Fscn1	-0.20889	0.00604714	0.171495
ENSMUSG00000030595	Nfkbib	-0.329623	0.00602411	0.171495
ENSMUSG00000024570	Rbfa	-0.285561	0.00608974	0.172303
ENSMUSG00000022519	Srl	-0.284662	0.00621725	0.173856
ENSMUSG00000024524	Gnal	0.208164	0.00622998	0.173856
ENSMUSG00000027550	Lrrcc1	0.276752	0.0061671	0.173856
ENSMUSG00000030731	Syt3	-0.278306	0.00621153	0.173856
ENSMUSG00000055053	Nfic	-0.273005	0.00622355	0.173856
ENSMUSG00000057751	Megf6	-0.328944	0.00618755	0.173856
ENSMUSG00000028082	Sh3d19	0.245094	0.006254	0.174129
ENSMUSG00000040721	Zfhx2	-0.300394	0.00626875	0.174143
ENSMUSG00000049807	Arhgap23	-0.216266	0.00630854	0.174851
ENSMUSG00000004460	Dnajb11	-0.275242	0.00635425	0.175719
ENSMUSG00000017764	Zswim1	-0.280172	0.00653364	0.176108
ENSMUSG00000019848	Popdc3	-0.323854	0.00650251	0.176108
ENSMUSG00000020440	Arf5	-0.241492	0.00640972	0.176108
ENSMUSG00000022223	Sdr39u1	-0.262924	0.00638994	0.176108
ENSMUSG00000029722	Agfg2	-0.272242	0.00646285	0.176108
ENSMUSG00000031906	Smpd3	-0.202227	0.00655089	0.176108
ENSMUSG00000035773	Kiss1r	-0.331553	0.0065032	0.176108
ENSMUSG00000035934	Pknox2	-0.246311	0.00646071	0.176108
ENSMUSG00000040563	Plppr2	-0.223224	0.00651313	0.176108
ENSMUSG00000044030	Irf2bp1	-0.270614	0.00651397	0.176108
ENSMUSG00000044700	Tmem201	-0.237021	0.00642094	0.176108
ENSMUSG00000062627	Mysm1	0.256283	0.00650651	0.176108
ENSMUSG00000062822	4833420G17Rik	0.26906	0.0065556	0.176108
ENSMUSG00000009551	6330409D20Rik	0.326963	0.00670424	0.178143
ENSMUSG00000016520	Lnx2	-0.301445	0.00668226	0.178143
ENSMUSG00000026721	Rabgap1l	0.217539	0.00670171	0.178143
ENSMUSG00000037475	Thoc2	0.21679	0.00664905	0.178143
ENSMUSG00000063146	Clip2	-0.205689	0.00668223	0.178143
ENSMUSG00000032875	Arhgef17	-0.253446	0.00676054	0.178862
ENSMUSG00000050708	Ftl1	0.297436	0.00674763	0.178862
ENSMUSG00000000934	Top1mt	-0.323197	0.00684367	0.178881
ENSMUSG00000022262	Dnah5	0.328341	0.00679522	0.178881
ENSMUSG00000025366	Esyt1	0.327196	0.00681668	0.178881
ENSMUSG00000042453	Reln	0.224278	0.00678205	0.178881
ENSMUSG00000045983	Eif4g1	-0.245098	0.00684907	0.178881
ENSMUSG00000102206	Pcdha11	0.31516	0.00684525	0.178881
ENSMUSG00000030102	Itpr1	0.236956	0.00688156	0.179214
ENSMUSG00000066800	Rnasel	0.267749	0.00689116	0.179214
ENSMUSG00000022965	Ifngr2	-0.267558	0.00693988	0.180098
ENSMUSG00000030213	Atf7ip	0.209787	0.00702194	0.181542
ENSMUSG00000050357	Carmil2	-0.289098	0.00702524	0.181542
ENSMUSG00000028033	Kcnq5	-0.238072	0.00707205	0.182367
ENSMUSG00000022849	Hspbap1	-0.308136	0.00711553	0.183101
ENSMUSG00000024121	Atp6v0c	-0.24984	0.00716093	0.183882
ENSMUSG00000053470	Kdm3a	0.241433	0.00718329	0.18407
ENSMUSG00000027381	Bcl2l11	0.313781	0.00721567	0.184513
ENSMUSG00000021379	Id4	0.263163	0.00728768	0.185965
ENSMUSG00000007950	Abhd8	-0.244569	0.0073987	0.188405
ENSMUSG00000037989	Wnk2	-0.210352	0.00742123	0.188586
ENSMUSG00000028542	Slc6a9	-0.27125	0.0074949	0.189874
ENSMUSG00000060240	Cend1	-0.237746	0.007503	0.189874
ENSMUSG00000020308	Tpgs1	-0.325277	0.00761911	0.192414
ENSMUSG00000103897	Pcdhga8	-0.275795	0.00763797	0.192493
ENSMUSG00000016918	Sulf1	0.324807	0.00772032	0.192598
ENSMUSG00000022010	Tsc22d1	-0.191637	0.00766141	0.192598
ENSMUSG00000039089	L3mbtl3	0.211132	0.00772095	0.192598
ENSMUSG00000047428	Dlk2	-0.273098	0.0077155	0.192598
ENSMUSG00000053199	Arhgap20	-0.259724	0.00769553	0.192598
ENSMUSG00000001053	N4bp3	-0.319898	0.00778118	0.192645
ENSMUSG00000019362	D8Ertd738e	-0.282561	0.0077404	0.192645
ENSMUSG00000033342	Plppr5	-0.254546	0.00776702	0.192645
ENSMUSG00000038406	Scaf1	-0.220185	0.00778587	0.192645
ENSMUSG00000033628	Pik3c3	0.248001	0.00784529	0.193723
ENSMUSG00000005338	Cadm3	0.189176	0.00786322	0.193775
ENSMUSG00000078716	Tmem8b	-0.230638	0.00788489	0.193918
ENSMUSG00000002489	Tiam1	-0.271976	0.00796662	0.195534
ENSMUSG00000025885	Myo5b	-0.238154	0.00800713	0.196135
ENSMUSG00000027223	Mapk8ip1	-0.197652	0.00803144	0.196337
ENSMUSG00000040712	Camta2	-0.254195	0.00805626	0.19655
ENSMUSG00000007603	Dus3l	-0.255854	0.0082945	0.201558
ENSMUSG00000047013	Fbxo41	-0.214404	0.0082935	0.201558
ENSMUSG00000008035	Mid1ip1	-0.267255	0.00832081	0.201796
ENSMUSG00000036422	Pcdh8	-0.216972	0.00837255	0.202248
ENSMUSG00000042115	Klhdc8a	-0.316667	0.00836186	0.202248
ENSMUSG00000020219	Timm13	-0.267722	0.0084101	0.202755
ENSMUSG00000029060	Mib2	-0.221222	0.00850017	0.204144
ENSMUSG00000030302	Atp2b2	-0.201345	0.00850114	0.204144
ENSMUSG00000022913	Psmg1	-0.285757	0.0085339	0.204205
ENSMUSG00000028661	Epha8	-0.301096	0.00853708	0.204205
ENSMUSG00000004267	Eno2	-0.262842	0.00859215	0.205121
ENSMUSG00000004328	Hif3a	-0.309364	0.00867544	0.206493
ENSMUSG00000029730	Mcm7	0.256345	0.00868342	0.206493
ENSMUSG00000025085	Ablim1	0.196717	0.00877944	0.208371
ENSMUSG00000044147	Arf6	-0.269343	0.00882138	0.208961
ENSMUSG00000046574	Prr12	-0.232168	0.00884021	0.209002
ENSMUSG00000000605	Clcn4	0.188555	0.0088784	0.209499
ENSMUSG00000020307	Cdc34	-0.289542	0.00891799	0.210028
ENSMUSG00000042700	Sipa1l1	0.215911	0.00898128	0.211112
ENSMUSG00000060206	Zfp462	0.201554	0.00905786	0.212503
ENSMUSG00000057637	Prdm2	0.20945	0.00909278	0.212914
ENSMUSG00000049649	Gpr3	-0.305195	0.00913481	0.213489
ENSMUSG00000020123	Avpr1a	0.317394	0.00922808	0.213783
ENSMUSG00000029211	Gabra4	-0.261257	0.00917867	0.213783
ENSMUSG00000037979	Ccdc92	-0.276659	0.00923484	0.213783
ENSMUSG00000040272	Accs	0.313523	0.00923188	0.213783
ENSMUSG00000089715	Cbx6	-0.202755	0.00921982	0.213783
ENSMUSG00000021194	Chga	-0.213686	0.00935895	0.21391
ENSMUSG00000022983	Scaf4	-0.247186	0.00940817	0.21391
ENSMUSG00000024070	Prkd3	0.251275	0.00939518	0.21391
ENSMUSG00000029817	Tra2a	0.223079	0.00936327	0.21391
ENSMUSG00000032356	Rasgrf1	-0.290984	0.00928341	0.21391
ENSMUSG00000041617	Ccdc74a	-0.307918	0.00931058	0.21391
ENSMUSG00000048807	Slc35e4	-0.256561	0.00939065	0.21391
ENSMUSG00000057093	Zfp607b	0.279904	0.00936592	0.21391
ENSMUSG00000057342	Sphk2	-0.260771	0.00933307	0.21391
ENSMUSG00000058886	Deaf1	0.231116	0.00941533	0.21391
ENSMUSG00000037692	Ahdc1	-0.248211	0.00946447	0.214627
ENSMUSG00000006575	Rundc3a	-0.227247	0.00951372	0.215345
ENSMUSG00000033467	Crlf2	-0.312781	0.00953744	0.215483
ENSMUSG00000027560	Dok5	-0.210603	0.00959325	0.216344
ENSMUSG00000004069	Dnaja3	-0.267959	0.00961696	0.216479
ENSMUSG00000005732	Ranbp1	-0.251169	0.00966103	0.217071
ENSMUSG00000039680	Mrps6	-0.291352	0.009709	0.217457
ENSMUSG00000042686	Jph1	-0.301355	0.00972721	0.217457
ENSMUSG00000062380	Tubb3	-0.203051	0.00973156	0.217457
ENSMUSG00000030401	Rtn2	-0.205777	0.00974985	0.217468
ENSMUSG00000015461	Atf6b	-0.214705	0.0099056	0.220539
ENSMUSG00000034656	Cacna1a	-0.222406	0.00995399	0.221214
ENSMUSG00000023484	Prph	-0.309186	0.00998683	0.221541
ENSMUSG00000015092	Edf1	-0.245496	0.0100546	0.22264
ENSMUSG00000031353	Rbbp7	-0.199892	0.0101266	0.223581
ENSMUSG00000048216	Gpr85	0.196928	0.0101337	0.223581
ENSMUSG00000033152	Podxl2	-0.201757	0.0101626	0.223815
ENSMUSG00000019194	Scn1b	-0.278101	0.0102198	0.224669
ENSMUSG00000031633	Slc25a4	-0.188986	0.0102502	0.224934
ENSMUSG00000022498	Txndc11	-0.263369	0.0103276	0.226159
ENSMUSG00000024873	Cnih2	-0.208416	0.0103602	0.226159
ENSMUSG00000035969	Rusc2	-0.19877	0.01038	0.226159
ENSMUSG00000041939	Mvk	-0.230563	0.0103703	0.226159
ENSMUSG00000035835	Plppr3	-0.204716	0.0104593	0.22748
ENSMUSG00000051319	Mtln	-0.308357	0.0104833	0.227597
ENSMUSG00000047344	Lancl3	0.259891	0.0105621	0.228903
ENSMUSG00000002984	Tomm40	-0.225578	0.0106019	0.229357
ENSMUSG00000073102	Drc1	-0.287027	0.0106494	0.229572
ENSMUSG00000108621	Gm37494	0.234373	0.0106336	0.229572
ENSMUSG00000022463	Srebf2	-0.182455	0.0106985	0.230226
ENSMUSG00000004360	9330159F19Rik	0.19453	0.010738	0.230668
ENSMUSG00000026547	Tagln2	-0.310366	0.0108016	0.23105
ENSMUSG00000029426	Scarb2	0.184563	0.010819	0.23105
ENSMUSG00000032340	Neo1	0.190399	0.0108293	0.23105
ENSMUSG00000087141	Plcxd2	-0.237442	0.0108314	0.23105
ENSMUSG00000028600	Podn	-0.306884	0.0108521	0.231088
ENSMUSG00000025876	Unc5a	-0.239859	0.0108902	0.231498
ENSMUSG00000002996	Hbp1	0.260529	0.0109987	0.233165
ENSMUSG00000053465	Hs6st3	-0.274304	0.0110259	0.233165
ENSMUSG00000060548	Tnfrsf19	0.226789	0.0110163	0.233165
ENSMUSG00000019579	Mydgf	-0.232278	0.0110686	0.233628
ENSMUSG00000020926	Adam11	-0.235151	0.011086	0.233628
ENSMUSG00000027257	Pacsin3	-0.279263	0.0111946	0.234013
ENSMUSG00000031285	Dcx	0.187209	0.0112	0.234013
ENSMUSG00000032609	Klhdc8b	-0.229365	0.0111361	0.234013
ENSMUSG00000036948	Map11	-0.217325	0.0111953	0.234013
ENSMUSG00000047976	Kcna1	-0.298634	0.0111942	0.234013
ENSMUSG00000046709	Mapk10	-0.199868	0.0112402	0.234452
ENSMUSG00000018417	Myo1b	0.205303	0.0112897	0.234634
ENSMUSG00000027864	Ptgfrn	-0.212783	0.0113065	0.234634
ENSMUSG00000047888	Tnrc6b	0.208463	0.0112885	0.234634
ENSMUSG00000027131	Emc4	-0.261397	0.0113372	0.234872
ENSMUSG00000025791	Pgm1	-0.24209	0.0113677	0.235107
ENSMUSG00000045287	Rtn4rl1	-0.247865	0.0114011	0.235398
ENSMUSG00000024172	St6gal2	0.187277	0.0114548	0.236109
ENSMUSG00000006941	Eif1b	0.23328	0.0115429	0.237327
ENSMUSG00000025810	Nrp1	-0.244492	0.0116086	0.237327
ENSMUSG00000030647	Ndufc2	-0.246422	0.0115969	0.237327
ENSMUSG00000034686	Prr7	-0.278921	0.011588	0.237327
ENSMUSG00000035172	Plekhh3	-0.29797	0.011611	0.237327
ENSMUSG00000034799	Unc13a	-0.233598	0.0116519	0.237368
ENSMUSG00000039323	Igfbp2	-0.222813	0.0116433	0.237368
ENSMUSG00000020167	Tcf3	-0.245748	0.0117159	0.237496
ENSMUSG00000044770	Scml4	0.294499	0.0116886	0.237496
ENSMUSG00000057530	Ece1	-0.27563	0.0117165	0.237496
ENSMUSG00000025731	Mettl26	-0.288642	0.0117825	0.23844
ENSMUSG00000049422	Chchd10	-0.302187	0.0118271	0.238781
ENSMUSG00000071014	Ndufb6	-0.258432	0.0118385	0.238781
ENSMUSG00000052942	Glis3	0.277754	0.0118812	0.239248
ENSMUSG00000004929	Thop1	-0.23172	0.0120152	0.241549
ENSMUSG00000050334	C130071C03Rik	0.197344	0.0121331	0.243518
ENSMUSG00000015476	Prrt1	-0.29826	0.0121853	0.243834
ENSMUSG00000034009	Rxfp1	-0.303765	0.0121966	0.243834
ENSMUSG00000036478	Btg1	0.26707	0.0122087	0.243834
ENSMUSG00000074247	Dda1	-0.204066	0.0122424	0.244109
ENSMUSG00000039713	Plekhg5	-0.285924	0.0122931	0.24472
ENSMUSG00000040390	Map3k10	-0.214964	0.0123483	0.245117
ENSMUSG00000052133	Sema5b	-0.236879	0.0123531	0.245117
ENSMUSG00000117924	Tmem223	-0.280844	0.0123923	0.245496
ENSMUSG00000048776	Pthlh	-0.291163	0.0124909	0.246771
ENSMUSG00000051550	Zfp579	-0.285689	0.012497	0.246771
ENSMUSG00000022808	Snx4	-0.24336	0.0126873	0.24932
ENSMUSG00000027978	Prss12	0.246127	0.0126534	0.24932
ENSMUSG00000037795	N4bp2	0.24985	0.0126785	0.24932
ENSMUSG00000053768	Chchd3	-0.229676	0.012733	0.249415
ENSMUSG00000060601	Nr1h2	-0.276811	0.0127231	0.249415
ENSMUSG00000001383	Zmat2	0.192233	0.0128333	0.250978
ENSMUSG00000050105	Grrp1	-0.280954	0.0128639	0.251175
ENSMUSG00000001156	Mxd1	0.278071	0.0129113	0.251697
ENSMUSG00000030685	Kctd13	-0.213146	0.0129435	0.251923
ENSMUSG00000040859	Bsdc1	0.226784	0.0130022	0.252664
ENSMUSG00000050875	Minar2	-0.300573	0.0130416	0.253027
ENSMUSG00000010505	Myt1	0.226298	0.0132244	0.255762
ENSMUSG00000035629	Rubcn	-0.238797	0.0132172	0.255762
ENSMUSG00000030609	Aen	-0.209377	0.0132706	0.256251
ENSMUSG00000027525	Phactr3	-0.204853	0.0133102	0.256609
ENSMUSG00000013155	Enkd1	-0.2991	0.0135211	0.259447
ENSMUSG00000015599	Ttbk1	-0.186833	0.0135	0.259447
ENSMUSG00000020135	Apc2	-0.187922	0.0134931	0.259447
ENSMUSG00000022671	Mzt2	-0.258675	0.013567	0.259838
ENSMUSG00000023909	Paqr4	-0.218625	0.0135839	0.259838
ENSMUSG00000026090	2010300C02Rik	-0.284375	0.0136249	0.260215
ENSMUSG00000027187	Cat	0.211939	0.013675	0.260358
ENSMUSG00000068859	Sp9	0.291961	0.0136632	0.260358
ENSMUSG00000011589	Fsd1	-0.208547	0.0137136	0.260686
ENSMUSG00000032009	Sesn3	0.193077	0.0137544	0.260924
ENSMUSG00000040998	Npnt	0.262208	0.0137902	0.260924
ENSMUSG00000062209	Erbb4	0.21603	0.0137738	0.260924
ENSMUSG00000039623	Ap5z1	-0.262268	0.0138478	0.26161
ENSMUSG00000006998	Psmd2	-0.231259	0.0139175	0.262117
ENSMUSG00000052430	Bmpr1b	0.263744	0.0139012	0.262117
ENSMUSG00000026494	Kif26b	0.190236	0.0139986	0.26252
ENSMUSG00000027015	Cybrd1	0.280142	0.0140248	0.26252
ENSMUSG00000063535	Zfp773	0.292083	0.0140199	0.26252
ENSMUSG00000087006	Gm13889	-0.288926	0.0139685	0.26252
ENSMUSG00000019139	Isyna1	-0.268216	0.0141046	0.262806
ENSMUSG00000066440	Zfyve26	0.249986	0.0140841	0.262806
ENSMUSG00000075224	Lrrc55	-0.228945	0.0140718	0.262806
ENSMUSG00000024797	Vps51	-0.239253	0.0141705	0.263334
ENSMUSG00000037007	Zfp113	0.248018	0.0141761	0.263334
ENSMUSG00000042328	Hps4	-0.242098	0.0143129	0.26507
ENSMUSG00000042622	Maff	-0.297295	0.0143065	0.26507
ENSMUSG00000031788	Kifc3	-0.224923	0.014459	0.267372
ENSMUSG00000023266	Frs3	-0.286871	0.0146096	0.269748
ENSMUSG00000058672	Tubb2a	-0.189632	0.0147364	0.271679
ENSMUSG00000035342	Lzts2	-0.265091	0.0149309	0.274436
ENSMUSG00000074345	Tnfaip8l3	-0.292755	0.0149149	0.274436
ENSMUSG00000030707	Coro1a	-0.197265	0.0149605	0.274568
ENSMUSG00000060882	Kcnd2	-0.210297	0.0151094	0.276884
ENSMUSG00000022972	Cfap298	-0.276741	0.0153562	0.278899
ENSMUSG00000029059	Prxl2b	-0.281736	0.0152821	0.278899
ENSMUSG00000037907	Ankrd13b	-0.197562	0.0153554	0.278899
ENSMUSG00000041351	Rap1gap	-0.203793	0.0152532	0.278899
ENSMUSG00000042197	Zfp451	0.183811	0.0153433	0.278899
ENSMUSG00000107002	0610012G03Rik	-0.256969	0.01532	0.278899
ENSMUSG00000021219	Rgs6	0.212268	0.0153808	0.27893
ENSMUSG00000024429	Gnl1	-0.201398	0.015482	0.279975
ENSMUSG00000032712	Resf1	0.250917	0.0154842	0.279975
ENSMUSG00000049001	Ndnf	0.265826	0.015513	0.280081
ENSMUSG00000029563	Foxp2	0.280063	0.0155915	0.281085
ENSMUSG00000021743	Fezf2	-0.23514	0.0156625	0.281703
ENSMUSG00000034730	Adgrb1	-0.22203	0.0156719	0.281703
ENSMUSG00000047945	Marcksl1	-0.180507	0.0158192	0.283932
ENSMUSG00000070348	Ccnd1	-0.263638	0.0158706	0.284437
ENSMUSG00000039568	Ubald1	-0.282421	0.0161855	0.289232
ENSMUSG00000075020	Mir670hg	-0.284445	0.0161664	0.289232
ENSMUSG00000037742	Eef1a1	0.183101	0.0163923	0.292463
ENSMUSG00000089832	Shkbp1	-0.258861	0.0164141	0.292463
ENSMUSG00000020715	Ern1	0.260399	0.0164541	0.292749
ENSMUSG00000012114	Med15	-0.241837	0.0165379	0.293811
ENSMUSG00000021364	Elovl2	0.195733	0.0166176	0.294664
ENSMUSG00000040907	Atp1a3	-0.175007	0.0166341	0.294664
ENSMUSG00000029547	Ints1	-0.203348	0.0166583	0.294666
ENSMUSG00000048988	Elfn1	-0.27751	0.0167338	0.295574
ENSMUSG00000005580	Adcy9	-0.269234	0.0168903	0.296998
ENSMUSG00000027313	Chac1	-0.273613	0.0168394	0.296998
ENSMUSG00000027397	Slc20a1	-0.21766	0.0169473	0.296998
ENSMUSG00000033569	Adgrb3	0.198854	0.0169211	0.296998
ENSMUSG00000039577	Nphp4	-0.274324	0.0168919	0.296998
ENSMUSG00000096753	Fam181a	-0.290986	0.0169602	0.296998
ENSMUSG00000001627	Ifrd1	-0.217655	0.0170054	0.297364
ENSMUSG00000061143	Maml3	-0.270809	0.0171169	0.298885
ENSMUSG00000030811	Fbxl19	-0.186187	0.0171926	0.298926
ENSMUSG00000038530	Rgs4	-0.290173	0.0171656	0.298926
ENSMUSG00000046546	Fam43a	-0.284654	0.0171762	0.298926
ENSMUSG00000029440	Psmd9	-0.233016	0.0173222	0.300752
ENSMUSG00000023055	Calcoco1	0.22112	0.017368	0.30112
ENSMUSG00000031812	Map1lc3b	0.181267	0.0174639	0.302353
ENSMUSG00000030516	Tjp1	0.205773	0.0175859	0.304035
ENSMUSG00000074575	Kcng1	-0.276967	0.0176658	0.304985
ENSMUSG00000032171	Pin1	-0.212251	0.017733	0.305283
ENSMUSG00000035547	Capn5	-0.224303	0.0177192	0.305283
ENSMUSG00000032036	Kirrel3	0.212321	0.0178195	0.30634
ENSMUSG00000006517	Mvd	-0.193992	0.0180128	0.306644
ENSMUSG00000013089	Etv5	-0.252579	0.0178734	0.306644
ENSMUSG00000015647	Lama5	-0.282682	0.0179444	0.306644
ENSMUSG00000029863	Casp2	0.221787	0.0179779	0.306644
ENSMUSG00000038084	Opa1	-0.23214	0.0179616	0.306644
ENSMUSG00000039047	Pigk	-0.234685	0.0179615	0.306644
ENSMUSG00000059714	Flot1	-0.207601	0.0180111	0.306644
ENSMUSG00000090071	Cdk5r2	-0.203555	0.0180721	0.307225
ENSMUSG00000020263	Appl2	0.251588	0.0181576	0.307288
ENSMUSG00000022557	Bop1	-0.20938	0.0181837	0.307288
ENSMUSG00000022978	Mis18a	-0.272706	0.0181638	0.307288
ENSMUSG00000027339	Rassf2	0.202045	0.0181144	0.307288
ENSMUSG00000034993	Vat1	-0.191218	0.0182014	0.307288
ENSMUSG00000040048	Ndufb10	-0.219582	0.018282	0.308222
ENSMUSG00000002028	Kmt2a	0.187636	0.0184171	0.30922
ENSMUSG00000006720	Zfp184	0.248788	0.0183723	0.30922
ENSMUSG00000022523	Fgf12	-0.239016	0.0184132	0.30922
ENSMUSG00000020091	Eif4ebp2	0.180987	0.0185489	0.311006
ENSMUSG00000021983	Atp8a2	0.1813	0.0186103	0.31145
ENSMUSG00000028552	Eps15	-0.205991	0.0186263	0.31145
ENSMUSG00000020190	Mknk2	-0.196443	0.0186728	0.311801
ENSMUSG00000043614	Vps37d	-0.263624	0.018755	0.312745
ENSMUSG00000003868	Ruvbl2	-0.209892	0.0188626	0.31411
ENSMUSG00000041920	Slc16a6	-0.220041	0.0189563	0.315242
ENSMUSG00000037990	Sh3rf3	-0.190962	0.0190619	0.316567
ENSMUSG00000062044	Lmtk3	-0.210218	0.0191229	0.31715
ENSMUSG00000022898	Vps26c	-0.241157	0.0192002	0.318
ENSMUSG00000035967	Ints6l	0.230984	0.0192489	0.318375
ENSMUSG00000022037	Clu	-0.246831	0.0193434	0.31889
ENSMUSG00000022619	Mapk8ip2	-0.173808	0.019377	0.31889
ENSMUSG00000029086	Prom1	0.27818	0.0193824	0.31889
ENSMUSG00000047842	Diras2	-0.20592	0.0193844	0.31889
ENSMUSG00000030030	1700003E16Rik	-0.28099	0.019523	0.320661
ENSMUSG00000040594	Ranbp17	0.280092	0.0195708	0.320661
ENSMUSG00000044807	Zfp354c	0.180744	0.0195641	0.320661
ENSMUSG00000020087	Tysnd1	-0.263683	0.0196606	0.321273
ENSMUSG00000025373	Rnf41	-0.182103	0.0196431	0.321273
ENSMUSG00000027239	Mdk	-0.270255	0.0197437	0.32177
ENSMUSG00000029249	Rest	0.2621	0.0197202	0.32177
ENSMUSG00000005198	Polr2a	0.180138	0.019786	0.32203
ENSMUSG00000039542	Ncam1	0.166154	0.0198535	0.322608
ENSMUSG00000040860	Crocc	-0.274114	0.0198743	0.322608
ENSMUSG00000020886	Dlg4	-0.19206	0.0200166	0.324282
ENSMUSG00000043670	Diras1	-0.206124	0.0200305	0.324282
ENSMUSG00000036898	Zfp157	0.197573	0.0202107	0.326137
ENSMUSG00000047261	Gap43	-0.210079	0.0202251	0.326137
ENSMUSG00000068854	H2bc21	0.27515	0.0202042	0.326137
ENSMUSG00000041375	Ccdc9	-0.215979	0.0202929	0.326368
ENSMUSG00000057133	Chd6	0.188584	0.0202873	0.326368
ENSMUSG00000057841	Rpl32	0.236587	0.0203311	0.326553
ENSMUSG00000019254	Ppp1r12c	-0.202831	0.0204986	0.326595
ENSMUSG00000022361	Zhx1	0.19453	0.0204857	0.326595
ENSMUSG00000022761	Lztr1	-0.227652	0.0204997	0.326595
ENSMUSG00000028132	Tlcd4	0.2276	0.0206009	0.326595
ENSMUSG00000033392	Clasp2	0.17204	0.0204046	0.326595
ENSMUSG00000040452	Cdh12	0.236615	0.0205696	0.326595
ENSMUSG00000045349	Sh2d5	-0.273062	0.0205444	0.326595
ENSMUSG00000051079	Rgs13	-0.264751	0.0205917	0.326595
ENSMUSG00000064351	mt-Co1	0.161802	0.0204572	0.326595
ENSMUSG00000070436	Serpinh1	-0.234723	0.020413	0.326595
ENSMUSG00000005034	Prkacb	0.168618	0.0209866	0.327385
ENSMUSG00000020737	Jpt1	0.16796	0.0207919	0.327385
ENSMUSG00000021273	Fdft1	-0.178089	0.0209989	0.327385
ENSMUSG00000021690	Jmy	0.191579	0.0209856	0.327385
ENSMUSG00000022897	Dyrk1a	-0.227375	0.02084	0.327385
ENSMUSG00000025613	Cct8	-0.210433	0.0209967	0.327385
ENSMUSG00000027130	Slc12a6	0.207606	0.0209234	0.327385
ENSMUSG00000028851	Nudc	-0.23919	0.0209447	0.327385
ENSMUSG00000033767	Tmem131l	0.19173	0.0208123	0.327385
ENSMUSG00000035314	Gdpd5	-0.196133	0.0207932	0.327385
ENSMUSG00000036550	Cnot1	0.173128	0.0208605	0.327385
ENSMUSG00000038146	Notch3	-0.260646	0.0208537	0.327385
ENSMUSG00000062760	Shisal1	-0.213639	0.0209842	0.327385
ENSMUSG00000006218	Fam131c	-0.267062	0.0210324	0.327407
ENSMUSG00000022757	Tfg	-0.22482	0.0211536	0.327407
ENSMUSG00000031955	Bcar1	-0.211877	0.0211264	0.327407
ENSMUSG00000038187	Btbd10	-0.204899	0.0211424	0.327407
ENSMUSG00000049265	Kcnk3	-0.248168	0.0211611	0.327407
ENSMUSG00000058254	Tspan7	0.169469	0.0210613	0.327407
ENSMUSG00000018819	Lsp1	-0.280566	0.0212288	0.327882
ENSMUSG00000038319	Kcnh2	-0.25393	0.0212454	0.327882
ENSMUSG00000022503	Nubp1	-0.247714	0.0213179	0.328449
ENSMUSG00000029334	Prkg2	-0.264983	0.0213359	0.328449
ENSMUSG00000023328	Ache	-0.280049	0.0213757	0.328648
ENSMUSG00000025204	Ndufb8	-0.220541	0.0217018	0.332824
ENSMUSG00000027466	Rbck1	-0.212998	0.021697	0.332824
ENSMUSG00000028556	Dock7	0.17756	0.0219163	0.335693
ENSMUSG00000058600	Rpl30	0.250226	0.0220088	0.336687
ENSMUSG00000049686	Orai1	-0.278789	0.0221825	0.338921
ENSMUSG00000038026	Kcnj9	-0.255839	0.0222387	0.339355
ENSMUSG00000039741	Bahcc1	-0.200851	0.0222811	0.339578
ENSMUSG00000003872	Lin7b	-0.276635	0.0223125	0.339634
ENSMUSG00000031840	Rab3a	-0.173949	0.0223714	0.340106
ENSMUSG00000014232	Cluap1	-0.253829	0.022476	0.340199
ENSMUSG00000021638	Ocln	0.25959	0.0224086	0.340199
ENSMUSG00000026594	Ralgps2	0.177724	0.0225445	0.340199
ENSMUSG00000028480	Glipr2	0.235546	0.0225438	0.340199
ENSMUSG00000052407	Ccdc171	0.274927	0.0225119	0.340199
ENSMUSG00000055897	Ppp4r1l-ps	0.257827	0.0224881	0.340199
ENSMUSG00000023795	Pisd-ps2	0.243368	0.0225777	0.340281
ENSMUSG00000040435	Ppp1r15a	-0.240698	0.0226085	0.340325
ENSMUSG00000068923	Syt11	0.168714	0.0226879	0.3411
ENSMUSG00000023913	Pla2g7	0.251049	0.0228154	0.341853
ENSMUSG00000034218	Atm	0.2211	0.0228219	0.341853
ENSMUSG00000038255	Neurod2	-0.188215	0.0228181	0.341853
ENSMUSG00000044365	Cxxc4	0.200564	0.0229415	0.343005
ENSMUSG00000052302	Tbc1d30	0.184557	0.0229549	0.343005
ENSMUSG00000007682	Dio2	-0.262439	0.0231966	0.343991
ENSMUSG00000019189	Rnf145	0.186395	0.0231388	0.343991
ENSMUSG00000022722	Arl6	-0.242139	0.0231461	0.343991
ENSMUSG00000024298	Zfp871	0.176755	0.0232179	0.343991
ENSMUSG00000024587	Nars	-0.176652	0.0231384	0.343991
ENSMUSG00000029098	Acox3	0.229064	0.0231785	0.343991
ENSMUSG00000062203	Gspt1	-0.218086	0.023216	0.343991
ENSMUSG00000024952	Rps6ka4	-0.275226	0.0232639	0.344255
ENSMUSG00000039058	Ak5	-0.239094	0.0233001	0.34434
ENSMUSG00000053838	Nudcd3	-0.175874	0.023326	0.34434
ENSMUSG00000022075	Rhobtb2	-0.186875	0.0234049	0.345088
ENSMUSG00000023973	Cnpy3	-0.208796	0.0235824	0.346451
ENSMUSG00000035027	Map2k2	-0.200591	0.0235545	0.346451
ENSMUSG00000112280	A830082N09Rik	0.198834	0.0235571	0.346451
ENSMUSG00000019158	Tmem160	-0.272066	0.0236464	0.346472
ENSMUSG00000020456	Ogdh	-0.174252	0.0236972	0.346472
ENSMUSG00000029713	Gnb2	-0.16828	0.0236156	0.346472
ENSMUSG00000045128	Rpl18a	0.237429	0.0236917	0.346472
ENSMUSG00000026384	Ptpn4	0.178018	0.023774	0.347179
ENSMUSG00000022706	Mrpl40	-0.25166	0.0239071	0.348499
ENSMUSG00000025982	Sf3b1	0.16272	0.0239213	0.348499
ENSMUSG00000096780	Tmem181b-ps	0.226359	0.0239993	0.349218
ENSMUSG00000066839	Ecsit	-0.215046	0.0240393	0.349384
ENSMUSG00000041702	Btbd7	0.188771	0.0240988	0.349833
ENSMUSG00000001525	Tubb5	-0.173706	0.0242301	0.351323
ENSMUSG00000001911	Nfix	-0.173941	0.0243283	0.351496
ENSMUSG00000020823	Sec14l1	-0.18187	0.02431	0.351496
ENSMUSG00000022793	B4galt4	-0.255362	0.0243223	0.351496
ENSMUSG00000029838	Ptn	0.167755	0.0244772	0.352813
ENSMUSG00000071531	Gprin2	0.185417	0.024467	0.352813
ENSMUSG00000042750	Bex2	-0.175058	0.024532	0.353185
ENSMUSG00000012848	Rps5	0.192586	0.0245961	0.353447
ENSMUSG00000013076	Amotl1	0.204626	0.0246369	0.353447
ENSMUSG00000087235	Gm4750	-0.0800389	0.0246197	0.353447
ENSMUSG00000028654	Mycl	0.203155	0.0246769	0.353606
ENSMUSG00000034164	Emid1	-0.25836	0.0247299	0.353831
ENSMUSG00000046598	Bdh1	-0.273389	0.0247868	0.353831
ENSMUSG00000063229	Ldha	-0.174956	0.02482	0.353831
ENSMUSG00000063450	Syne2	0.19473	0.0248374	0.353831
ENSMUSG00000090112	Shprh	0.179435	0.0248151	0.353831
ENSMUSG00000042766	Trim46	-0.186523	0.0249203	0.354374
ENSMUSG00000063382	Bcl9l	-0.177473	0.0249334	0.354374
ENSMUSG00000001507	Itga3	-0.237599	0.025025	0.354439
ENSMUSG00000030533	Unc45a	-0.201487	0.0250152	0.354439
ENSMUSG00000031119	Gpc4	-0.238468	0.0250215	0.354439
ENSMUSG00000020882	Cacnb1	-0.189693	0.0251991	0.355762
ENSMUSG00000025227	Mfsd13a	-0.258918	0.0251613	0.355762
ENSMUSG00000042826	Fgf11	-0.232645	0.0252057	0.355762
ENSMUSG00000028937	Acot7	-0.166488	0.0252649	0.356186
ENSMUSG00000024787	Snx15	-0.236648	0.0253584	0.356736
ENSMUSG00000051483	Cbr1	-0.225412	0.0253623	0.356736
ENSMUSG00000006585	Cdt1	-0.270921	0.0254678	0.357041
ENSMUSG00000029209	Gnpda2	0.256589	0.0255731	0.357041
ENSMUSG00000030588	Yif1b	-0.236556	0.0255896	0.357041
ENSMUSG00000032120	C2cd2l	-0.201893	0.025553	0.357041
ENSMUSG00000035397	Klf16	-0.221064	0.0254446	0.357041
ENSMUSG00000039809	Gabbr2	-0.170879	0.025526	0.357041
ENSMUSG00000056367	Actr3b	-0.185487	0.0256177	0.357041
ENSMUSG00000059991	Nptx2	-0.252322	0.0255459	0.357041
ENSMUSG00000056972	Magel2	-0.271971	0.0256618	0.357248
ENSMUSG00000022836	Mylk	-0.253778	0.0257446	0.357622
ENSMUSG00000097119	B230354K17Rik	0.243314	0.0257471	0.357622
ENSMUSG00000041020	Map7d2	-0.194948	0.0257938	0.357863
ENSMUSG00000030638	Sh3gl3	0.216515	0.0258289	0.357945
ENSMUSG00000032773	Chrm1	-0.238929	0.0259512	0.358016
ENSMUSG00000047414	Flrt2	0.194628	0.0258839	0.358016
ENSMUSG00000063015	Ccni	0.171169	0.0259329	0.358016
ENSMUSG00000066306	Numa1	0.181881	0.0259042	0.358016
ENSMUSG00000029050	Ski	-0.168518	0.0260543	0.359033
ENSMUSG00000051146	Camk2n2	-0.216889	0.026238	0.361157
ENSMUSG00000003429	Rps11	0.195926	0.0263066	0.361544
ENSMUSG00000021018	Polr2h	-0.245409	0.0265697	0.361544
ENSMUSG00000022682	Rrn3	-0.217594	0.0268741	0.361544
ENSMUSG00000022889	Mrpl39	-0.237668	0.0266137	0.361544
ENSMUSG00000026235	Epha4	0.203472	0.0264778	0.361544
ENSMUSG00000026944	Abca2	-0.174094	0.0266566	0.361544
ENSMUSG00000027230	Creb3l1	-0.269556	0.0267536	0.361544
ENSMUSG00000028398	Dmac1	-0.225933	0.0268873	0.361544
ENSMUSG00000030284	Creld1	-0.202305	0.0265435	0.361544
ENSMUSG00000031156	Slc35a2	-0.206606	0.0264054	0.361544
ENSMUSG00000036686	Cc2d1a	-0.188803	0.0263926	0.361544
ENSMUSG00000038046	Mrm3	-0.263108	0.0268449	0.361544
ENSMUSG00000038252	Ncapd2	0.195893	0.0263264	0.361544
ENSMUSG00000038301	Snx10	-0.180348	0.0264455	0.361544
ENSMUSG00000038760	Trhr	0.249494	0.0267565	0.361544
ENSMUSG00000039427	Alg1	-0.250242	0.0266603	0.361544
ENSMUSG00000041130	Zfp598	-0.204506	0.0267985	0.361544
ENSMUSG00000051375	Pcdh1	-0.166333	0.0268484	0.361544
ENSMUSG00000059142	Zfp945	0.232365	0.0265532	0.361544
ENSMUSG00000060487	Samd5	-0.247253	0.0267553	0.361544
ENSMUSG00000105112	Gm42778	0.255845	0.0268102	0.361544
ENSMUSG00000004880	Lbr	0.215604	0.02696	0.362123
ENSMUSG00000019889	Ptprk	0.162678	0.0270335	0.362314
ENSMUSG00000038576	Susd4	-0.215479	0.0270323	0.362314
ENSMUSG00000037461	Ints7	0.193582	0.0272187	0.364397
ENSMUSG00000003031	Cdkn1b	-0.186953	0.0272798	0.364816
ENSMUSG00000025997	Ikzf2	0.26749	0.0274084	0.365735
ENSMUSG00000042066	Tmcc2	-0.189222	0.0274024	0.365735
ENSMUSG00000032633	Flcn	-0.197657	0.027497	0.366517
ENSMUSG00000024955	Esrra	-0.240072	0.0275607	0.366566
ENSMUSG00000026675	Hsd17b7	-0.204272	0.0275513	0.366566
ENSMUSG00000030741	Spns1	-0.194467	0.0277389	0.367172
ENSMUSG00000033706	Smyd5	-0.213502	0.0276723	0.367172
ENSMUSG00000035621	Midn	-0.170761	0.0277496	0.367172
ENSMUSG00000061046	Haghl	-0.206844	0.0277564	0.367172
ENSMUSG00000070462	Tlnrd1	-0.246175	0.0276467	0.367172
ENSMUSG00000053693	Mast1	-0.178996	0.0278793	0.368398
ENSMUSG00000025092	Hspa12a	-0.201142	0.0279229	0.368576
ENSMUSG00000060510	Zfp266	0.172802	0.0280137	0.369376
ENSMUSG00000051246	Msantd1	-0.259432	0.0280439	0.369376
ENSMUSG00000029404	Arl6ip4	-0.237736	0.0280813	0.36947
ENSMUSG00000003068	Stk11	-0.189401	0.0287064	0.373781
ENSMUSG00000003660	Snrnp200	0.164932	0.0286597	0.373781
ENSMUSG00000018821	Avpi1	-0.266835	0.0285654	0.373781
ENSMUSG00000019960	Dusp6	-0.22085	0.0285958	0.373781
ENSMUSG00000028747	Htr6	-0.239107	0.028499	0.373781
ENSMUSG00000032228	Tcf12	0.186033	0.0285069	0.373781
ENSMUSG00000032313	Tmem266	-0.246758	0.0286178	0.373781
ENSMUSG00000034574	Daam1	0.161283	0.0284505	0.373781
ENSMUSG00000036578	Fxyd7	-0.262557	0.0286576	0.373781
ENSMUSG00000047417	Rexo1	-0.182161	0.0287148	0.373781
ENSMUSG00000036242	Armh4	-0.219066	0.0287798	0.374229
ENSMUSG00000040269	Mrps28	-0.266444	0.0288171	0.374316
ENSMUSG00000018363	Smurf2	0.183663	0.028923	0.375293
ENSMUSG00000017485	Top2b	0.17122	0.0289846	0.375694
ENSMUSG00000023147	Get1	-0.220446	0.0291512	0.376616
ENSMUSG00000025608	Podxl	0.203837	0.0291313	0.376616
ENSMUSG00000025978	Rftn2	0.264908	0.0292439	0.376616
ENSMUSG00000028613	Lrp8	0.165491	0.0293023	0.376616
ENSMUSG00000031642	Sh3rf1	-0.184548	0.02919	0.376616
ENSMUSG00000038028	Tigar	-0.215978	0.0292342	0.376616
ENSMUSG00000046982	Tshz1	0.231208	0.029301	0.376616
ENSMUSG00000071711	Mpst	-0.228837	0.0291563	0.376616
ENSMUSG00000029729	Zkscan1	0.177569	0.0293808	0.376737
ENSMUSG00000037204	Atg101	-0.239478	0.0294071	0.376737
ENSMUSG00000042419	Nfkbil1	-0.26419	0.0294323	0.376737
ENSMUSG00000058761	Rnf169	0.198283	0.029435	0.376737
ENSMUSG00000004931	Apba3	-0.257109	0.0294976	0.377144
ENSMUSG00000058441	Panx2	-0.226881	0.0298188	0.380852
ENSMUSG00000038332	Sesn1	0.207664	0.0298565	0.380935
ENSMUSG00000001802	Lrp3	-0.188588	0.0303757	0.38301
ENSMUSG00000018634	Crhr1	-0.253194	0.0301351	0.38301
ENSMUSG00000020704	Asic2	-0.213337	0.0303021	0.38301
ENSMUSG00000022742	Cpox	-0.242885	0.0306265	0.38301
ENSMUSG00000023067	Cdkn1a	-0.213578	0.0302771	0.38301
ENSMUSG00000024268	Celf4	-0.162268	0.0302904	0.38301
ENSMUSG00000024325	Ring1	-0.228592	0.0306367	0.38301
ENSMUSG00000025132	Arhgdia	-0.15661	0.0304349	0.38301
ENSMUSG00000025738	Fbxl16	-0.17022	0.030485	0.38301
ENSMUSG00000031827	Cotl1	-0.165971	0.0306296	0.38301
ENSMUSG00000032238	Rora	0.250664	0.0303121	0.38301
ENSMUSG00000033157	Abhd10	-0.238664	0.0303339	0.38301
ENSMUSG00000033444	Specc1l	0.178138	0.0305441	0.38301
ENSMUSG00000034858	Fam214a	0.212917	0.030416	0.38301
ENSMUSG00000037640	Zfp60	0.16911	0.0306195	0.38301
ENSMUSG00000039620	Trmt9b	-0.229688	0.0306772	0.38301
ENSMUSG00000040710	St8sia4	0.178585	0.0305292	0.38301
ENSMUSG00000048142	Nat8l	-0.177767	0.0301858	0.38301
ENSMUSG00000054737	Zfp182	0.249659	0.030405	0.38301
ENSMUSG00000068742	Cry2	-0.183679	0.030649	0.38301
ENSMUSG00000113515	Gm29675	0.262739	0.0306304	0.38301
ENSMUSG00000021493	Pdlim7	-0.236996	0.0308793	0.384414
ENSMUSG00000022351	Sqle	-0.154622	0.0309783	0.384414
ENSMUSG00000040855	Reps2	0.173182	0.0309524	0.384414
ENSMUSG00000042272	Sestd1	0.166527	0.0309502	0.384414
ENSMUSG00000046897	Zfp740	0.176838	0.0308582	0.384414
ENSMUSG00000049295	Zfp219	-0.254171	0.030902	0.384414
ENSMUSG00000042532	Golga7b	-0.193887	0.0310166	0.384498
ENSMUSG00000032330	Cox7a2	0.185055	0.0312399	0.384924
ENSMUSG00000039706	Ldb2	0.192683	0.0311305	0.384924
ENSMUSG00000040466	Blvrb	-0.254471	0.0312231	0.384924
ENSMUSG00000047454	Gphn	-0.184509	0.0311792	0.384924
ENSMUSG00000053965	Pde5a	0.262625	0.0312198	0.384924
ENSMUSG00000066406	Akap13	0.225371	0.0311914	0.384924
ENSMUSG00000040183	Ankrd6	0.229098	0.0313067	0.384972
ENSMUSG00000043391	2510009E07Rik	-0.200985	0.0312954	0.384972
ENSMUSG00000056131	Pgm3	0.205819	0.0313406	0.385001
ENSMUSG00000026456	Cyb5r1	-0.237257	0.031379	0.385085
ENSMUSG00000023923	Tbc1d5	0.20218	0.0314494	0.385122
ENSMUSG00000032198	Dock6	-0.258008	0.0314837	0.385122
ENSMUSG00000032968	Inha	-0.223507	0.0314789	0.385122
ENSMUSG00000046519	Golph3l	0.224849	0.031508	0.385122
ENSMUSG00000005958	Ephb3	-0.236981	0.0316554	0.386506
ENSMUSG00000006732	Mettl1	-0.2418	0.0317161	0.386506
ENSMUSG00000024948	Map4k2	0.211791	0.0317053	0.386506
ENSMUSG00000065990	Aurkaip1	-0.218902	0.0317672	0.386744
ENSMUSG00000032513	Gorasp1	-0.205999	0.0318634	0.387379
ENSMUSG00000047749	Zc3hav1l	0.219876	0.0318828	0.387379
ENSMUSG00000037933	Bicd2	-0.169935	0.0319234	0.387487
ENSMUSG00000063171	Rps4l	-0.259602	0.0319927	0.387943
ENSMUSG00000003234	Abcf3	-0.215113	0.0320989	0.388076
ENSMUSG00000006576	Slc4a3	-0.177134	0.0320735	0.388076
ENSMUSG00000033594	Spata2l	-0.245794	0.0320447	0.388076
ENSMUSG00000002068	Ccne1	-0.257213	0.0326743	0.39247
ENSMUSG00000015869	Prpsap1	0.198785	0.0325561	0.39247
ENSMUSG00000018736	Ndel1	-0.184784	0.0326435	0.39247
ENSMUSG00000022673	Mcm4	-0.209464	0.0326198	0.39247
ENSMUSG00000024261	Syt4	0.182772	0.0326871	0.39247
ENSMUSG00000026447	Pik3c2b	0.201073	0.0325686	0.39247
ENSMUSG00000092035	Peg10	-0.245383	0.0326862	0.39247
ENSMUSG00000008475	Arpc5	-0.162265	0.0327374	0.392688
ENSMUSG00000038615	Nfe2l1	-0.163682	0.0328048	0.393111
ENSMUSG00000039801	Cplane1	0.180327	0.0330373	0.39551
ENSMUSG00000021037	Ahsa1	-0.171297	0.0334177	0.396197
ENSMUSG00000027361	Gabpb1	0.210431	0.0335161	0.396197
ENSMUSG00000028278	Rragd	0.17061	0.033501	0.396197
ENSMUSG00000032411	Tfdp2	0.223708	0.0334136	0.396197
ENSMUSG00000033063	Cntnap3	0.214533	0.0334484	0.396197
ENSMUSG00000034275	Igsf9b	0.218744	0.0333265	0.396197
ENSMUSG00000037685	Atp8a1	-0.169767	0.0333917	0.396197
ENSMUSG00000040270	Bach2	0.180509	0.0334727	0.396197
ENSMUSG00000041777	Cir1	0.259543	0.0332265	0.396197
ENSMUSG00000063160	Numbl	-0.189526	0.0332386	0.396197
ENSMUSG00000063810	Alms1	0.234262	0.033363	0.396197
ENSMUSG00000095139	Pou3f2	0.177636	0.0334843	0.396197
ENSMUSG00000103041	Gm37305	0.258699	0.0335141	0.396197
ENSMUSG00000003824	Syce2	-0.254706	0.0337964	0.397587
ENSMUSG00000019487	Trip10	-0.252177	0.0339265	0.397587
ENSMUSG00000021244	Ylpm1	0.162645	0.0337977	0.397587
ENSMUSG00000027508	Pag1	0.188433	0.0339036	0.397587
ENSMUSG00000029335	Bmp3	-0.245317	0.0337268	0.397587
ENSMUSG00000031176	Dynlt3	-0.203297	0.0339008	0.397587
ENSMUSG00000040836	Gpr161	0.161216	0.0337027	0.397587
ENSMUSG00000042473	Tbc1d8b	-0.256396	0.0339167	0.397587
ENSMUSG00000074649	BC029722	-0.232746	0.033888	0.397587
ENSMUSG00000048251	Bcl11b	-0.173976	0.0340633	0.398427
ENSMUSG00000053024	Cntn2	0.193108	0.0340583	0.398427
ENSMUSG00000045636	Mtus1	0.188108	0.034357	0.401478
ENSMUSG00000000884	Gnb1l	-0.253549	0.0343983	0.401552
ENSMUSG00000047986	Palm3	-0.257786	0.0344291	0.401552
ENSMUSG00000009739	Pou6f1	-0.168601	0.0344787	0.401747
ENSMUSG00000048218	Amigo2	-0.253257	0.0345436	0.40212
ENSMUSG00000015829	Tnr	0.17136	0.0346152	0.402188
ENSMUSG00000037946	Fgd3	0.220294	0.0346015	0.402188
ENSMUSG00000034818	Celf5	-0.156998	0.0347708	0.403613
ENSMUSG00000013367	Iglon5	-0.182428	0.0348942	0.404313
ENSMUSG00000066621	Tecpr1	-0.170971	0.0348974	0.404313
ENSMUSG00000033799	Tasor2	0.172449	0.034935	0.404366
ENSMUSG00000003348	Mob3a	-0.179058	0.0350242	0.405014
ENSMUSG00000028958	Tmub1	-0.222935	0.0350701	0.405163
ENSMUSG00000034042	Gpbp1l1	0.233669	0.035139	0.405575
ENSMUSG00000020827	Mink1	-0.179873	0.035208	0.405591
ENSMUSG00000022228	Zscan26	0.203696	0.0351799	0.405591
ENSMUSG00000031529	Tnks	0.160066	0.0353063	0.405591
ENSMUSG00000040797	Iqsec3	-0.198404	0.0352852	0.405591
ENSMUSG00000042903	Foxo4	0.255987	0.0352891	0.405591
ENSMUSG00000025862	Stag2	0.175062	0.0354229	0.406548
ENSMUSG00000024270	Slc39a6	0.162952	0.0354907	0.406566
ENSMUSG00000045515	Pou3f3	-0.154884	0.035491	0.406566
ENSMUSG00000050821	Fam131a	-0.247938	0.0357454	0.409098
ENSMUSG00000015846	Rxra	0.235362	0.0360438	0.410973
ENSMUSG00000028982	Slc25a33	-0.237267	0.0359986	0.410973
ENSMUSG00000037649	H2-DMa	-0.249248	0.0360356	0.410973
ENSMUSG00000039219	Arid4b	0.174131	0.0360337	0.410973
ENSMUSG00000019984	Med23	0.183422	0.0362616	0.41122
ENSMUSG00000025377	Tepsin	-0.227583	0.0362635	0.41122
ENSMUSG00000026825	Dnm1	-0.171567	0.0361133	0.41122
ENSMUSG00000034854	Mfsd12	-0.206332	0.0362383	0.41122
ENSMUSG00000039257	Vstm2b	-0.247209	0.0362549	0.41122
ENSMUSG00000052135	Foxo6	-0.243884	0.0362673	0.41122
ENSMUSG00000048911	Rnf24	0.166813	0.0363441	0.411327
ENSMUSG00000049288	Lix1l	0.165186	0.0363295	0.411327
ENSMUSG00000032297	Celf6	-0.196563	0.0365105	0.412447
ENSMUSG00000067629	Syngap1	-0.172692	0.0364813	0.412447
ENSMUSG00000022490	Ppp1r1a	-0.18965	0.0366746	0.413537
ENSMUSG00000054863	Tafa5	-0.200228	0.0366541	0.413537
ENSMUSG00000032526	Ss18l2	-0.219251	0.0368299	0.414292
ENSMUSG00000039137	Whrn	-0.228944	0.0367881	0.414292
ENSMUSG00000040690	Col16a1	-0.253643	0.0368433	0.414292
ENSMUSG00000005846	Rsl1d1	-0.203753	0.0369665	0.415295
ENSMUSG00000030161	Gabarapl1	-0.153018	0.0370049	0.415345
ENSMUSG00000028645	Slc2a1	-0.242152	0.0371977	0.417127
ENSMUSG00000035093	Secisbp2l	0.161726	0.0372526	0.417354
ENSMUSG00000038175	Mylip	-0.247797	0.0372863	0.417354
ENSMUSG00000004849	Ap1s1	-0.162545	0.037326	0.417416
ENSMUSG00000034932	Mrpl54	-0.2467	0.0373714	0.417432
ENSMUSG00000048799	Cep120	0.167136	0.0373958	0.417432
ENSMUSG00000035206	Sppl2b	-0.189825	0.0375203	0.41844
ENSMUSG00000005413	Hmox1	-0.243207	0.0376949	0.419622
ENSMUSG00000042109	Csdc2	-0.163924	0.0376847	0.419622
ENSMUSG00000031229	Atrx	0.157822	0.0377808	0.420196
ENSMUSG00000062949	Atp11c	0.194036	0.0378157	0.420201
ENSMUSG00000022771	Ppil2	-0.208624	0.0380714	0.422614
ENSMUSG00000036885	Arhgef26	0.177453	0.038102	0.422614
ENSMUSG00000067430	Zfp763	0.188707	0.0381584	0.422856
ENSMUSG00000071281	Zfp65	0.20059	0.0382521	0.42351
ENSMUSG00000002963	Pnkp	-0.219363	0.0383578	0.423529
ENSMUSG00000033389	Arhgap44	-0.184277	0.0383085	0.423529
ENSMUSG00000033653	Vps8	-0.207707	0.0383521	0.423529
ENSMUSG00000050447	Lypd6	0.205284	0.0387627	0.427614
ENSMUSG00000037103	Dcaf15	-0.178662	0.0388124	0.427776
ENSMUSG00000022443	Myh9	-0.182385	0.0390697	0.429451
ENSMUSG00000025529	Zfp711	0.181017	0.0390151	0.429451
ENSMUSG00000030036	Mogs	-0.192355	0.0390646	0.429451
ENSMUSG00000099689	Zfp383	0.224839	0.0391775	0.430249
ENSMUSG00000028538	St3gal3	-0.194035	0.0393665	0.43162
ENSMUSG00000034285	Nipsnap1	-0.168281	0.039373	0.43162
ENSMUSG00000030134	Rasgef1a	-0.216663	0.0394193	0.431648
ENSMUSG00000043445	Pgp	-0.19623	0.0394462	0.431648
ENSMUSG00000028675	Pnrc2	0.210592	0.039544	0.432331
ENSMUSG00000098912	1500004A13Rik	0.184614	0.0396393	0.432985
ENSMUSG00000028576	Ift74	0.226663	0.0397466	0.433488
ENSMUSG00000039458	Mtmr12	0.207721	0.0397562	0.433488
ENSMUSG00000020133	2310011J03Rik	-0.226109	0.0399375	0.433531
ENSMUSG00000024212	Mllt1	-0.161867	0.0397992	0.433531
ENSMUSG00000028266	Lmo4	0.154063	0.0399205	0.433531
ENSMUSG00000030905	Crym	-0.250012	0.0398687	0.433531
ENSMUSG00000038773	Kdm3b	0.162618	0.0398843	0.433531
ENSMUSG00000003072	Atp5d	-0.168243	0.0401533	0.434819
ENSMUSG00000019899	Lama2	0.229371	0.0401402	0.434819
ENSMUSG00000038112	AW551984	0.22161	0.0401963	0.434819
ENSMUSG00000078794	Dact3	-0.194347	0.0401984	0.434819
ENSMUSG00000037995	Igsf9	0.196292	0.0403142	0.435686
ENSMUSG00000011960	Ccnt1	0.164517	0.0403821	0.436034
ENSMUSG00000003233	Dvl3	-0.194632	0.0404547	0.436048
ENSMUSG00000024542	Cep192	0.210355	0.0404334	0.436048
ENSMUSG00000024302	Dtna	0.199572	0.0405209	0.436376
ENSMUSG00000034390	Cmip	-0.152118	0.0405995	0.436837
ENSMUSG00000015837	Sqstm1	-0.159523	0.0406807	0.437326
ENSMUSG00000027195	Hsd17b12	-0.177417	0.0407666	0.437642
ENSMUSG00000053166	Cdh22	-0.248941	0.0408149	0.437642
ENSMUSG00000072501	Phf20l1	0.162325	0.0408174	0.437642
ENSMUSG00000028756	Pink1	0.171555	0.0409924	0.438833
ENSMUSG00000032965	Ift57	-0.218975	0.0410305	0.438833
ENSMUSG00000051695	Pcbp1	-0.188871	0.0410716	0.438833
ENSMUSG00000059839	Zfp874b	0.229837	0.0410722	0.438833
ENSMUSG00000034685	Fam171a2	-0.174242	0.0411546	0.43933
ENSMUSG00000073616	Cops9	0.201438	0.0412282	0.439732
ENSMUSG00000002900	Lamb1	0.197971	0.0413446	0.440589
ENSMUSG00000019927	Ube2d1	0.164489	0.0414545	0.440952
ENSMUSG00000022180	Slc7a8	-0.207206	0.0414632	0.440952
ENSMUSG00000022702	Hira	-0.208669	0.0415478	0.440952
ENSMUSG00000027002	Nckap1	-0.173661	0.0415375	0.440952
ENSMUSG00000041720	Pi4ka	-0.195872	0.0415591	0.440952
ENSMUSG00000009406	Elk1	0.180163	0.0416357	0.441382
ENSMUSG00000039879	Heca	0.17149	0.0417305	0.442003
ENSMUSG00000019817	Plagl1	-0.210526	0.041862	0.442443
ENSMUSG00000023908	Pkmyt1	-0.246201	0.0418642	0.442443
ENSMUSG00000042408	Zmym6	0.188135	0.0418806	0.442443
ENSMUSG00000002250	Ppard	-0.237875	0.042146	0.444095
ENSMUSG00000044791	Setd2	0.155743	0.042145	0.444095
ENSMUSG00000056824	Zfp663	0.233829	0.0421442	0.444095
ENSMUSG00000041930	Fam222a	-0.245434	0.0421977	0.444257
ENSMUSG00000032360	Hcrtr2	-0.222889	0.0422526	0.444452
ENSMUSG00000003166	Dgcr2	-0.193028	0.0423285	0.444734
ENSMUSG00000033083	Tbc1d4	0.226509	0.0423522	0.444734
ENSMUSG00000022765	Snap29	-0.210862	0.0426579	0.447177
ENSMUSG00000024521	Pmaip1	-0.222041	0.0426437	0.447177
ENSMUSG00000032192	Gnb5	-0.1942	0.0427658	0.447346
ENSMUSG00000037013	Ss18	0.219643	0.0427839	0.447346
ENSMUSG00000089857	Zfp882	0.228517	0.0427108	0.447346
ENSMUSG00000014850	Msh3	0.200873	0.0428828	0.447431
ENSMUSG00000039328	Rnf122	0.237626	0.0428654	0.447431
ENSMUSG00000049036	Tmem121	-0.243402	0.0429019	0.447431
ENSMUSG00000021102	Glrx5	-0.226715	0.0431449	0.448817
ENSMUSG00000032788	Pdxk	-0.166016	0.0431128	0.448817
ENSMUSG00000044098	Rsbn1	0.172218	0.0431381	0.448817
ENSMUSG00000002222	Rmnd5a	0.160001	0.0432244	0.449262
ENSMUSG00000056553	Ptprn2	-0.164627	0.0432694	0.449347
ENSMUSG00000022536	Glyr1	-0.186178	0.0433169	0.449459
ENSMUSG00000019947	Arid5b	0.18868	0.0435523	0.449991
ENSMUSG00000027433	Xrn2	0.156478	0.0434589	0.449991
ENSMUSG00000028049	Scamp3	-0.1881	0.0435177	0.449991
ENSMUSG00000034220	Gpc1	-0.165718	0.0435193	0.449991
ENSMUSG00000034771	Tle2	-0.207021	0.0435217	0.449991
ENSMUSG00000032193	Ldlr	-0.177485	0.0437323	0.450734
ENSMUSG00000035376	Hacd2	-0.219877	0.043696	0.450734
ENSMUSG00000055782	Abcd2	0.242569	0.0437348	0.450734
ENSMUSG00000035062	Zc4h2	0.174633	0.0437958	0.450852
ENSMUSG00000043903	Zfp469	-0.245682	0.04382	0.450852
ENSMUSG00000031858	Mau2	0.162318	0.0439009	0.451304
ENSMUSG00000048330	Ric3	0.174459	0.0439497	0.451426
ENSMUSG00000079330	Lemd1	-0.244321	0.0440026	0.45159
ENSMUSG00000004936	Map2k1	-0.180825	0.0441106	0.45194
ENSMUSG00000022462	Slc38a2	0.155878	0.0440955	0.45194
ENSMUSG00000022721	Trmt2a	-0.211547	0.0441828	0.452196
ENSMUSG00000029202	Pds5a	0.17041	0.0442096	0.452196
ENSMUSG00000022309	Angpt1	0.192615	0.0443311	0.453059
ENSMUSG00000024220	Zfp523	-0.175807	0.044451	0.453905
ENSMUSG00000057388	Mrpl18	0.202047	0.0445048	0.454075
ENSMUSG00000056394	Lig1	0.18353	0.0446289	0.454962
ENSMUSG00000021265	Slc25a29	-0.234156	0.0447021	0.455088
ENSMUSG00000064367	mt-Nd5	0.139799	0.0447157	0.455088
ENSMUSG00000028381	Ugcg	0.164217	0.04488	0.456132
ENSMUSG00000048332	Lhfp	0.214855	0.044893	0.456132
ENSMUSG00000020684	Rasl10b	-0.166213	0.0450339	0.457144
ENSMUSG00000030410	Dmwd	-0.157356	0.0451795	0.457144
ENSMUSG00000031371	Haus7	-0.194368	0.045109	0.457144
ENSMUSG00000038132	Rbm24	0.234587	0.0451769	0.457144
ENSMUSG00000066152	Slc31a2	0.244258	0.0450684	0.457144
ENSMUSG00000011114	Tbrg1	-0.189399	0.0453489	0.458313
ENSMUSG00000020889	Nr1d1	-0.24224	0.0453701	0.458313
ENSMUSG00000021772	Nkiras1	-0.193583	0.0455951	0.459492
ENSMUSG00000029765	Plxna4	0.151952	0.0455489	0.459492
ENSMUSG00000056427	Slit3	-0.237496	0.0455996	0.459492
ENSMUSG00000006356	Crip2	-0.168662	0.0456758	0.459881
ENSMUSG00000038055	Dexi	-0.23938	0.0459612	0.462323
ENSMUSG00000038949	Cnst	-0.185885	0.045994	0.462323
ENSMUSG00000029705	Cux1	0.161053	0.0461043	0.463051
ENSMUSG00000023066	Rttn	0.238144	0.046176	0.46339
ENSMUSG00000000326	Comt	-0.200067	0.0464068	0.464613
ENSMUSG00000022707	Gbe1	-0.235569	0.0464499	0.464613
ENSMUSG00000025892	Gria4	0.159359	0.0464466	0.464613
ENSMUSG00000063430	Wscd2	-0.212372	0.0463438	0.464613
ENSMUSG00000035764	Fbxo45	-0.199225	0.0465669	0.465022
ENSMUSG00000039114	Nrn1	-0.228119	0.0465584	0.465022
ENSMUSG00000020744	Slc25a19	-0.19303	0.0466394	0.465366
ENSMUSG00000001964	Emd	-0.180831	0.046802	0.465848
ENSMUSG00000022656	Nectin3	-0.203858	0.046763	0.465848
ENSMUSG00000052214	Opa3	-0.164322	0.0467713	0.465848
ENSMUSG00000022685	Parn	-0.199254	0.0470648	0.466282
ENSMUSG00000023977	Ubr2	0.163618	0.0470857	0.466282
ENSMUSG00000026313	Hdac4	-0.176023	0.0469016	0.466282
ENSMUSG00000029436	Mmp17	-0.164715	0.047159	0.466282
ENSMUSG00000038495	Otud7b	0.210283	0.0471811	0.466282
ENSMUSG00000040407	Akap9	0.14457	0.046946	0.466282
ENSMUSG00000068099	1500009C09Rik	-0.180472	0.0470621	0.466282
ENSMUSG00000068267	Cenpb	-0.156763	0.0469671	0.466282
ENSMUSG00000069114	Zbtb10	0.182414	0.0471889	0.466282
ENSMUSG00000049076	Acap2	-0.206602	0.0472705	0.46671
ENSMUSG00000033161	Atp1a1	-0.162441	0.0474625	0.468103
ENSMUSG00000057440	Mpp7	0.239012	0.0474881	0.468103
ENSMUSG00000001419	Mef2d	-0.157943	0.047592	0.468212
ENSMUSG00000004319	Clcn3	0.15717	0.047566	0.468212
ENSMUSG00000040620	Dhx33	0.177514	0.0476141	0.468212
ENSMUSG00000043059	Zfp513	-0.215836	0.047732	0.468994
ENSMUSG00000020116	Pno1	-0.196741	0.0479583	0.470839
ENSMUSG00000070000	Fcho1	-0.183659	0.0480238	0.471103
ENSMUSG00000032601	Prkar2a	-0.156855	0.0482175	0.471484
ENSMUSG00000038594	Cep85l	0.192115	0.0482555	0.471484
ENSMUSG00000044352	Sowaha	-0.239848	0.0481155	0.471484
ENSMUSG00000052364	B630019K06Rik	-0.212774	0.0481981	0.471484
ENSMUSG00000068959	Zfp619	0.229567	0.0482475	0.471484
ENSMUSG00000005983	1700037C18Rik	-0.240207	0.0485014	0.471847
ENSMUSG00000018770	Atp5g3	-0.173664	0.0486558	0.471847
ENSMUSG00000019802	Sec63	0.159827	0.0486922	0.471847
ENSMUSG00000021256	Vash1	-0.179858	0.0483966	0.471847
ENSMUSG00000022434	Fam118a	-0.195709	0.0487083	0.471847
ENSMUSG00000026163	Sphkap	0.160139	0.048679	0.471847
ENSMUSG00000027649	Ctnnbl1	0.185647	0.0487172	0.471847
ENSMUSG00000028986	Klhl7	0.157788	0.0485248	0.471847
ENSMUSG00000032580	Rbm5	0.147569	0.0486924	0.471847
ENSMUSG00000035735	Dagla	-0.171301	0.0486341	0.471847
ENSMUSG00000051323	Pcdh19	0.175649	0.0484929	0.471847
ENSMUSG00000040943	Tet2	0.177628	0.0488053	0.472325
ENSMUSG00000034109	Golim4	0.213884	0.0490081	0.473913
ENSMUSG00000009013	Dynll1	-0.164548	0.0492417	0.47542
ENSMUSG00000035242	Oaz1	-0.23028	0.0492388	0.47542
ENSMUSG00000001175	Calm1	-0.165732	0.0493676	0.475683
ENSMUSG00000021830	Txndc16	0.163547	0.0493857	0.475683
ENSMUSG00000064339	mt-Rnr2	0.239339	0.0493747	0.475683
ENSMUSG00000035790	Cep19	-0.206412	0.049438	0.475811
ENSMUSG00000014303	Glis2	-0.209134	0.0495437	0.476453
ENSMUSG00000050822	Slc29a4	-0.159339	0.0495855	0.476481
ENSMUSG00000003974	Grm3	0.195034	0.0497138	0.476521
ENSMUSG00000020362	Cnot6	0.151955	0.0496998	0.476521
ENSMUSG00000039640	Mrpl12	-0.185736	0.0497846	0.476521
ENSMUSG00000052726	Kcnt2	-0.22384	0.049658	0.476521
ENSMUSG00000061479	Snrpa	-0.200084	0.0497797	0.476521
ENSMUSG00000002083	Bbc3	-0.23194	0.0499754	0.476853
ENSMUSG00000017307	Acot8	-0.237069	0.0499448	0.476853
ENSMUSG00000025372	Baiap2	-0.185538	0.0499183	0.476853
ENSMUSG00000027428	Rbbp9	0.188027	0.0499442	0.476853
ENSMUSG00000045414	Dipk2a	0.201764	0.0501121	0.477785
ENSMUSG00000025958	Creb1	0.160961	0.050157	0.47784
ENSMUSG00000024897	Apba1	-0.160275	0.0502181	0.477899
ENSMUSG00000096210	H1f0	0.17931	0.0502414	0.477899
ENSMUSG00000041483	Zfp281	0.168993	0.0503717	0.478767
ENSMUSG00000029212	Gabrb1	-0.186091	0.0505509	0.480096
ENSMUSG00000006920	Ezh1	0.187644	0.0507796	0.481893
ENSMUSG00000075334	Rprm	-0.16806	0.0510118	0.483722
ENSMUSG00000040423	Rc3h1	0.15935	0.0511225	0.484396
ENSMUSG00000025856	Pdgfa	-0.202234	0.0512132	0.484504
ENSMUSG00000027581	Stmn3	-0.164548	0.0511817	0.484504
ENSMUSG00000027889	Ampd2	-0.177741	0.0513104	0.485027
ENSMUSG00000032410	Xrn1	0.16798	0.0513675	0.485027
ENSMUSG00000067847	Romo1	-0.193117	0.0513875	0.485027
ENSMUSG00000031400	G6pdx	0.170827	0.0516092	0.486368
ENSMUSG00000074165	Zfp788	0.179137	0.0516067	0.486368
ENSMUSG00000018040	Rrp7a	-0.176448	0.0517472	0.48657
ENSMUSG00000035964	Tmem59l	-0.179352	0.0518268	0.48657
ENSMUSG00000037935	Smarce1	0.163842	0.0516875	0.48657
ENSMUSG00000056592	Zfp658	0.209233	0.0518297	0.48657
ENSMUSG00000058135	Gstm1	0.194002	0.051773	0.48657
ENSMUSG00000042246	Tmc7	0.223004	0.0519046	0.486899
ENSMUSG00000019590	Cyb561	-0.181931	0.0519478	0.486931
ENSMUSG00000003970	Rpl8	-0.178159	0.0520424	0.487444
ENSMUSG00000007039	Ddah2	-0.159626	0.0522239	0.488396
ENSMUSG00000042743	Sgtb	-0.164901	0.0522237	0.488396
ENSMUSG00000024483	Ankhd1	0.167905	0.0523242	0.488447
ENSMUSG00000032714	Syde1	-0.231134	0.0522746	0.488447
ENSMUSG00000033728	Lrrc14	-0.201275	0.0523493	0.488447
ENSMUSG00000000915	Hip1r	-0.161652	0.0529268	0.490432
ENSMUSG00000020594	Pum2	0.143958	0.052953	0.490432
ENSMUSG00000022114	Spry2	-0.177849	0.052969	0.490432
ENSMUSG00000022452	Smdt1	-0.200599	0.0528299	0.490432
ENSMUSG00000022905	Kpna1	-0.193408	0.0528645	0.490432
ENSMUSG00000028246	Faxc	0.148519	0.0528894	0.490432
ENSMUSG00000032657	Fam189b	-0.208283	0.0529836	0.490432
ENSMUSG00000040717	Il17rd	0.213751	0.0528706	0.490432
ENSMUSG00000057738	Sptan1	0.136022	0.0528269	0.490432
ENSMUSG00000061232	H2-K1	-0.234474	0.0530034	0.490432
ENSMUSG00000091537	Tma7	0.214533	0.0527683	0.490432
ENSMUSG00000020396	Nefh	-0.23453	0.0531382	0.491288
ENSMUSG00000025188	Hps1	-0.223684	0.0531764	0.491288
ENSMUSG00000052534	Pbx1	0.140716	0.053261	0.491699
ENSMUSG00000024942	Capn1	-0.223236	0.0534018	0.491884
ENSMUSG00000029920	Smarcad1	0.166751	0.0533428	0.491884
ENSMUSG00000036023	Parp2	0.199243	0.0533926	0.491884
ENSMUSG00000026662	Sephs1	0.160333	0.0535211	0.492612
ENSMUSG00000039967	Zfp292	0.155316	0.0535859	0.492837
ENSMUSG00000061755	Bod1l	0.157746	0.0536302	0.492874
ENSMUSG00000003527	Ess2	-0.197616	0.0536858	0.493014
ENSMUSG00000023286	Ube2j2	-0.203339	0.0538101	0.493414
ENSMUSG00000078235	Fam43b	-0.224858	0.0537968	0.493414
ENSMUSG00000020883	Fbxl20	0.167494	0.0541085	0.495443
ENSMUSG00000026077	Npas2	-0.231695	0.0541127	0.495443
ENSMUSG00000031029	Eif3f	0.155181	0.0541543	0.495443
ENSMUSG00000040209	Zfp704	0.154979	0.0541935	0.495443
ENSMUSG00000042846	Lrrtm3	0.213293	0.0544672	0.497573
ENSMUSG00000109946	Brd3os	-0.188899	0.0545719	0.498157
ENSMUSG00000002319	Ipo4	-0.182176	0.0547814	0.499696
ENSMUSG00000072294	Klf12	0.171394	0.0549091	0.500115
ENSMUSG00000085167	Gm12063	-0.212404	0.0548829	0.500115
ENSMUSG00000035021	Baz1a	0.231957	0.0549597	0.500203
ENSMUSG00000014498	Ankrd52	-0.147393	0.0550076	0.500266
ENSMUSG00000029632	Ndufa4	0.154086	0.0550822	0.500572
ENSMUSG00000022792	Yars2	-0.219177	0.0552347	0.501213
ENSMUSG00000082286	Pisd-ps1	0.159883	0.0552183	0.501213
ENSMUSG00000056602	Fry	0.152264	0.055284	0.501288
ENSMUSG00000040420	Cdh18	-0.220326	0.0553469	0.501487
ENSMUSG00000017740	Slc12a5	-0.17842	0.0556335	0.502964
ENSMUSG00000027551	Zfp64	-0.21529	0.0555797	0.502964
ENSMUSG00000036067	Slc2a6	-0.212044	0.0556012	0.502964
ENSMUSG00000025006	Sorbs1	0.160581	0.0557194	0.503194
ENSMUSG00000026510	Trp53bp2	0.176659	0.0557412	0.503194
ENSMUSG00000020608	Smc6	0.163472	0.05588	0.503346
ENSMUSG00000020873	Slc35b1	-0.167424	0.0558413	0.503346
ENSMUSG00000054934	Kcnmb4	-0.197791	0.0558816	0.503346
ENSMUSG00000040479	Dgkz	-0.153215	0.0559253	0.503369
ENSMUSG00000024940	Ltbp3	-0.228941	0.056092	0.504498
ENSMUSG00000049470	Aff4	0.14157	0.0561791	0.50491
ENSMUSG00000027784	Ppm1l	-0.159595	0.0564071	0.505102
ENSMUSG00000047844	Bex4	-0.21602	0.056252	0.505102
ENSMUSG00000071547	Nt5dc2	0.219573	0.0562862	0.505102
ENSMUSG00000073678	Pgap1	-0.176978	0.0563563	0.505102
ENSMUSG00000074406	Zfp628	-0.223051	0.0563973	0.505102
ENSMUSG00000025986	Slc39a10	0.150462	0.056658	0.506236
ENSMUSG00000031628	Casp3	0.138373	0.056638	0.506236
ENSMUSG00000074994	Qser1	0.161867	0.0566536	0.506236
ENSMUSG00000022967	Ifnar1	-0.181375	0.056768	0.506813
ENSMUSG00000028680	Plk3	-0.195786	0.0568447	0.506813
ENSMUSG00000046761	Fam83h	-0.231875	0.0568469	0.506813
ENSMUSG00000006095	Tbcb	-0.152946	0.0571599	0.50712
ENSMUSG00000030616	Sytl2	0.231191	0.0569876	0.50712
ENSMUSG00000034165	Ccnd3	-0.203443	0.0571162	0.50712
ENSMUSG00000036989	Trim3	-0.151164	0.0569978	0.50712
ENSMUSG00000039982	Dtx4	0.138212	0.0571519	0.50712
ENSMUSG00000048240	Gng7	-0.152444	0.057121	0.50712
ENSMUSG00000104868	Gm9954	0.208966	0.0571718	0.50712
ENSMUSG00000014074	Rnf168	-0.188455	0.0575495	0.5101
ENSMUSG00000024426	Atat1	-0.139696	0.0576156	0.510316
ENSMUSG00000001918	Slc1a5	-0.226428	0.0579398	0.511107
ENSMUSG00000003528	Slc25a1	-0.230248	0.0580039	0.511107
ENSMUSG00000020482	Ccdc117	0.197279	0.0580126	0.511107
ENSMUSG00000020522	Mfap3	0.1637	0.0580395	0.511107
ENSMUSG00000022120	Rnf219	0.176061	0.0579879	0.511107
ENSMUSG00000035504	Reep6	-0.225773	0.0580271	0.511107
ENSMUSG00000051339	2900026A02Rik	-0.182669	0.0577957	0.511107
ENSMUSG00000067274	Rplp0	0.167881	0.0578491	0.511107
ENSMUSG00000028397	Kdm4c	0.179472	0.0582036	0.512136
ENSMUSG00000041079	Rwdd2b	-0.217016	0.0582401	0.512136
ENSMUSG00000038533	Cbfa2t2	0.157554	0.0585151	0.514184
ENSMUSG00000022956	Atp5o	-0.17579	0.0586015	0.514434
ENSMUSG00000047710	Champ1	0.154355	0.0586697	0.514434
ENSMUSG00000068663	Clec16a	-0.182593	0.0586563	0.514434
ENSMUSG00000061461	Smim20	-0.226767	0.0587219	0.514522
ENSMUSG00000026728	Vim	-0.168291	0.0587976	0.514816
ENSMUSG00000033565	Rbfox2	0.133244	0.0588539	0.51494
ENSMUSG00000025938	Slco5a1	0.158168	0.0589085	0.515049
ENSMUSG00000024479	Mal2	-0.184182	0.0589707	0.515224
ENSMUSG00000034300	Fam53c	0.154952	0.0591485	0.516408
ENSMUSG00000029600	Rita1	-0.215165	0.0592274	0.516728
ENSMUSG00000002846	Timmdc1	-0.211691	0.05951	0.518454
ENSMUSG00000040738	Ints8	0.186819	0.0594869	0.518454
ENSMUSG00000008167	Fbxw9	-0.171121	0.0596632	0.518528
ENSMUSG00000018217	Pmp22	-0.223052	0.0599988	0.518528
ENSMUSG00000022556	Hsf1	-0.198492	0.0599456	0.518528
ENSMUSG00000028766	Alpl	-0.229512	0.0597751	0.518528
ENSMUSG00000030689	Ino80e	-0.171208	0.0595723	0.518528
ENSMUSG00000036202	Rif1	0.175605	0.0599168	0.518528
ENSMUSG00000040813	Tex264	-0.185539	0.0598486	0.518528
ENSMUSG00000043067	Dpy19l1	0.170119	0.0598082	0.518528
ENSMUSG00000045314	Sowahb	-0.220402	0.0597758	0.518528
ENSMUSG00000057110	Cntrl	0.204698	0.0597459	0.518528
ENSMUSG00000062995	Ica1	-0.166205	0.0600276	0.518528
ENSMUSG00000106383	E330034L11Rik	0.229291	0.0600017	0.518528
ENSMUSG00000007833	Aldh16a1	-0.225905	0.0601256	0.518579
ENSMUSG00000027296	Itpka	-0.214588	0.0602032	0.518579
ENSMUSG00000030268	Bcat1	-0.144907	0.0601685	0.518579
ENSMUSG00000038390	Gpr162	-0.167981	0.0600898	0.518579
ENSMUSG00000070565	Rasal2	0.158454	0.0602734	0.518818
ENSMUSG00000064363	mt-Nd4	0.133688	0.060331	0.518948
ENSMUSG00000029878	Dbpht2	0.172371	0.0606338	0.521186
ENSMUSG00000018677	Slc25a39	-0.165278	0.0608939	0.523054
ENSMUSG00000037509	Arhgef4	-0.16822	0.0609371	0.523058
ENSMUSG00000004937	Sgta	-0.146918	0.0612062	0.52353
ENSMUSG00000019863	Qrsl1	-0.216077	0.0611365	0.52353
ENSMUSG00000020238	Ncln	-0.161269	0.0611638	0.52353
ENSMUSG00000021257	Angel1	-0.208786	0.0610872	0.52353
ENSMUSG00000034413	Neurl1b	-0.15515	0.0611779	0.52353
ENSMUSG00000003545	Fosb	-0.215745	0.0613977	0.524433
ENSMUSG00000046516	Cox17	-0.227518	0.061374	0.524433
ENSMUSG00000028959	Fastk	-0.176243	0.0616147	0.525552
ENSMUSG00000047248	C2cd3	0.174717	0.0616117	0.525552
ENSMUSG00000075700	Selenot	-0.144916	0.0617035	0.525942
ENSMUSG00000022283	Pabpc1	0.154782	0.0620642	0.526813
ENSMUSG00000022311	Csmd3	0.171662	0.0620501	0.526813
ENSMUSG00000022710	Usp7	-0.18204	0.0618938	0.526813
ENSMUSG00000026034	Clk1	0.164467	0.062039	0.526813
ENSMUSG00000028655	Mfsd2a	-0.20695	0.0618571	0.526813
ENSMUSG00000090063	Dlx6os1	0.174307	0.0619565	0.526813
ENSMUSG00000031297	Slc7a3	-0.213002	0.0621283	0.526818
ENSMUSG00000043090	Zfp866	0.167522	0.062151	0.526818
ENSMUSG00000044164	Rnf182	0.16643	0.0623865	0.528082
ENSMUSG00000079499	6530402F18Rik	-0.188046	0.0623618	0.528082
ENSMUSG00000109865	Hspa14	-0.170101	0.0624351	0.528127
ENSMUSG00000026841	Fibcd1	-0.226671	0.0627833	0.530705
ENSMUSG00000011427	Zfp790	0.17629	0.0629209	0.53081
ENSMUSG00000022914	Brwd1	-0.184555	0.062926	0.53081
ENSMUSG00000040268	Plekha1	0.15009	0.0628875	0.53081
ENSMUSG00000031826	Usp10	-0.153297	0.0629908	0.530991
ENSMUSG00000032026	Rexo2	-0.179206	0.0630816	0.53139
ENSMUSG00000040433	Zbtb38	0.177573	0.0632231	0.532215
ENSMUSG00000035722	Abca7	-0.212752	0.0632832	0.532354
ENSMUSG00000020063	Sirt1	0.183061	0.0633909	0.532894
ENSMUSG00000021699	Pde4d	-0.172299	0.0635993	0.533387
ENSMUSG00000026576	Atp1b1	-0.147164	0.0635916	0.533387
ENSMUSG00000060397	Zfp128	0.200526	0.0636241	0.533387
ENSMUSG00000071533	Pcnp	-0.202891	0.0636062	0.533387
ENSMUSG00000039473	Ubn1	-0.183814	0.0637986	0.534117
ENSMUSG00000042323	Pbrm1	0.142056	0.0637798	0.534117
ENSMUSG00000032446	Eomes	0.21506	0.0638743	0.534384
ENSMUSG00000020476	Dbnl	-0.152744	0.0639243	0.534437
ENSMUSG00000002524	Puf60	-0.147481	0.0641811	0.535522
ENSMUSG00000003934	Efnb3	-0.143304	0.0642294	0.535522
ENSMUSG00000018589	Glra2	0.169635	0.0642223	0.535522
ENSMUSG00000051586	Mical3	0.152971	0.0641546	0.535522
ENSMUSG00000024891	Slc29a2	-0.188879	0.0643332	0.536022
ENSMUSG00000034135	Sik3	-0.174107	0.0645047	0.537085
ENSMUSG00000022861	Dgkg	-0.221993	0.0647758	0.538608
ENSMUSG00000024151	Msh2	0.177804	0.0647332	0.538608
ENSMUSG00000038965	Ube2l3	-0.181244	0.0649064	0.539327
ENSMUSG00000002343	Armc6	-0.16221	0.0652664	0.541215
ENSMUSG00000031901	Dus2	-0.203208	0.0652651	0.541215
ENSMUSG00000032050	Rdx	0.156339	0.0652494	0.541215
ENSMUSG00000019370	Calm3	-0.131474	0.0654333	0.541593
ENSMUSG00000021039	Snw1	0.164833	0.0654882	0.541593
ENSMUSG00000022019	Tdrd3	0.16562	0.0654054	0.541593
ENSMUSG00000042390	Gatad2b	0.145116	0.0654892	0.541593
ENSMUSG00000021540	Smad5	0.150097	0.0658134	0.54226
ENSMUSG00000029427	Zcchc8	0.174715	0.0658804	0.54226
ENSMUSG00000036046	5031439G07Rik	0.133338	0.0658174	0.54226
ENSMUSG00000036529	Sbf1	-0.138448	0.0657684	0.54226
ENSMUSG00000039202	Abhd2	0.139028	0.0658379	0.54226
ENSMUSG00000040586	Ofd1	0.198358	0.0658238	0.54226
ENSMUSG00000097772	5430416N02Rik	-0.214141	0.0657799	0.54226
ENSMUSG00000028358	Zfp618	0.202068	0.066055	0.542644
ENSMUSG00000030201	Lrp6	0.15278	0.0660603	0.542644
ENSMUSG00000051316	Taf7	-0.190574	0.0660016	0.542644
ENSMUSG00000031246	Sh3bgrl	0.137477	0.0662865	0.543043
ENSMUSG00000032177	Pde4a	-0.174	0.0662239	0.543043
ENSMUSG00000035890	Rnf126	-0.189656	0.0662596	0.543043
ENSMUSG00000047786	Lix1	-0.184403	0.0662171	0.543043
ENSMUSG00000062797	Hikeshi	-0.170584	0.0663666	0.543335
ENSMUSG00000021311	Mtr	0.193566	0.0664415	0.543584
ENSMUSG00000029348	Asphd2	-0.164651	0.067045	0.548155
ENSMUSG00000035530	Eif1	-0.146271	0.0670942	0.54819
ENSMUSG00000046351	Zfp322a	0.152088	0.067209	0.548761
ENSMUSG00000019982	Myb	0.209087	0.067319	0.548926
ENSMUSG00000034621	Gpatch8	0.150539	0.0672796	0.548926
ENSMUSG00000003269	Cyth2	0.14977	0.067932	0.551205
ENSMUSG00000005893	Nr2c2	0.135561	0.0678509	0.551205
ENSMUSG00000020589	Fam49a	-0.142578	0.0677661	0.551205
ENSMUSG00000026587	Astn1	0.132958	0.067841	0.551205
ENSMUSG00000028995	Fam126a	0.137378	0.0678602	0.551205
ENSMUSG00000038418	Egr1	0.215252	0.0680043	0.551205
ENSMUSG00000057963	Itpk1	-0.154885	0.0679458	0.551205
ENSMUSG00000060938	Rpl26	0.174111	0.0677145	0.551205
ENSMUSG00000071072	Ptges3	-0.176847	0.06799	0.551205
ENSMUSG00000064370	mt-Cytb	0.128107	0.0681656	0.552146
ENSMUSG00000029482	Aacs	-0.14089	0.0682427	0.552404
ENSMUSG00000028671	Gale	-0.199836	0.0682887	0.552411
ENSMUSG00000038290	Smg6	0.157203	0.0683636	0.552651
ENSMUSG00000030226	Lmo3	-0.17378	0.0684465	0.552955
ENSMUSG00000034684	Sema3f	-0.189568	0.0685725	0.553456
ENSMUSG00000067424	Zfp563	0.162104	0.068599	0.553456
ENSMUSG00000003813	Rad23a	-0.17351	0.0688288	0.553769
ENSMUSG00000022594	Lynx1	-0.215908	0.0688348	0.553769
ENSMUSG00000023967	Mrps18a	-0.173434	0.0688285	0.553769
ENSMUSG00000027217	Tspan18	-0.183119	0.0688644	0.553769
ENSMUSG00000055409	Nell1	-0.190037	0.068779	0.553769
ENSMUSG00000025226	Fbxl15	-0.218324	0.0691026	0.554369
ENSMUSG00000028069	Gpatch4	-0.171471	0.0691203	0.554369
ENSMUSG00000062115	Rai1	-0.163576	0.0690376	0.554369
ENSMUSG00000097636	Mirt1	-0.220842	0.0689902	0.554369
ENSMUSG00000000037	Scml2	0.221159	0.0692469	0.554668
ENSMUSG00000005583	Mef2c	0.140976	0.0692485	0.554668
ENSMUSG00000020280	Pus10	0.202763	0.0695119	0.555326
ENSMUSG00000027180	Fbxo3	0.150217	0.0695769	0.555326
ENSMUSG00000028936	Rpl22	0.138374	0.069494	0.555326
ENSMUSG00000035469	Rcbtb1	0.160391	0.0695902	0.555326
ENSMUSG00000045589	Frrs1l	0.145031	0.0696032	0.555326
ENSMUSG00000063108	Zfp26	0.152296	0.0694235	0.555326
ENSMUSG00000021279	Cdc42bpb	-0.136161	0.0696625	0.555437
ENSMUSG00000027676	Ccdc39	0.189088	0.0697718	0.555946
ENSMUSG00000031393	Mecp2	0.136749	0.0699867	0.556932
ENSMUSG00000035623	Rsf1	0.144527	0.0699477	0.556932
ENSMUSG00000035203	Epn1	-0.154195	0.0701618	0.557962
ENSMUSG00000020646	Mboat2	0.148663	0.0705097	0.559273
ENSMUSG00000022108	Itm2b	0.139443	0.0704055	0.559273
ENSMUSG00000039449	Prpf18	0.154894	0.0705	0.559273
ENSMUSG00000045932	Ifit2	0.214625	0.070465	0.559273
ENSMUSG00000025475	Adgra1	-0.185749	0.0706134	0.559733
ENSMUSG00000027016	Zfp385b	-0.211436	0.0707642	0.559742
ENSMUSG00000030889	Vwa3a	0.214728	0.070884	0.559742
ENSMUSG00000041482	Piezo2	0.218187	0.0709137	0.559742
ENSMUSG00000064342	mt-Ti	0.216387	0.0706959	0.559742
ENSMUSG00000073433	Arhgdig	0.167043	0.0707709	0.559742
ENSMUSG00000075033	Nxpe3	-0.203615	0.070835	0.559742
ENSMUSG00000076431	Sox4	0.131907	0.0709351	0.559742
ENSMUSG00000027070	Lrp2	0.215302	0.0710074	0.559951
ENSMUSG00000013858	Tmem259	-0.164831	0.0711704	0.560854
ENSMUSG00000022124	Fbxl3	0.155402	0.0712596	0.560854
ENSMUSG00000026179	Pnkd	-0.16286	0.0712205	0.560854
ENSMUSG00000028698	Pik3r3	0.148065	0.0715843	0.563047
ENSMUSG00000030403	Vasp	-0.170808	0.0717453	0.56395
ENSMUSG00000026335	Pam	-0.145909	0.0718411	0.564341
ENSMUSG00000021876	Rnase4	0.200406	0.0719879	0.564598
ENSMUSG00000022802	Lmln	-0.201745	0.0719894	0.564598
ENSMUSG00000023011	Faim2	0.175801	0.0720125	0.564598
ENSMUSG00000019066	Rab3d	-0.151283	0.0720669	0.564663
ENSMUSG00000018476	Kdm6b	-0.154367	0.0722614	0.564739
ENSMUSG00000023036	Pcdhgc4	0.168327	0.0722506	0.564739
ENSMUSG00000025959	Klf7	0.131718	0.0722173	0.564739
ENSMUSG00000070866	Zfp804a	-0.189544	0.072226	0.564739
ENSMUSG00000023971	Rrp36	-0.18901	0.0724853	0.565142
ENSMUSG00000037754	Ppp1r16b	-0.1693	0.0724888	0.565142
ENSMUSG00000048481	Mypop	-0.21898	0.0723838	0.565142
ENSMUSG00000060450	Rnf14	-0.13672	0.0724979	0.565142
ENSMUSG00000027281	Slx4ip	0.185945	0.0729616	0.568394
ENSMUSG00000011751	Sptbn4	-0.158696	0.0731166	0.568876
ENSMUSG00000054237	Fra10ac1	-0.189608	0.0731095	0.568876
ENSMUSG00000005204	Senp3	-0.154111	0.0732761	0.569243
ENSMUSG00000020775	Mrpl38	-0.189964	0.0732325	0.569243
ENSMUSG00000074607	Tox2	-0.207317	0.0733035	0.569243
ENSMUSG00000032531	Amotl2	0.161509	0.0734266	0.569837
ENSMUSG00000038807	Rap1gap2	-0.144022	0.0734881	0.569952
ENSMUSG00000073434	Wdr90	-0.179069	0.0735635	0.570176
ENSMUSG00000039385	Cdh6	0.166954	0.073644	0.570438
ENSMUSG00000030122	Ptms	-0.135936	0.0738082	0.570986
ENSMUSG00000038351	Sgsm2	-0.163563	0.0738034	0.570986
ENSMUSG00000044148	1810030O07Rik	0.185256	0.0738756	0.571146
ENSMUSG00000044442	N6amt1	-0.208135	0.0739354	0.571247
ENSMUSG00000042699	Dhx9	0.131608	0.0740078	0.571445
ENSMUSG00000028137	Celf3	-0.136049	0.0742677	0.572787
ENSMUSG00000044835	Ankrd45	0.181015	0.0742753	0.572787
ENSMUSG00000037174	Elf2	0.156546	0.0743407	0.572929
ENSMUSG00000027384	Ndufaf5	-0.179306	0.0744591	0.57348
ENSMUSG00000022151	Ttc33	0.173027	0.0745571	0.573873
ENSMUSG00000007097	Atp1a2	0.175959	0.0746595	0.574187
ENSMUSG00000036334	Igsf10	0.213911	0.0746918	0.574187
ENSMUSG00000028668	Eloa	0.15432	0.0748474	0.574821
ENSMUSG00000036845	Lin37	-0.206329	0.0748683	0.574821
ENSMUSG00000024807	Syvn1	-0.162598	0.0750668	0.575256
ENSMUSG00000024958	Gpr137	-0.165209	0.0751131	0.575256
ENSMUSG00000035274	Tpbg	-0.216611	0.075077	0.575256
ENSMUSG00000042506	Usp22	0.132584	0.0750343	0.575256
ENSMUSG00000006717	Acot13	-0.198758	0.0754528	0.575595
ENSMUSG00000025212	Sfxn3	-0.137512	0.0753904	0.575595
ENSMUSG00000032740	Ccdc88a	0.134794	0.0754647	0.575595
ENSMUSG00000038024	Dennd4c	0.20888	0.0754193	0.575595
ENSMUSG00000061118	Dnajc30	-0.202363	0.0754871	0.575595
ENSMUSG00000078453	Abracl	0.204583	0.0754511	0.575595
ENSMUSG00000103310	Pcdha12	-0.188409	0.0752288	0.575595
ENSMUSG00000025425	St8sia5	-0.209711	0.0755852	0.575983
ENSMUSG00000049580	Tsku	-0.19838	0.0757697	0.577024
ENSMUSG00000085584	Rtl9	-0.2164	0.0758161	0.577024
ENSMUSG00000006134	Crkl	-0.169745	0.0760005	0.577568
ENSMUSG00000057715	A830018L16Rik	-0.216019	0.0760293	0.577568
ENSMUSG00000070056	Mfhas1	-0.156731	0.0759641	0.577568
ENSMUSG00000063455	D630045J12Rik	0.132452	0.0762447	0.578844
ENSMUSG00000020869	Lrrc59	-0.138819	0.076417	0.579792
ENSMUSG00000052632	Asap2	0.157452	0.0764761	0.57988
ENSMUSG00000020961	Ston2	0.207379	0.0766832	0.58025
ENSMUSG00000022295	Atp6v1c1	-0.139755	0.0768789	0.58025
ENSMUSG00000022681	Ntan1	-0.17175	0.0769527	0.58025
ENSMUSG00000024064	Galnt14	0.20496	0.0768363	0.58025
ENSMUSG00000029725	Ppp1r35	-0.207247	0.0769618	0.58025
ENSMUSG00000030104	Edem1	0.162478	0.0768782	0.58025
ENSMUSG00000030583	Sipa1l3	-0.162155	0.0768242	0.58025
ENSMUSG00000039345	Mettl22	-0.183122	0.0768693	0.58025
ENSMUSG00000052373	Mpp3	-0.166476	0.0769118	0.58025
ENSMUSG00000066798	Zbtb6	0.150417	0.0769996	0.58025
ENSMUSG00000055884	Fancm	0.188852	0.0770482	0.580259
ENSMUSG00000060424	Pantr1	0.174016	0.0771135	0.580393
ENSMUSG00000020409	Slu7	0.152791	0.0772217	0.58085
ENSMUSG00000022962	Gart	-0.154522	0.0772972	0.58106
ENSMUSG00000022175	Lrp10	-0.171537	0.077699	0.583363
ENSMUSG00000030220	Arhgdib	-0.184521	0.0776693	0.583363
ENSMUSG00000017400	Stac2	-0.203727	0.0778633	0.583621
ENSMUSG00000042737	Dpm3	-0.214597	0.0778423	0.583621
ENSMUSG00000059495	Arhgef12	0.127973	0.0778766	0.583621
ENSMUSG00000033871	Ppargc1b	-0.196851	0.0779895	0.584109
ENSMUSG00000033411	Ctdspl2	0.15536	0.0780945	0.584537
ENSMUSG00000085438	Oip5os1	0.133242	0.078181	0.584827
ENSMUSG00000023723	Mrps23	-0.16913	0.0782802	0.58521
ENSMUSG00000022515	Anks3	-0.18599	0.0784269	0.585502
ENSMUSG00000031328	Flna	0.153026	0.0784305	0.585502
ENSMUSG00000031605	Klhl2	-0.152505	0.0784629	0.585502
ENSMUSG00000040875	Osbpl10	-0.185481	0.0786773	0.586743
ENSMUSG00000073481	Mtarc2	0.181557	0.0788265	0.587498
ENSMUSG00000029004	Kmt2e	0.129737	0.0789078	0.587745
ENSMUSG00000026610	Esrrg	-0.203588	0.0791528	0.58821
ENSMUSG00000032353	Tmed3	-0.182325	0.0791085	0.58821
ENSMUSG00000086386	Gm12108	0.213994	0.0791627	0.58821
ENSMUSG00000094410	Gm38394	0.160192	0.0791011	0.58821
ENSMUSG00000025451	Paip1	0.138698	0.0792839	0.588753
ENSMUSG00000020948	Klhl28	0.154255	0.0793396	0.588809
ENSMUSG00000006021	Kptn	-0.189187	0.0794474	0.58893
ENSMUSG00000040225	Prrc2c	0.130313	0.0794523	0.58893
ENSMUSG00000018126	Baiap2l2	-0.208828	0.0796302	0.589891
ENSMUSG00000021314	Amph	-0.138129	0.079988	0.590865
ENSMUSG00000028051	Hcn3	-0.164526	0.0798818	0.590865
ENSMUSG00000036095	Dgkb	0.189111	0.0799918	0.590865
ENSMUSG00000039254	Pomt1	0.178312	0.0800034	0.590865
ENSMUSG00000040537	Adam22	0.135416	0.0799899	0.590865
ENSMUSG00000049148	Plcxd3	0.201593	0.080056	0.590897
ENSMUSG00000041685	Fcho2	0.161499	0.0803275	0.592542
ENSMUSG00000053414	Hunk	-0.211975	0.0805477	0.593809
ENSMUSG00000040164	Kcns1	-0.212046	0.0807214	0.59473
ENSMUSG00000055024	Ep300	0.140097	0.0808517	0.595332
ENSMUSG00000009394	Syn2	0.139809	0.0813616	0.595617
ENSMUSG00000020372	Rack1	0.139088	0.0814265	0.595617
ENSMUSG00000024459	H2-M5	0.212293	0.0812419	0.595617
ENSMUSG00000034156	Tspoap1	-0.157779	0.0811465	0.595617
ENSMUSG00000035429	Ptprh	0.21186	0.0813272	0.595617
ENSMUSG00000038215	Cep44	0.204879	0.0809955	0.595617
ENSMUSG00000044548	Dact1	0.167532	0.081048	0.595617
ENSMUSG00000058587	Tmod3	0.1504	0.0814167	0.595617
ENSMUSG00000058833	Rex1bd	-0.202763	0.0812188	0.595617
ENSMUSG00000059518	Znhit1	-0.173472	0.0813438	0.595617
ENSMUSG00000094441	Zfp955a	0.188574	0.0813553	0.595617
ENSMUSG00000029552	Tes	-0.150677	0.0815706	0.596314
ENSMUSG00000044288	Cnr1	0.128773	0.0816658	0.596653
ENSMUSG00000109006	B230209E15Rik	-0.181884	0.0817448	0.596874
ENSMUSG00000035283	Adrb1	-0.212078	0.0818896	0.597574
ENSMUSG00000031556	Tm2d2	-0.164249	0.0819738	0.597831
ENSMUSG00000014313	Cox6c	0.160064	0.082024	0.597841
ENSMUSG00000004665	Cnn2	-0.210948	0.0822206	0.597863
ENSMUSG00000027506	Tpd52	-0.168166	0.0822666	0.597863
ENSMUSG00000054364	Rhob	0.135929	0.0821273	0.597863
ENSMUSG00000069662	Marcks	0.138858	0.0823076	0.597863
ENSMUSG00000074264	Amy1	0.193494	0.0821377	0.597863
ENSMUSG00000078816	Prkcg	-0.17606	0.0823205	0.597863
ENSMUSG00000051910	Sox6	0.156347	0.0824067	0.598134
ENSMUSG00000016933	Plcg1	0.132783	0.0827511	0.598402
ENSMUSG00000020142	Slc1a4	-0.141058	0.0827863	0.598402
ENSMUSG00000023272	Creld2	-0.196079	0.0827186	0.598402
ENSMUSG00000025949	Pikfyve	0.142315	0.0827306	0.598402
ENSMUSG00000029020	Mfn2	-0.133896	0.0827418	0.598402
ENSMUSG00000035551	Igfbpl1	0.180086	0.0827318	0.598402
ENSMUSG00000037236	Matr3	0.128848	0.0825127	0.598402
ENSMUSG00000025220	Oga	0.127379	0.082974	0.599404
ENSMUSG00000028522	Mier1	0.162579	0.083213	0.600775
ENSMUSG00000072889	Nfxl1	0.178999	0.0832963	0.601022
ENSMUSG00000037664	Cdkn1c	-0.21074	0.0833955	0.601383
ENSMUSG00000029093	Sorcs2	-0.160794	0.0835276	0.60198
ENSMUSG00000029376	Mthfd2l	0.207206	0.0836521	0.602459
ENSMUSG00000067377	Tspan6	0.142548	0.0836927	0.602459
ENSMUSG00000017978	Cadps2	-0.173723	0.0839006	0.602775
ENSMUSG00000022370	Mrpl13	0.175158	0.0838147	0.602775
ENSMUSG00000024644	Cndp2	-0.151289	0.0838966	0.602775
ENSMUSG00000073295	Nudt11	0.155917	0.0839338	0.602775
ENSMUSG00000002504	Slc9a3r2	-0.192202	0.0845665	0.603207
ENSMUSG00000003352	Cacnb3	-0.138988	0.0848329	0.603207
ENSMUSG00000006005	Tpr	0.132849	0.0842571	0.603207
ENSMUSG00000006471	Ndor1	0.207387	0.084404	0.603207
ENSMUSG00000024530	Prelid3a	-0.165335	0.0847525	0.603207
ENSMUSG00000025993	Slc40a1	-0.210012	0.0845154	0.603207
ENSMUSG00000026553	Copa	0.123835	0.084545	0.603207
ENSMUSG00000027242	Wdr76	0.210048	0.0841878	0.603207
ENSMUSG00000036620	Mgat4b	-0.140956	0.084666	0.603207
ENSMUSG00000037762	Slc16a9	-0.210108	0.0841485	0.603207
ENSMUSG00000039055	Eme1	0.201919	0.0847411	0.603207
ENSMUSG00000045659	Plekha7	-0.210143	0.0847745	0.603207
ENSMUSG00000046668	Cxxc5	-0.208063	0.0846986	0.603207
ENSMUSG00000049038	Mterf2	0.205522	0.0847509	0.603207
ENSMUSG00000051853	Arf3	-0.131117	0.0848267	0.603207
ENSMUSG00000057914	Cacnb2	-0.197962	0.0848326	0.603207
ENSMUSG00000074259	Gramd2	-0.187757	0.0848261	0.603207
ENSMUSG00000002031	Ift46	0.158009	0.085028	0.603419
ENSMUSG00000021796	Bmpr1a	0.148106	0.0852577	0.603419
ENSMUSG00000023911	Flywch2	-0.203472	0.0849956	0.603419
ENSMUSG00000025190	Got1	-0.148894	0.0851369	0.603419
ENSMUSG00000027820	Mme	0.196349	0.0852456	0.603419
ENSMUSG00000030521	Mphosph10	-0.181488	0.0852506	0.603419
ENSMUSG00000047193	Dync2h1	0.158151	0.0850625	0.603419
ENSMUSG00000055013	Agap1	-0.136954	0.0851087	0.603419
ENSMUSG00000026566	Mpzl1	0.152092	0.0853226	0.603511
ENSMUSG00000057561	Eif1a	-0.15124	0.0853694	0.603511
ENSMUSG00000041037	Irgq	0.127643	0.0854574	0.603784
ENSMUSG00000038759	Nup205	0.139088	0.0855636	0.603885
ENSMUSG00000051154	Commd3	-0.153661	0.0855706	0.603885
ENSMUSG00000038077	Kcna6	-0.164137	0.085702	0.604115
ENSMUSG00000092564	BC051226	-0.209052	0.085696	0.604115
ENSMUSG00000039671	Zmynd8	0.144457	0.0862344	0.607518
ENSMUSG00000020181	Nav3	0.139519	0.0863792	0.608187
ENSMUSG00000055805	Fmnl1	-0.183122	0.0866088	0.609453
ENSMUSG00000022560	Slc52a2	-0.187396	0.0870496	0.610067
ENSMUSG00000024423	Impact	-0.158112	0.0870064	0.610067
ENSMUSG00000040354	2023-03-01	-0.140904	0.0870404	0.610067
ENSMUSG00000052026	Slc6a7	-0.207896	0.0870267	0.610067
ENSMUSG00000052533	Nup188	0.149111	0.0870188	0.610067
ENSMUSG00000060681	Slc9a6	0.13287	0.0870954	0.610067
ENSMUSG00000063576	Klhdc3	-0.134232	0.0869279	0.610067
ENSMUSG00000072915	Gm12258	0.163492	0.0868992	0.610067
ENSMUSG00000037032	Apbb1	-0.125281	0.0872332	0.610682
ENSMUSG00000032118	Fez1	-0.122806	0.0874574	0.611901
ENSMUSG00000036078	Sigmar1	-0.171347	0.0875158	0.61196
ENSMUSG00000070808	Bicra	-0.171228	0.0875674	0.61197
ENSMUSG00000049488	Tmem67	0.19593	0.0876776	0.612391
ENSMUSG00000025189	Cnnm1	-0.191221	0.0877523	0.612562
ENSMUSG00000040867	Begain	-0.169821	0.0878175	0.612667
ENSMUSG00000022141	Nipbl	0.133719	0.0880428	0.613332
ENSMUSG00000022677	Fopnl	-0.178661	0.0880634	0.613332
ENSMUSG00000027834	Serpini1	0.138688	0.0880083	0.613332
ENSMUSG00000032425	Zfp949	0.180988	0.088143	0.613347
ENSMUSG00000044337	Ackr3	0.207404	0.0881657	0.613347
ENSMUSG00000022321	Cdh10	0.14771	0.0882955	0.613578
ENSMUSG00000031654	Cbln1	0.171153	0.0882994	0.613578
ENSMUSG00000026004	Kansl1l	0.179882	0.0886212	0.614417
ENSMUSG00000027955	Gask1b	-0.201448	0.0885529	0.614417
ENSMUSG00000029026	Trp73	0.199289	0.0886048	0.614417
ENSMUSG00000044712	Slc38a6	0.2075	0.0886188	0.614417
ENSMUSG00000001761	Smo	0.18262	0.0890993	0.614625
ENSMUSG00000003363	Pld3	-0.129828	0.0890658	0.614625
ENSMUSG00000021901	Bap1	-0.129284	0.0890562	0.614625
ENSMUSG00000031342	Gpm6b	0.12514	0.0889466	0.614625
ENSMUSG00000040495	Chrm4	-0.202817	0.0890412	0.614625
ENSMUSG00000045098	Kmt5b	0.134532	0.0890598	0.614625
ENSMUSG00000059423	Zfp933	0.170994	0.0891038	0.614625
ENSMUSG00000063626	Unc5d	0.1419	0.0888838	0.614625
ENSMUSG00000106694	Gm42894	0.200324	0.0889701	0.614625
ENSMUSG00000003500	Impdh1	-0.14205	0.0893574	0.61466
ENSMUSG00000022783	Spag6l	-0.201744	0.0893603	0.61466
ENSMUSG00000026796	Fam129b	-0.143832	0.0892089	0.61466
ENSMUSG00000031438	Rnf128	-0.207137	0.089258	0.61466
ENSMUSG00000046997	Spsb4	-0.19704	0.0893543	0.61466
ENSMUSG00000004054	Map3k11	-0.202091	0.089413	0.614677
ENSMUSG00000021975	Ints9	0.183306	0.0898041	0.615406
ENSMUSG00000022672	Prkdc	-0.186615	0.0897873	0.615406
ENSMUSG00000023009	Nckap5l	-0.168212	0.0897464	0.615406
ENSMUSG00000028945	Rheb	-0.137208	0.0898103	0.615406
ENSMUSG00000028975	Pex14	-0.162596	0.0898716	0.615406
ENSMUSG00000031813	Mvb12a	-0.197528	0.0898341	0.615406
ENSMUSG00000032540	Abhd5	-0.157681	0.0895758	0.615406
ENSMUSG00000031785	Adgrg1	-0.157527	0.0899748	0.615768
ENSMUSG00000042331	Specc1	0.155221	0.0900814	0.616153
ENSMUSG00000029687	Ezh2	0.166888	0.0901871	0.616186
ENSMUSG00000071415	Rpl23	0.169567	0.0901447	0.616186
ENSMUSG00000039298	Cdk5rap2	0.148978	0.090254	0.616299
ENSMUSG00000024790	Sac3d1	-0.201075	0.0903854	0.616852
ENSMUSG00000027673	Ndufb5	-0.161904	0.0905059	0.616984
ENSMUSG00000040016	Ptger3	-0.190449	0.090457	0.616984
ENSMUSG00000018427	Ypel2	0.20486	0.0908521	0.61831
ENSMUSG00000022860	Chodl	-0.204943	0.0908124	0.61831
ENSMUSG00000044125	9530080O11Rik	0.194985	0.0908065	0.61831
ENSMUSG00000005682	Pan2	0.165185	0.0910615	0.618358
ENSMUSG00000014846	Tppp3	-0.204139	0.0910602	0.618358
ENSMUSG00000026819	Slc25a25	-0.140536	0.090957	0.618358
ENSMUSG00000048376	F2r	0.16038	0.0910393	0.618358
ENSMUSG00000043716	Rpl7	0.138687	0.0911971	0.618935
ENSMUSG00000022048	Dpysl2	0.127608	0.0914849	0.619782
ENSMUSG00000026830	Ermn	-0.189569	0.0914566	0.619782
ENSMUSG00000035726	Supt16	0.136891	0.0915247	0.619782
ENSMUSG00000090086	AI480526	0.169961	0.0914321	0.619782
ENSMUSG00000010175	Prox1	0.19998	0.091882	0.620884
ENSMUSG00000021719	Rgs7bp	-0.150649	0.0918721	0.620884
ENSMUSG00000049612	Omg	-0.18531	0.0917772	0.620884
ENSMUSG00000054414	Slc30a7	0.154281	0.0919412	0.620884
ENSMUSG00000062542	Syt9	-0.158655	0.0919414	0.620884
ENSMUSG00000010154	Spire2	-0.175411	0.0921908	0.622224
ENSMUSG00000046093	Hpcal4	-0.144629	0.092261	0.622355
ENSMUSG00000034006	Slc66a2	-0.159684	0.092573	0.624115
ENSMUSG00000046201	Scaf8	0.137526	0.0926582	0.624345
ENSMUSG00000002881	Nab1	-0.161496	0.0933977	0.625081
ENSMUSG00000021368	Tbc1d7	-0.172751	0.0936633	0.625081
ENSMUSG00000022100	Xpo7	0.127484	0.0930701	0.625081
ENSMUSG00000022346	Myc	-0.165161	0.0939588	0.625081
ENSMUSG00000022602	Arc	-0.194436	0.0930544	0.625081
ENSMUSG00000026107	Nabp1	-0.16958	0.0936977	0.625081
ENSMUSG00000026603	Smyd2	-0.143201	0.0939288	0.625081
ENSMUSG00000027583	Zbtb46	0.175474	0.0933418	0.625081
ENSMUSG00000028080	Lrba	0.173886	0.0939949	0.625081
ENSMUSG00000031681	Smad1	0.142147	0.0931698	0.625081
ENSMUSG00000032373	Car12	-0.19968	0.0936007	0.625081
ENSMUSG00000035674	Ndufa3	0.164717	0.0931796	0.625081
ENSMUSG00000037465	Klf10	-0.190969	0.093816	0.625081
ENSMUSG00000038156	Spon1	0.168703	0.0937219	0.625081
ENSMUSG00000039835	Nhsl1	0.155242	0.093256	0.625081
ENSMUSG00000046961	Gpr156	-0.202019	0.0937511	0.625081
ENSMUSG00000050711	Scg2	-0.162009	0.0938354	0.625081
ENSMUSG00000055407	Map6	-0.122078	0.0936413	0.625081
ENSMUSG00000055430	Nap1l5	-0.171391	0.093973	0.625081
ENSMUSG00000056214	Pard6g	0.16226	0.092896	0.625081
ENSMUSG00000083282	Ctsf	0.176543	0.0934795	0.625081
ENSMUSG00000096199	Ptrhd1	-0.204286	0.0934745	0.625081
ENSMUSG00000097350	4732491K20Rik	0.200831	0.0935704	0.625081
ENSMUSG00000109829	Gm45605	0.192713	0.09339	0.625081
ENSMUSG00000027199	Gatm	-0.159353	0.0940538	0.625133
ENSMUSG00000039483	Asb6	-0.174254	0.0941435	0.625389
ENSMUSG00000005949	Ctns	0.189134	0.094459	0.626463
ENSMUSG00000020923	Ubtf	0.13117	0.0943601	0.626463
ENSMUSG00000031922	Cep57	0.159529	0.0944123	0.626463
ENSMUSG00000037049	Smpd1	-0.143935	0.094654	0.627417
ENSMUSG00000026204	Ptprn	-0.203178	0.0947455	0.627682
ENSMUSG00000089726	Mir17hg	0.19626	0.0948069	0.627749
ENSMUSG00000056999	Ide	-0.145795	0.0948903	0.627961
ENSMUSG00000020321	Mdh1	-0.120037	0.0952711	0.629712
ENSMUSG00000028248	Pnisr	0.130805	0.0952637	0.629712
ENSMUSG00000030350	Prmt8	-0.146642	0.0953394	0.629712
ENSMUSG00000038296	Galnt18	-0.198764	0.0954125	0.629712
ENSMUSG00000050705	2310061I04Rik	-0.169995	0.09539	0.629712
ENSMUSG00000089682	Bcl2l2	-0.146194	0.0957277	0.631452
ENSMUSG00000022425	Enpp2	0.199194	0.095924	0.631724
ENSMUSG00000047904	Sstr2	-0.199501	0.0959034	0.631724
ENSMUSG00000095432	Zfp748	0.168622	0.0958886	0.631724
ENSMUSG00000026678	Rgs5	-0.18628	0.0960683	0.632187
ENSMUSG00000032939	Nup93	-0.149685	0.0961369	0.632187
ENSMUSG00000035248	Tut7	0.136065	0.0961588	0.632187
ENSMUSG00000054920	Klhl5	0.135563	0.0962012	0.632187
ENSMUSG00000009376	Met	0.139056	0.0963403	0.632421
ENSMUSG00000031299	Pdha1	-0.126122	0.0963197	0.632421
ENSMUSG00000024858	Grk2	-0.127363	0.0967015	0.633771
ENSMUSG00000027306	Nusap1	0.187356	0.0966211	0.633771
ENSMUSG00000031314	Taf1	0.130979	0.0966501	0.633771
ENSMUSG00000004562	Arhgef40	-0.165598	0.0970059	0.634862
ENSMUSG00000027523	Gnas	0.119038	0.0970238	0.634862
ENSMUSG00000029125	Stx18	-0.182413	0.0969359	0.634862
ENSMUSG00000020677	Ddx52	0.167442	0.0971036	0.635003
ENSMUSG00000026883	Dab2ip	-0.137024	0.0971492	0.635003
ENSMUSG00000111375	Btbd8	0.146051	0.0972159	0.635099
ENSMUSG00000054604	Cggbp1	-0.156212	0.097444	0.636249
ENSMUSG00000001227	Sema6b	-0.143145	0.0975493	0.636257
ENSMUSG00000023087	Noct	-0.150143	0.0975098	0.636257
ENSMUSG00000005045	Chd5	-0.128052	0.0976216	0.636388
ENSMUSG00000041974	Spidr	-0.201835	0.0977519	0.636899
ENSMUSG00000058655	Eif4b	0.121874	0.0979828	0.638063
ENSMUSG00000043496	Tril	-0.181043	0.0980553	0.638195
ENSMUSG00000034729	Mrps10	-0.183043	0.0983804	0.63997
ENSMUSG00000024169	Ift140	0.146722	0.0985188	0.640439
ENSMUSG00000062619	2310039H08Rik	-0.178588	0.0985573	0.640439
ENSMUSG00000031885	Cbfb	0.14157	0.0987073	0.641073
ENSMUSG00000050896	Rtn4rl2	-0.181363	0.0988094	0.641395
ENSMUSG00000031772	Cntnap4	0.144975	0.09887	0.641448
ENSMUSG00000025512	Chid1	-0.142798	0.0989344	0.641525
ENSMUSG00000025647	Shisa5	-0.163914	0.0990578	0.641985
ENSMUSG00000006154	Eps8l1	0.179939	0.0993207	0.642326
ENSMUSG00000022391	Rangap1	-0.121077	0.0991982	0.642326
ENSMUSG00000025370	Cdh9	0.190768	0.0992798	0.642326
ENSMUSG00000086181	C230034O21Rik	-0.200916	0.0993127	0.642326
ENSMUSG00000039456	Morc3	-0.166623	0.0993912	0.642443
ENSMUSG00000022538	Lsg1	-0.177439	0.099596	0.643279
ENSMUSG00000022994	Adcy6	0.14169	0.0996258	0.643279
ENSMUSG00000037876	Jmjd1c	0.128155	0.0999741	0.645037
ENSMUSG00000070709	Zfp974	0.174429	0.100004	0.645037
ENSMUSG00000006932	Ctnnb1	0.120842	0.100149	0.64552
ENSMUSG00000021108	Prkch	0.196297	0.100226	0.64552
ENSMUSG00000074671	Tspyl3	-0.183464	0.100237	0.64552
ENSMUSG00000004070	Hmox2	-0.155307	0.100379	0.645861
ENSMUSG00000022545	Ercc4	-0.168689	0.100508	0.645861
ENSMUSG00000025967	Eef1b2	0.141059	0.10066	0.645861
ENSMUSG00000026247	Ecel1	-0.194639	0.100571	0.645861
ENSMUSG00000029344	Tpst2	-0.190473	0.100449	0.645861
ENSMUSG00000035851	Ythdc1	0.133268	0.100622	0.645861
ENSMUSG00000041235	Chd7	0.177306	0.100561	0.645861
ENSMUSG00000027035	Cers6	0.141855	0.10076	0.646018
ENSMUSG00000042564	Fam227a	0.198751	0.10079	0.646018
ENSMUSG00000028339	Col15a1	0.196905	0.100959	0.646762
ENSMUSG00000020659	Cbll1	0.142593	0.10115	0.647362
ENSMUSG00000051515	Fam181b	-0.194369	0.101159	0.647362
ENSMUSG00000035024	Ncapd3	0.15289	0.101482	0.648932
ENSMUSG00000045328	Cenpe	0.184915	0.10151	0.648932
ENSMUSG00000006651	Aplp1	-0.120351	0.101632	0.649372
ENSMUSG00000018425	Dhx40	0.16359	0.10184	0.649472
ENSMUSG00000020235	Fzr1	-0.134231	0.102001	0.649472
ENSMUSG00000035561	Aldh1b1	-0.17525	0.101929	0.649472
ENSMUSG00000037012	Hk1	-0.118436	0.10179	0.649472
ENSMUSG00000042423	Fbrs	-0.14792	0.101937	0.649472
ENSMUSG00000062762	Ei24	0.125954	0.102126	0.649472
ENSMUSG00000063568	Jazf1	-0.14056	0.102056	0.649472
ENSMUSG00000071454	Dtnb	-0.157324	0.102104	0.649472
ENSMUSG00000103332	Pcdhga2	0.155553	0.101816	0.649472
ENSMUSG00000027365	Trpm7	0.137993	0.102202	0.649618
ENSMUSG00000030629	Zfand6	0.154357	0.1023	0.649905
ENSMUSG00000027540	Ptpn1	-0.130829	0.102527	0.650522
ENSMUSG00000048100	Taf13	-0.181353	0.102461	0.650522
ENSMUSG00000049577	Zfpm1	-0.1988	0.102557	0.650522
ENSMUSG00000026463	Atp2b4	0.129681	0.102689	0.650931
ENSMUSG00000031969	Acad8	0.172333	0.102728	0.650931
ENSMUSG00000063297	Luzp2	0.135467	0.102881	0.651229
ENSMUSG00000074405	Zfp865	-0.170408	0.102882	0.651229
ENSMUSG00000035228	Ccdc106	-0.168425	0.10316	0.65214
ENSMUSG00000040025	Ythdf2	0.141666	0.103186	0.65214
ENSMUSG00000078941	Ak6	-0.16454	0.103169	0.65214
ENSMUSG00000019689	Fmc1	-0.197562	0.10405	0.653545
ENSMUSG00000020003	Pex7	0.17753	0.103811	0.653545
ENSMUSG00000026425	Srgap2	0.119402	0.103737	0.653545
ENSMUSG00000027273	Snap25	-0.126226	0.103913	0.653545
ENSMUSG00000027500	Stmn2	0.113226	0.103886	0.653545
ENSMUSG00000028007	Snx7	-0.160881	0.103668	0.653545
ENSMUSG00000028758	Kif17	-0.193552	0.103571	0.653545
ENSMUSG00000040697	Dnajc16	-0.142869	0.103963	0.653545
ENSMUSG00000041046	Ramp3	-0.196882	0.103776	0.653545
ENSMUSG00000041718	Alg13	0.177156	0.103596	0.653545
ENSMUSG00000047935	Sox1ot	0.194335	0.10404	0.653545
ENSMUSG00000071379	Hpcal1	-0.176344	0.103929	0.653545
ENSMUSG00000005370	Msh6	0.148274	0.104367	0.654868
ENSMUSG00000090213	Tmem189	-0.167777	0.104318	0.654868
ENSMUSG00000009863	Sdhb	-0.133815	0.104655	0.655997
ENSMUSG00000059327	Eda	0.191792	0.104614	0.655997
ENSMUSG00000035049	Rrp12	-0.145073	0.104832	0.656771
ENSMUSG00000025203	Scd2	0.11833	0.104926	0.657026
ENSMUSG00000019961	Tmpo	0.144269	0.105245	0.657531
ENSMUSG00000021327	Zkscan3	0.143605	0.105344	0.657531
ENSMUSG00000024219	Anks1	-0.142633	0.10514	0.657531
ENSMUSG00000026966	Ssna1	-0.152349	0.105338	0.657531
ENSMUSG00000030045	Mrpl19	-0.154712	0.105384	0.657531
ENSMUSG00000032217	Rnf111	0.144999	0.105336	0.657531
ENSMUSG00000079487	Med12	0.153795	0.105127	0.657531
ENSMUSG00000063704	Mapk15	0.193876	0.105475	0.657767
ENSMUSG00000045302	Preb	-0.140731	0.105538	0.657821
ENSMUSG00000039738	Slx4	-0.15997	0.105612	0.657948
ENSMUSG00000025477	Inpp5a	-0.157905	0.105729	0.658174
ENSMUSG00000033732	Sf3b3	0.134998	0.105756	0.658174
ENSMUSG00000072774	Zfp951	0.196908	0.106104	0.65967
ENSMUSG00000097743	Gm16973	0.197011	0.106087	0.65967
ENSMUSG00000022946	Dop1b	-0.163075	0.106437	0.660394
ENSMUSG00000024181	Mrpl28	-0.148397	0.106389	0.660394
ENSMUSG00000026803	Ttf1	0.182467	0.106427	0.660394
ENSMUSG00000032115	Hyou1	-0.125677	0.106349	0.660394
ENSMUSG00000022843	Clcn2	-0.182334	0.10681	0.661508
ENSMUSG00000024777	Ppp2r5b	-0.123986	0.106804	0.661508
ENSMUSG00000034796	Cpne7	-0.195023	0.106676	0.661508
ENSMUSG00000035900	Gramd4	0.141907	0.106887	0.661508
ENSMUSG00000071172	Srsf3	0.126383	0.106879	0.661508
ENSMUSG00000025511	Tspan4	-0.182946	0.107004	0.661563
ENSMUSG00000032399	Rpl4	0.118581	0.106993	0.661563
ENSMUSG00000013415	Igf2bp1	-0.196078	0.107139	0.662061
ENSMUSG00000016181	Utp25	0.150113	0.107252	0.662094
ENSMUSG00000029571	Tmem106b	0.126709	0.10721	0.662094
ENSMUSG00000030450	Oca2	-0.194656	0.107354	0.662385
ENSMUSG00000032477	Cdc25a	0.173636	0.107587	0.662693
ENSMUSG00000033998	Kcnk1	-0.181294	0.107624	0.662693
ENSMUSG00000043531	Sorcs1	-0.165543	0.107675	0.662693
ENSMUSG00000053347	Zfp943	0.166744	0.107479	0.662693
ENSMUSG00000072582	Ptrh2	0.159021	0.107605	0.662693
ENSMUSG00000003271	Sult2b1	-0.19372	0.107953	0.663421
ENSMUSG00000024841	Eif1ad	-0.163542	0.107956	0.663421
ENSMUSG00000044667	Plppr4	-0.148638	0.107853	0.663421
ENSMUSG00000020205	Phlda1	-0.195424	0.108123	0.664053
ENSMUSG00000023707	Ogfod2	-0.173473	0.108167	0.664053
ENSMUSG00000032224	Fam81a	-0.147524	0.108376	0.664273
ENSMUSG00000033400	Agl	0.143783	0.108421	0.664273
ENSMUSG00000039789	Zfp597	-0.167193	0.108284	0.664273
ENSMUSG00000049775	Tmsb4x	0.11382	0.108404	0.664273
ENSMUSG00000021706	Zfyve16	0.154691	0.108599	0.665034
ENSMUSG00000047767	Atg16l2	-0.187258	0.108745	0.665596
ENSMUSG00000028053	Ash1l	0.126531	0.109015	0.66691
ENSMUSG00000034259	Exosc4	-0.186739	0.109193	0.66691
[truncated: 29,473 more rows]

## Sheet: ClusterProfiler_GOanalysis_down
ID	Description	GeneRatio	BgRatio	pvalue	p.adjust	qvalue	geneID	Count
GO:0098698	postsynaptic specialization assembly	7/152	35/11365	3.27417e-07	0.000368698	0.00033236	Shank3/Lrfn1/Nrxn2/Ntng2/Lrfn4/Lrrc4b/Lrrtm1	7
GO:0099084	postsynaptic specialization organization	8/152	51/11365	3.33061e-07	0.000368698	0.00033236	Shank3/Lrfn1/Nrxn2/Ntng2/Tmem108/Lrfn4/Lrrc4b/Lrrtm1	8
GO:0097107	postsynaptic density assembly	6/152	24/11365	5.71981e-07	0.000414094	0.000373281	Shank3/Lrfn1/Nrxn2/Lrfn4/Lrrc4b/Lrrtm1	6
GO:0097106	postsynaptic density organization	7/152	40/11365	8.58331e-07	0.000414094	0.000373281	Shank3/Lrfn1/Nrxn2/Tmem108/Lrfn4/Lrrc4b/Lrrtm1	7
GO:0007416	synapse assembly	13/152	182/11365	9.35172e-07	0.000414094	0.000373281	Pdgfb/Shank3/Adgrb2/Dvl1/Plxnd1/Lrfn1/Icam5/Nrxn2/Ntng2/Lrfn3/Lrfn4/Lrrc4b/Lrrtm1	13
GO:0099068	postsynapse assembly	7/152	45/11365	1.97554e-06	0.000728976	0.000657128	Shank3/Lrfn1/Nrxn2/Ntng2/Lrfn4/Lrrc4b/Lrrtm1	7
GO:1904861	excitatory synapse assembly	6/152	34/11365	5.11805e-06	0.00161876	0.00145922	Shank3/Lrfn1/Nrxn2/Lrfn4/Lrrc4b/Lrrtm1	6
GO:0048167	regulation of synaptic plasticity	12/152	206/11365	2.0116e-05	0.00556709	0.0050184	Nsmf/Ace/Jph4/Shank3/Grm2/Camk2a/Jph3/Slc4a10/Vgf/Atf4/Nrgn/Lrrtm1	12
GO:0099151	regulation of postsynaptic density assembly	4/152	14/11365	2.77371e-05	0.00682333	0.00615083	Lrfn1/Lrfn4/Lrrc4b/Lrrtm1	4
GO:0035176	social behavior	6/152	48/11365	4.00258e-05	0.00738475	0.00665692	Cic/Shank3/Brinp1/Dvl1/Nrxn2/Shank1	6
GO:0051703	biological process involved in intraspecies interaction between organisms	6/152	48/11365	4.00258e-05	0.00738475	0.00665692	Cic/Shank3/Brinp1/Dvl1/Nrxn2/Shank1	6
GO:0099054	presynapse assembly	6/152	48/11365	4.00258e-05	0.00738475	0.00665692	Dvl1/Ntng2/Lrfn3/Lrfn4/Lrrc4b/Lrrtm1	6
GO:0071625	vocalization behavior	4/152	17/11365	6.39162e-05	0.0106166	0.00957024	Shank3/Brinp1/Nrxn2/Shank1	4
GO:0050885	neuromuscular process controlling balance	6/152	54/11365	7.8862e-05	0.0106166	0.00957024	Nefl/Jph4/Shank3/Jph3/Gaa/Shank1	6
GO:1904889	regulation of excitatory synapse assembly	4/152	18/11365	8.13257e-05	0.0106166	0.00957024	Lrfn1/Lrfn4/Lrrc4b/Lrrtm1	4
GO:1905874	regulation of postsynaptic density organization	4/152	18/11365	8.13257e-05	0.0106166	0.00957024	Lrfn1/Lrfn4/Lrrc4b/Lrrtm1	4
GO:1905606	regulation of presynapse assembly	5/152	34/11365	8.15186e-05	0.0106166	0.00957024	Ntng2/Lrfn3/Lrfn4/Lrrc4b/Lrrtm1	5
GO:0099172	presynapse organization	6/152	55/11365	8.75513e-05	0.0107688	0.00970744	Dvl1/Ntng2/Lrfn3/Lrfn4/Lrrc4b/Lrrtm1	6
GO:0035640	exploration behavior	5/152	35/11365	9.40869e-05	0.0109636	0.00988303	Shank3/Jph3/Slc4a10/Brinp1/Lrrtm1	5
GO:0099150	regulation of postsynaptic specialization assembly	4/152	19/11365	0.000101945	0.0112853	0.010173	Lrfn1/Lrfn4/Lrrc4b/Lrrtm1	4
GO:0099174	regulation of presynapse organization	5/152	38/11365	0.000140856	0.0142418	0.0128382	Ntng2/Lrfn3/Lrfn4/Lrrc4b/Lrrtm1	5
GO:0051963	regulation of synapse assembly	8/152	114/11365	0.000141518	0.0142418	0.0128382	Adgrb2/Lrfn1/Icam5/Ntng2/Lrfn3/Lrfn4/Lrrc4b/Lrrtm1	8
GO:0008090	retrograde axonal transport	4/152	21/11365	0.000154169	0.0148405	0.0133778	Nefl/Sod1/Caly/Tmem108	4
GO:0048168	regulation of neuronal synaptic plasticity	6/152	62/11365	0.000171924	0.0158599	0.0142968	Nsmf/Shank3/Camk2a/Jph3/Slc4a10/Vgf	6
GO:0099173	postsynapse organization	11/152	227/11365	0.000232135	0.0205579	0.0185317	Shank3/Nrp2/Dvl1/Lrfn1/Nrxn2/Ntng2/Shank1/Tmem108/Lrfn4/Lrrc4b/Lrrtm1	11
GO:0051924	regulation of calcium ion transport	9/152	161/11365	0.000306331	0.0260852	0.0235143	Pdgfb/Stc2/Ace/Cacna1g/Jph4/Camk2a/Jph3/Trpc3/Cbarp	9
GO:1902475	L-alpha-amino acid transmembrane transport	5/152	47/11365	0.000390793	0.032045	0.0288867	Slc3a2/Slc25a22/Slc7a5/Slc7a1/Slc17a7	5
GO:0015802	basic amino acid transport	3/152	13/11365	0.000607958	0.0467633	0.0421543	Slc3a2/Slc7a5/Slc7a1	3
GO:1990138	neuron projection extension	9/152	177/11365	0.000612527	0.0467633	0.0421543	Slit1/Nrp2/Dvl1/Rasal1/Emx1/Sema7a/Tmem108/Rtn4r/Megf8	9
GO:0015807	L-amino acid transport	5/152	53/11365	0.000685555	0.050594	0.0456074	Slc3a2/Slc25a22/Slc7a5/Slc7a1/Slc17a7	5
GO:0031110	regulation of microtubule polymerization or depolymerization	6/152	81/11365	0.000737118	0.0526445	0.0474559	Git1/Map1s/Wdr47/Eml2/Gda/Tubb4a	6
GO:0060079	excitatory postsynaptic potential	6/152	82/11365	0.000786666	0.0544274	0.0490631	Ngfr/Shank3/Dvl1/Shank1/Tmem108/Slc17a7	6
GO:0043523	regulation of neuron apoptotic process	10/152	223/11365	0.000818804	0.0547464	0.0493506	Ngfr/Nsmf/Akt1s1/Nefl/Sod1/Tyro3/Plxnd1/Sncb/Atf4/Pcp4	10
GO:1901888	regulation of cell junction assembly	9/152	185/11365	0.00084073	0.0547464	0.0493506	Ace/Adgrb2/Lrfn1/Icam5/Ntng2/Lrfn3/Lrfn4/Lrrc4b/Lrrtm1	9
GO:0098815	modulation of excitatory postsynaptic potential	5/152	57/11365	0.000958357	0.0606229	0.054648	Ngfr/Shank3/Dvl1/Shank1/Tmem108	5
GO:0048846	axon extension involved in axon guidance	4/152	34/11365	0.00104375	0.0607373	0.054751	Slit1/Nrp2/Sema7a/Megf8	4
GO:1902284	neuron projection extension involved in neuron projection guidance	4/152	34/11365	0.00104375	0.0607373	0.054751	Slit1/Nrp2/Sema7a/Megf8	4
GO:0046777	protein autophosphorylation	9/152	191/11365	0.00105382	0.0607373	0.054751	Pdgfb/Csnk1g2/Ace/Sik1/Camk2a/Aatk/Tyro3/Tesk1/Atp13a2	9
GO:1900180	regulation of protein localization to nucleus	7/152	119/11365	0.0010699	0.0607373	0.054751	Ngfr/Tfrc/Lmna/Tesk1/Ran/Pik3r2/Atp13a2	7
GO:0099560	synaptic membrane adhesion	4/152	36/11365	0.00129857	0.0718756	0.0647916	Ntng2/Lrfn3/Lrfn4/Lrrc4b	4
GO:0006817	phosphate ion transport	3/152	17/11365	0.00138984	0.0750515	0.0676545	Stc2/Atf4/Slc17a7	3
GO:0050919	negative chemotaxis	4/152	37/11365	0.00144098	0.0759602	0.0684736	Slit1/Nrp2/Sema7a/Rtn4r	4
GO:0099175	regulation of postsynapse organization	7/152	126/11365	0.00149236	0.0768391	0.0692658	Shank3/Nrp2/Dvl1/Lrfn1/Lrfn4/Lrrc4b/Lrrtm1	7
GO:2000463	positive regulation of excitatory postsynaptic potential	4/152	38/11365	0.00159394	0.0794896	0.0716552	Ngfr/Shank3/Dvl1/Shank1	4
GO:0003333	amino acid transmembrane transport	5/152	64/11365	0.00161933	0.0794896	0.0716552	Slc3a2/Slc25a22/Slc7a5/Slc7a1/Slc17a7	5
GO:0046716	muscle cell cellular homeostasis	3/152	18/11365	0.00165155	0.0794896	0.0716552	Sod1/Gaa/Aldoa	3
GO:0001764	neuron migration	8/152	166/11365	0.00173014	0.0815006	0.073468	Nsmf/Ddit4/Camk2a/Nrp2/Tyro3/Acap3/Ntng2/Scrt1	8
GO:0010631	epithelial cell migration	9/152	207/11365	0.00184266	0.0815929	0.0735511	Pdgfb/Hdac5/Sparc/Ptprr/Fstl1/Tesk1/Plxnd1/Pik3r2/Ptp4a3	9
GO:0090130	tissue migration	9/152	207/11365	0.00184266	0.0815929	0.0735511	Pdgfb/Hdac5/Sparc/Ptprr/Fstl1/Tesk1/Plxnd1/Pik3r2/Ptp4a3	9
GO:0090132	epithelium migration	9/152	207/11365	0.00184266	0.0815929	0.0735511	Pdgfb/Hdac5/Sparc/Ptprr/Fstl1/Tesk1/Plxnd1/Pik3r2/Ptp4a3	9
GO:0006879	intracellular iron ion homeostasis	4/152	40/11365	0.00193307	0.0829618	0.0747851	Tfrc/Sod1/Atp13a2/Bmyc	4
GO:0050905	neuromuscular process	7/152	132/11365	0.00194935	0.0829618	0.0747851	Nefl/Jph4/Shank3/Jph3/Gaa/Dvl1/Shank1	7
GO:0099565	chemical synaptic transmission, postsynaptic	6/152	98/11365	0.00198599	0.0829618	0.0747851	Ngfr/Shank3/Dvl1/Shank1/Tmem108/Slc17a7	6
GO:0032102	negative regulation of response to external stimulus	9/152	215/11365	0.00238482	0.0977777	0.0881407	Pdgfb/Git1/Sod1/Slit1/Tyro3/Dvl1/Sema7a/Nbl1/Rtn4r	9
GO:0021879	forebrain neuron differentiation	4/152	43/11365	0.00253073	0.101873	0.0918327	Shank3/Nrp2/Slc4a10/Uqcrq	4
GO:0031644	regulation of nervous system process	7/152	139/11365	0.00261211	0.103272	0.0930933	Ngfr/Shank3/Dvl1/Nrxn2/Shank1/Dlgap3/Tmem108	7
GO:1900182	positive regulation of protein localization to nucleus	5/152	73/11365	0.0028982	0.109116	0.0983616	Ngfr/Tfrc/Tesk1/Ran/Pik3r2	5
GO:0043542	endothelial cell migration	7/152	142/11365	0.00294414	0.109116	0.0983616	Pdgfb/Hdac5/Sparc/Fstl1/Plxnd1/Pik3r2/Ptp4a3	7
GO:1903305	regulation of regulated secretory pathway	6/152	106/11365	0.00295019	0.109116	0.0983616	Syt5/Git1/Cacna1g/Dvl1/Cbarp/Sv2b	6
GO:0015711	organic anion transport	9/152	222/11365	0.00295707	0.109116	0.0983616	Slc2a3/Slc3a2/Slc25a22/Ace/Grm2/Slc4a10/Slc7a5/Slc7a1/Slc17a7	9
GO:1902074	response to salt	9/152	223/11365	0.003047	0.110591	0.0996914	Pdgfb/Syt5/Hdac5/Nefl/Ly6h/Grm2/Trpc3/Rasal1/Rasgrp2	9
GO:0090287	regulation of cellular response to growth factor stimulus	9/152	224/11365	0.00313908	0.112095	0.101047	Ngfr/Pdgfb/Fstl1/Spry4/Adissp/Spred3/Nbl1/Tmem108/Ptp4a3	9
GO:0021537	telencephalon development	9/152	227/11365	0.00342856	0.119443	0.107671	Shank3/Slit1/Ncor2/Emx1/Sema7a/Wdr47/Tmem108/Rtn4r/Uqcrq	9
GO:0045666	positive regulation of neuron differentiation	5/152	76/11365	0.00345273	0.119443	0.107671	Ngfr/Brinp1/Brinp3/Nbl1/Pcp4	5
GO:0007411	axon guidance	8/152	189/11365	0.00386063	0.130032	0.117216	Ngfr/Slit1/Nrp2/Dvl1/Plxnd1/Sema7a/Rtn4r/Megf8	8
GO:0031109	microtubule polymerization or depolymerization	6/152	112/11365	0.00387629	0.130032	0.117216	Git1/Map1s/Wdr47/Eml2/Gda/Tubb4a	6
GO:0097485	neuron projection guidance	8/152	190/11365	0.00398568	0.131054	0.118137	Ngfr/Slit1/Nrp2/Dvl1/Plxnd1/Sema7a/Rtn4r/Megf8	8
GO:0060078	regulation of postsynaptic membrane potential	6/152	113/11365	0.00404945	0.131054	0.118137	Ngfr/Shank3/Dvl1/Shank1/Tmem108/Slc17a7	6
GO:1902893	regulation of miRNA transcription	4/152	49/11365	0.00408433	0.131054	0.118137	Ngfr/Pdgfb/Ncor2/Bmyc	4
GO:0070371	ERK1 and ERK2 cascade	8/152	192/11365	0.00424518	0.132495	0.119436	Pdgfb/Ccn2/Ptprr/Spry4/Dusp4/Spred3/Sema7a/Bmyc	8
GO:0031113	regulation of microtubule polymerization	4/152	50/11365	0.00439404	0.132495	0.119436	Git1/Eml2/Gda/Tubb4a	4
GO:2001222	regulation of neuron migration	4/152	50/11365	0.00439404	0.132495	0.119436	Nsmf/Camk2a/Ntng2/Scrt1	4
GO:0048588	developmental cell growth	9/152	236/11365	0.00442481	0.132495	0.119436	Slit1/Nrp2/Dvl1/Rasal1/Emx1/Sema7a/Tmem108/Rtn4r/Megf8	9
GO:0043524	negative regulation of neuron apoptotic process	7/152	153/11365	0.00444507	0.132495	0.119436	Ngfr/Nefl/Sod1/Tyro3/Plxnd1/Sncb/Pcp4	7
GO:0008088	axo-dendritic transport	5/152	81/11365	0.00454051	0.132495	0.119436	Nefl/Sod1/Klc2/Caly/Tmem108	5
GO:0060560	developmental growth involved in morphogenesis	9/152	237/11365	0.00454815	0.132495	0.119436	Slit1/Nrp2/Dvl1/Rasal1/Emx1/Sema7a/Tmem108/Rtn4r/Megf8	9
GO:0061614	miRNA transcription	4/152	51/11365	0.00471921	0.133019	0.119909	Ngfr/Pdgfb/Ncor2/Bmyc	4
GO:0006865	amino acid transport	6/152	117/11365	0.00479983	0.133019	0.119909	Slc3a2/Slc25a22/Grm2/Slc7a5/Slc7a1/Slc17a7	6
GO:0010038	response to metal ion	8/152	196/11365	0.00480314	0.133019	0.119909	Syt5/Cacna1g/Tfrc/Sod1/Trpc3/Rasal1/Rasgrp2/Atp13a2	8
GO:0021884	forebrain neuron development	3/152	26/11365	0.00486654	0.133019	0.119909	Nrp2/Slc4a10/Uqcrq	3
GO:0040036	regulation of fibroblast growth factor receptor signaling pathway	3/152	26/11365	0.00486654	0.133019	0.119909	Ngfr/Pdgfb/Spry4	3
GO:0007612	learning	7/152	156/11365	0.00494023	0.133372	0.120227	Cic/Git1/Jph4/Shank3/Jph3/Nrxn2/Shank1	7
GO:0021872	forebrain generation of neurons	4/152	52/11365	0.00506018	0.133372	0.120227	Shank3/Nrp2/Slc4a10/Uqcrq	4
GO:0060976	coronary vasculature development	4/152	52/11365	0.00506018	0.133372	0.120227	Pdgfb/Ace/Plxnd1/Megf8	4
GO:0017157	regulation of exocytosis	7/152	159/11365	0.00547586	0.14263	0.128573	Syt5/Git1/Cacna1g/Dvl1/Cbarp/Atp13a2/Sv2b	7
GO:0032231	regulation of actin filament bundle assembly	5/152	85/11365	0.00557124	0.143427	0.129291	Ccn2/Shank3/Tesk1/Pik3r2/Shank1	5
GO:0021953	central nervous system neuron differentiation	7/152	160/11365	0.00566375	0.144133	0.129927	Shank3/Nrp2/Slc4a10/Emx1/Wdr47/Uqcrq/Lingo1	7
GO:0055072	iron ion homeostasis	4/152	54/11365	0.00579088	0.145693	0.131334	Tfrc/Sod1/Atp13a2/Bmyc	4
GO:0048675	axon extension	6/152	122/11365	0.00587606	0.146175	0.131768	Slit1/Nrp2/Dvl1/Sema7a/Rtn4r/Megf8	6
GO:0048011	neurotrophin TRK receptor signaling pathway	3/152	28/11365	0.00601353	0.147933	0.133353	Akt1s1/Ddit4/Tmem108	3
GO:0008543	fibroblast growth factor receptor signaling pathway	4/152	55/11365	0.00618126	0.150388	0.135566	Ngfr/Pdgfb/Ccn2/Spry4	4
GO:1901215	negative regulation of neuron death	8/152	205/11365	0.00626375	0.150739	0.135882	Ngfr/Nefl/Sod1/Tyro3/Plxnd1/Sncb/Atf4/Pcp4	8
GO:0021954	central nervous system neuron development	5/152	88/11365	0.00644554	0.153445	0.138322	Nrp2/Slc4a10/Wdr47/Uqcrq/Lingo1	5
GO:0070373	negative regulation of ERK1 and ERK2 cascade	4/152	56/11365	0.00658877	0.155187	0.139891	Ptprr/Spry4/Dusp4/Spred3	4
GO:0007626	locomotory behavior	8/152	208/11365	0.00681884	0.158915	0.143252	Git1/Shank3/Sod1/Gaa/Slc4a10/Wdr47/Zdhhc8/Lrrtm1	8
GO:0007613	memory	6/152	127/11365	0.00711878	0.160204	0.144415	Cic/Shank3/Jph3/Brinp1/Shank1/Slc17a7	6
GO:0060996	dendritic spine development	6/152	127/11365	0.00711878	0.160204	0.144415	Ngfr/Git1/Shank3/Camk2a/Dvl1/Shank1	6
GO:0014046	dopamine secretion	3/152	30/11365	0.00730906	0.160204	0.144415	Syt5/Grm2/Pcp4	3
GO:0014059	regulation of dopamine secretion	3/152	30/11365	0.00730906	0.160204	0.144415	Syt5/Grm2/Pcp4	3
GO:0038084	vascular endothelial growth factor signaling pathway	3/152	30/11365	0.00730906	0.160204	0.144415	Pdgfb/Nrp2/Ptp4a3	3
GO:0048841	regulation of axon extension involved in axon guidance	3/152	30/11365	0.00730906	0.160204	0.144415	Slit1/Sema7a/Megf8	3
GO:0007638	mechanosensory behavior	2/152	10/11365	0.00745305	0.160204	0.144415	Shank3/Nrxn2	2
GO:0035999	tetrahydrofolate interconversion	2/152	10/11365	0.00745305	0.160204	0.144415	Mthfd2/Shmt2	2
GO:0045055	regulated exocytosis	7/152	171/11365	0.0080633	0.170872	0.154031	Syt5/Git1/Cacna1g/Camk2a/Dvl1/Cbarp/Sv2b	7
GO:0035418	protein localization to synapse	5/152	93/11365	0.00810976	0.170872	0.154031	Git1/Camk2a/Nrxn2/Shank1/Lrrtm1	5
GO:0006836	neurotransmitter transport	7/152	172/11365	0.00831363	0.170872	0.154031	Syt5/Git1/Camk2a/Dvl1/Nrxn2/Sv2b/Slc17a7	7
GO:0099601	regulation of neurotransmitter receptor activity	4/152	60/11365	0.00839613	0.170872	0.154031	Shank3/Nrxn2/Shank1/Dlgap3	4
GO:2000628	regulation of miRNA metabolic process	4/152	60/11365	0.00839613	0.170872	0.154031	Ngfr/Pdgfb/Ncor2/Bmyc	4
GO:0045103	intermediate filament-based process	3/152	32/11365	0.00875745	0.170872	0.154031	Nefl/Sod1/Bbln	3
GO:0045104	intermediate filament cytoskeleton organization	3/152	32/11365	0.00875745	0.170872	0.154031	Nefl/Sod1/Bbln	3
GO:1990830	cellular response to leukemia inhibitory factor	5/152	95/11365	0.00885194	0.170872	0.154031	Tfrc/Spry4/Nrp2/Dtx1/Ptp4a3	5
GO:0032328	alanine transport	2/152	11/11365	0.0090298	0.170872	0.154031	Slc3a2/Slc7a5	2
GO:0046184	aldehyde biosynthetic process	2/152	11/11365	0.0090298	0.170872	0.154031	Tpi1/Aldoa	2
GO:0060052	neurofilament cytoskeleton organization	2/152	11/11365	0.0090298	0.170872	0.154031	Nefl/Sod1	2
GO:1905288	vascular associated smooth muscle cell apoptotic process	2/152	11/11365	0.0090298	0.170872	0.154031	Slc7a5/Atf4	2
GO:1905459	regulation of vascular associated smooth muscle cell apoptotic process	2/152	11/11365	0.0090298	0.170872	0.154031	Slc7a5/Atf4	2
GO:2001256	regulation of store-operated calcium entry	2/152	11/11365	0.0090298	0.170872	0.154031	Stc2/Jph4	2
GO:1905039	carboxylic acid transmembrane transport	5/152	96/11365	0.00924009	0.171912	0.154969	Slc3a2/Slc25a22/Slc7a5/Slc7a1/Slc17a7	5
GO:1990823	response to leukemia inhibitory factor	5/152	96/11365	0.00924009	0.171912	0.154969	Tfrc/Spry4/Nrp2/Dtx1/Ptp4a3	5
GO:0098930	axonal transport	4/152	62/11365	0.00941031	0.17362	0.156508	Nefl/Sod1/Caly/Tmem108	4
GO:0070509	calcium ion import	3/152	33/11365	0.00954014	0.174561	0.157356	Pdgfb/Ace/Cacna1g	3
GO:1903825	organic acid transmembrane transport	5/152	97/11365	0.00963983	0.174939	0.157697	Slc3a2/Slc25a22/Slc7a5/Slc7a1/Slc17a7	5
GO:0070372	regulation of ERK1 and ERK2 cascade	7/152	179/11365	0.0102294	0.182082	0.164136	Pdgfb/Ccn2/Ptprr/Spry4/Dusp4/Spred3/Sema7a	7
GO:0010677	negative regulation of cellular carbohydrate metabolic process	3/152	34/11365	0.0103624	0.182082	0.164136	Git1/Ddit4/Sik1	3
GO:0031952	regulation of protein autophosphorylation	3/152	34/11365	0.0103624	0.182082	0.164136	Pdgfb/Ace/Tesk1	3
GO:0048854	brain morphogenesis	3/152	34/11365	0.0103624	0.182082	0.164136	Shank3/Slc4a10/Emx1	3
GO:0016079	synaptic vesicle exocytosis	5/152	99/11365	0.0104747	0.182607	0.164609	Syt5/Git1/Camk2a/Dvl1/Sv2b	5
GO:0007269	neurotransmitter secretion	6/152	139/11365	0.0108622	0.186425	0.168051	Syt5/Git1/Camk2a/Dvl1/Nrxn2/Sv2b	6
GO:0099643	signal release from synapse	6/152	139/11365	0.0108622	0.186425	0.168051	Syt5/Git1/Camk2a/Dvl1/Nrxn2/Sv2b	6
GO:0044344	cellular response to fibroblast growth factor stimulus	4/152	65/11365	0.0110759	0.188631	0.17004	Ngfr/Pdgfb/Ccn2/Spry4	4
GO:0001505	regulation of neurotransmitter levels	7/152	183/11365	0.011459	0.193665	0.174578	Syt5/Git1/Camk2a/Dvl1/Nrxn2/Sv2b/Slc17a7	7
GO:0038179	neurotrophin signaling pathway	3/152	36/11365	0.0121269	0.197591	0.178117	Akt1s1/Ddit4/Tmem108	3
GO:0051055	negative regulation of lipid biosynthetic process	3/152	36/11365	0.0121269	0.197591	0.178117	Pdgfb/Sod1/Sik1	3
GO:1902895	positive regulation of miRNA transcription	3/152	36/11365	0.0121269	0.197591	0.178117	Ngfr/Pdgfb/Bmyc	3
GO:0006096	glycolytic process	4/152	67/11365	0.0122855	0.197591	0.178117	Git1/Ddit4/Tpi1/Aldoa	4
GO:0006757	ATP generation from ADP	4/152	67/11365	0.0122855	0.197591	0.178117	Git1/Ddit4/Tpi1/Aldoa	4
GO:0062014	negative regulation of small molecule metabolic process	4/152	67/11365	0.0122855	0.197591	0.178117	Git1/Ddit4/Sod1/Sik1	4
GO:0021860	pyramidal neuron development	2/152	13/11365	0.0125837	0.197591	0.178117	Slc4a10/Uqcrq	2
GO:0046653	tetrahydrofolate metabolic process	2/152	13/11365	0.0125837	0.197591	0.178117	Mthfd2/Shmt2	2
GO:0071549	cellular response to dexamethasone stimulus	2/152	13/11365	0.0125837	0.197591	0.178117	Ddit4/Eif4ebp1	2
GO:0150011	regulation of neuron projection arborization	2/152	13/11365	0.0125837	0.197591	0.178117	Dvl1/Ntng2	2
GO:0071774	response to fibroblast growth factor	4/152	68/11365	0.0129207	0.200947	0.181142	Ngfr/Pdgfb/Ccn2/Spry4	4
GO:0071526	semaphorin-plexin signaling pathway	3/152	37/11365	0.0130697	0.200947	0.181142	Nrp2/Plxnd1/Sema7a	3
GO:0089718	amino acid import across plasma membrane	3/152	37/11365	0.0130697	0.200947	0.181142	Slc3a2/Slc7a5/Slc7a1	3
GO:0070507	regulation of microtubule cytoskeleton organization	6/152	145/11365	0.0131806	0.201254	0.181419	Git1/Map1s/Wdr47/Eml2/Gda/Tubb4a	6
GO:0046942	carboxylic acid transport	7/152	189/11365	0.0134996	0.204713	0.184537	Slc3a2/Slc25a22/Ace/Grm2/Slc7a5/Slc7a1/Slc17a7	7
GO:0015849	organic acid transport	7/152	190/11365	0.0138635	0.208801	0.188222	Slc3a2/Slc25a22/Ace/Grm2/Slc7a5/Slc7a1/Slc17a7	7
GO:0016051	carbohydrate biosynthetic process	6/152	148/11365	0.0144611	0.211283	0.190459	Pdgfb/Tpi1/Sik1/Chst15/Atf4/Chst8	6
GO:0016048	detection of temperature stimulus	2/152	14/11365	0.0145533	0.211283	0.190459	Ngfr/Wdr47	2
GO:0031115	negative regulation of microtubule polymerization	2/152	14/11365	0.0145533	0.211283	0.190459	Eml2/Tubb4a	2
GO:0035025	positive regulation of Rho protein signal transduction	2/152	14/11365	0.0145533	0.211283	0.190459	Ngfr/Rtn4r	2
GO:1902285	semaphorin-plexin signaling pathway involved in neuron projection guidance	2/152	14/11365	0.0145533	0.211283	0.190459	Nrp2/Plxnd1	2
GO:0010586	miRNA metabolic process	4/152	71/11365	0.014951	0.211283	0.190459	Ngfr/Pdgfb/Ncor2/Bmyc	4
GO:0019319	hexose biosynthetic process	4/152	71/11365	0.014951	0.211283	0.190459	Tpi1/Sik1/Chst15/Atf4	4
GO:0099003	vesicle-mediated transport in synapse	8/152	239/11365	0.01496	0.211283	0.190459	Syt5/Git1/Camk2a/Caly/Dvl1/Sncb/Sv2b/Slc17a7	8
GO:0015872	dopamine transport	3/152	39/11365	0.015078	0.211283	0.190459	Syt5/Grm2/Pcp4	3
GO:0017158	regulation of calcium ion-dependent exocytosis	3/152	39/11365	0.015078	0.211283	0.190459	Syt5/Cacna1g/Cbarp	3
GO:0045912	negative regulation of carbohydrate metabolic process	3/152	39/11365	0.015078	0.211283	0.190459	Git1/Ddit4/Sik1	3
GO:0040013	negative regulation of locomotion	8/152	242/11365	0.0160146	0.220689	0.198938	Ngfr/Pdgfb/Hdac5/Ptprr/Slit1/Pik3r2/Sema7a/Nbl1	8
GO:0018198	peptidyl-cysteine modification	3/152	40/11365	0.0161438	0.220689	0.198938	Ace/Zdhhc23/Zdhhc8	3
GO:0050922	negative regulation of chemotaxis	3/152	40/11365	0.0161438	0.220689	0.198938	Slit1/Sema7a/Nbl1	3
GO:0016052	carbohydrate catabolic process	5/152	111/11365	0.0165399	0.220689	0.198938	Git1/Ddit4/Tpi1/Gaa/Aldoa	5
GO:0006735	NADH regeneration	2/152	15/11365	0.0166464	0.220689	0.198938	Tpi1/Aldoa	2
GO:0045109	intermediate filament organization	2/152	15/11365	0.0166464	0.220689	0.198938	Nefl/Bbln	2
GO:0045820	negative regulation of glycolytic process	2/152	15/11365	0.0166464	0.220689	0.198938	Git1/Ddit4	2
GO:0061621	canonical glycolysis	2/152	15/11365	0.0166464	0.220689	0.198938	Tpi1/Aldoa	2
GO:0061718	glucose catabolic process to pyruvate	2/152	15/11365	0.0166464	0.220689	0.198938	Tpi1/Aldoa	2
GO:0046031	ADP metabolic process	4/152	74/11365	0.0171724	0.224668	0.202525	Git1/Ddit4/Tpi1/Aldoa	4
GO:0050433	regulation of catecholamine secretion	3/152	41/11365	0.0172509	0.224668	0.202525	Syt5/Grm2/Pcp4	3
GO:2000630	positive regulation of miRNA metabolic process	3/152	41/11365	0.0172509	0.224668	0.202525	Ngfr/Pdgfb/Bmyc	3
GO:0001941	postsynaptic membrane organization	3/152	42/11365	0.0183995	0.226927	0.204561	Shank3/Dvl1/Nrxn2	3
GO:0030517	negative regulation of axon extension	3/152	42/11365	0.0183995	0.226927	0.204561	Slit1/Sema7a/Rtn4r	3
GO:1903350	response to dopamine	3/152	42/11365	0.0183995	0.226927	0.204561	Caly/Gnaz/Atf4	3
GO:1903351	cellular response to dopamine	3/152	42/11365	0.0183995	0.226927	0.204561	Caly/Gnaz/Atf4	3
GO:0009135	purine nucleoside diphosphate metabolic process	4/152	76/11365	0.0187619	0.226927	0.204561	Git1/Ddit4/Tpi1/Aldoa	4
GO:0009179	purine ribonucleoside diphosphate metabolic process	4/152	76/11365	0.0187619	0.226927	0.204561	Git1/Ddit4/Tpi1/Aldoa	4
GO:0099504	synaptic vesicle cycle	7/152	202/11365	0.0187953	0.226927	0.204561	Syt5/Git1/Camk2a/Dvl1/Sncb/Sv2b/Slc17a7	7
GO:0002115	store-operated calcium entry	2/152	16/11365	0.0188593	0.226927	0.204561	Stc2/Jph4	2
GO:0006144	purine nucleobase metabolic process	2/152	16/11365	0.0188593	0.226927	0.204561	Shmt2/Gda	2
GO:0010996	response to auditory stimulus	2/152	16/11365	0.0188593	0.226927	0.204561	Shank3/Nrxn2	2
GO:0021854	hypothalamus development	2/152	16/11365	0.0188593	0.226927	0.204561	Nrp2/Uqcrq	2
GO:0021859	pyramidal neuron differentiation	2/152	16/11365	0.0188593	0.226927	0.204561	Slc4a10/Uqcrq	2
GO:0071548	response to dexamethasone	2/152	16/11365	0.0188593	0.226927	0.204561	Ddit4/Eif4ebp1	2
GO:0090279	regulation of calcium ion import	2/152	16/11365	0.0188593	0.226927	0.204561	Pdgfb/Ace	2
GO:0010633	negative regulation of epithelial cell migration	3/152	43/11365	0.0195897	0.228272	0.205774	Hdac5/Ptprr/Pik3r2	3
GO:0006165	nucleoside diphosphate phosphorylation	4/152	77/11365	0.0195898	0.228272	0.205774	Git1/Ddit4/Tpi1/Aldoa	4
GO:0015837	amine transport	4/152	77/11365	0.0195898	0.228272	0.205774	Syt5/Grm2/Slc7a5/Pcp4	4
GO:0046364	monosaccharide biosynthetic process	4/152	77/11365	0.0195898	0.228272	0.205774	Tpi1/Sik1/Chst15/Atf4	4
GO:0046785	microtubule polymerization	4/152	77/11365	0.0195898	0.228272	0.205774	Git1/Eml2/Gda/Tubb4a	4
GO:0051952	regulation of amine transport	4/152	77/11365	0.0195898	0.228272	0.205774	Syt5/Grm2/Slc7a5/Pcp4	4
GO:0061351	neural precursor cell proliferation	6/152	159/11365	0.0198968	0.230637	0.207905	Ngfr/Hdac5/Shank3/Ncor2/Emx1/Wdr47	6
GO:0010721	negative regulation of cell development	7/152	205/11365	0.0201992	0.232887	0.209934	Slit1/Brinp1/Dtx1/Sema7a/Rtn4r/Bmyc/Lingo1	7
GO:1902414	protein localization to cell junction	5/152	117/11365	0.0203013	0.232887	0.209934	Git1/Camk2a/Nrxn2/Shank1/Lrrtm1	5
GO:0007215	glutamate receptor signaling pathway	3/152	44/11365	0.0208215	0.234557	0.21144	Shank3/Grm2/Camk2a	3
GO:0031111	negative regulation of microtubule polymerization or depolymerization	3/152	44/11365	0.0208215	0.234557	0.21144	Wdr47/Eml2/Tubb4a	3
GO:0035924	cellular response to vascular endothelial growth factor stimulus	3/152	44/11365	0.0208215	0.234557	0.21144	Pdgfb/Nrp2/Ptp4a3	3
GO:0003299	muscle hypertrophy in response to stress	2/152	17/11365	0.0211886	0.234557	0.21144	Trpc3/Lmna	2
GO:0014898	cardiac muscle hypertrophy in response to stress	2/152	17/11365	0.0211886	0.234557	0.21144	Trpc3/Lmna	2
GO:0040037	negative regulation of fibroblast growth factor receptor signaling pathway	2/152	17/11365	0.0211886	0.234557	0.21144	Ngfr/Spry4	2
GO:1902894	negative regulation of miRNA transcription	2/152	17/11365	0.0211886	0.234557	0.21144	Pdgfb/Ncor2	2
GO:0050432	catecholamine secretion	3/152	45/11365	0.022095	0.243078	0.219121	Syt5/Grm2/Pcp4	3
GO:0010970	transport along microtubule	6/152	163/11365	0.0221779	0.243078	0.219121	Nefl/Sod1/Klc2/Caly/Dync1i1/Tmem108	6
GO:0071248	cellular response to metal ion	5/152	120/11365	0.022376	0.244042	0.219989	Syt5/Tfrc/Rasal1/Rasgrp2/Atp13a2	5
GO:0046939	nucleotide phosphorylation	4/152	81/11365	0.0231253	0.247954	0.223516	Git1/Ddit4/Tpi1/Aldoa	4
GO:0009410	response to xenobiotic stimulus	6/152	165/11365	0.0233821	0.247954	0.223516	Hdac5/Tfrc/Sod1/Grm2/Emx1/Bmyc	6
GO:0006760	folic acid-containing compound metabolic process	2/152	18/11365	0.0236307	0.247954	0.223516	Mthfd2/Shmt2	2
GO:0014887	cardiac muscle adaptation	2/152	18/11365	0.0236307	0.247954	0.223516	Trpc3/Lmna	2
GO:0035641	locomotory exploration behavior	2/152	18/11365	0.0236307	0.247954	0.223516	Shank3/Slc4a10	2
GO:0043537	negative regulation of blood vessel endothelial cell migration	2/152	18/11365	0.0236307	0.247954	0.223516	Hdac5/Pik3r2	2
GO:0060445	branching involved in salivary gland morphogenesis	2/152	18/11365	0.0236307	0.247954	0.223516	Pdgfb/Plxnd1	2
GO:0061620	glycolytic process through glucose-6-phosphate	2/152	18/11365	0.0236307	0.247954	0.223516	Tpi1/Aldoa	2
GO:0008037	cell recognition	4/152	82/11365	0.0240658	0.250149	0.225495	Git1/Plxnd1/Aldoa/Megf8	4
GO:0046928	regulation of neurotransmitter secretion	4/152	82/11365	0.0240658	0.250149	0.225495	Git1/Camk2a/Dvl1/Sv2b	4
GO:0050770	regulation of axonogenesis	6/152	168/11365	0.0252697	0.261435	0.235668	Nefl/Slit1/Plxnd1/Sema7a/Rtn4r/Megf8	6
GO:0043409	negative regulation of MAPK cascade	5/152	125/11365	0.0261312	0.264692	0.238604	Ptprr/Spry4/Dusp4/Pik3r2/Spred3	5
GO:0008089	anterograde axonal transport	3/152	48/11365	0.0261654	0.264692	0.238604	Nefl/Sod1/Caly	3
GO:0006730	one-carbon metabolic process	2/152	19/11365	0.0261823	0.264692	0.238604	Mthfd2/Shmt2	2
GO:1903579	negative regulation of ATP metabolic process	2/152	19/11365	0.0261823	0.264692	0.238604	Git1/Ddit4	2
GO:2000629	negative regulation of miRNA metabolic process	2/152	19/11365	0.0261823	0.264692	0.238604	Pdgfb/Ncor2	2
GO:0050920	regulation of chemotaxis	5/152	126/11365	0.0269277	0.270743	0.244059	Pdgfb/Slit1/Sema7a/Nbl1/Megf8	5
GO:0036465	synaptic vesicle recycling	4/152	85/11365	0.0270254	0.270743	0.244059	Syt5/Git1/Sncb/Slc17a7	4
GO:0045664	regulation of neuron differentiation	6/152	171/11365	0.0272566	0.271829	0.245038	Ngfr/Brinp1/Dtx1/Brinp3/Nbl1/Pcp4	6
GO:0099171	presynaptic modulation of chemical synaptic transmission	3/152	49/11365	0.0276055	0.274074	0.247062	Ngfr/Git1/Grm2	3
GO:0002548	monocyte chemotaxis	2/152	20/11365	0.02884	0.279044	0.251542	Pdgfb/Nbl1	2
GO:0016486	peptide hormone processing	2/152	20/11365	0.02884	0.279044	0.251542	Ace/Chst8	2
GO:0018230	peptidyl-L-cysteine S-palmitoylation	2/152	20/11365	0.02884	0.279044	0.251542	Zdhhc23/Zdhhc8	2
GO:0018231	peptidyl-S-diacylglycerol-L-cysteine biosynthetic process from peptidyl-cysteine	2/152	20/11365	0.02884	0.279044	0.251542	Zdhhc23/Zdhhc8	2
GO:0031954	positive regulation of protein autophosphorylation	2/152	20/11365	0.02884	0.279044	0.251542	Pdgfb/Ace	2
GO:0046580	negative regulation of Ras protein signal transduction	3/152	50/11365	0.0290871	0.279044	0.251542	Git1/Spry4/Rasal1	3
GO:1903035	negative regulation of response to wounding	3/152	50/11365	0.0290871	0.279044	0.251542	Pdgfb/Git1/Rtn4r	3
GO:0009185	ribonucleoside diphosphate metabolic process	4/152	87/11365	0.0291143	0.279044	0.251542	Git1/Ddit4/Tpi1/Aldoa	4
GO:0003007	heart morphogenesis	6/152	174/11365	0.0293446	0.279454	0.251911	Gaa/Nrp2/Dvl1/Ncor2/Plxnd1/Megf8	6
GO:0051017	actin filament bundle assembly	5/152	129/11365	0.0294096	0.279454	0.251911	Ccn2/Shank3/Tesk1/Pik3r2/Shank1	5
GO:0032886	regulation of microtubule-based process	7/152	224/11365	0.0308224	0.287917	0.25954	Git1/Map1s/Caly/Wdr47/Eml2/Gda/Tubb4a	7
GO:0061572	actin filament bundle organization	5/152	131/11365	0.031142	0.287917	0.25954	Ccn2/Shank3/Tesk1/Pik3r2/Shank1	5
GO:0034390	smooth muscle cell apoptotic process	2/152	21/11365	0.0316007	0.287917	0.25954	Slc7a5/Atf4	2
GO:0034391	regulation of smooth muscle cell apoptotic process	2/152	21/11365	0.0316007	0.287917	0.25954	Slc7a5/Atf4	2
GO:0038083	peptidyl-tyrosine autophosphorylation	2/152	21/11365	0.0316007	0.287917	0.25954	Ace/Aatk	2
GO:0042558	pteridine-containing compound metabolic process	2/152	21/11365	0.0316007	0.287917	0.25954	Mthfd2/Shmt2	2
GO:0045980	negative regulation of nucleotide metabolic process	2/152	21/11365	0.0316007	0.287917	0.25954	Git1/Ddit4	2
GO:0098801	regulation of renal system process	2/152	21/11365	0.0316007	0.287917	0.25954	Pdgfb/Ace	2
GO:1900543	negative regulation of purine nucleotide metabolic process	2/152	21/11365	0.0316007	0.287917	0.25954	Git1/Ddit4	2
GO:1902175	regulation of oxidative stress-induced intrinsic apoptotic signaling pathway	2/152	21/11365	0.0316007	0.287917	0.25954	Trap1/Sod1	2
GO:1902075	cellular response to salt	5/152	132/11365	0.0320318	0.2906	0.261958	Pdgfb/Syt5/Ly6h/Rasal1/Rasgrp2	5
GO:0003151	outflow tract morphogenesis	3/152	52/11365	0.0321743	0.2906	0.261958	Nrp2/Dvl1/Plxnd1	3
GO:0008361	regulation of cell size	6/152	178/11365	0.0322889	0.2906	0.261958	Akt1s1/Shank3/Slit1/Sema7a/Rtn4r/Megf8	6
GO:0050772	positive regulation of axonogenesis	4/152	90/11365	0.0324231	0.290627	0.261983	Nefl/Plxnd1/Sema7a/Megf8	4
GO:0003018	vascular process in circulatory system	5/152	133/11365	0.0329374	0.293288	0.264382	Pdgfb/Ace/Cacna1g/Sod1/Ptp4a3	5
GO:0006090	pyruvate metabolic process	4/152	91/11365	0.033573	0.293288	0.264382	Git1/Ddit4/Tpi1/Aldoa	4
GO:0007422	peripheral nervous system development	3/152	53/11365	0.0337798	0.293288	0.264382	Sod1/Adgrb2/Pou3f1	3
GO:0071867	response to monoamine	3/152	53/11365	0.0337798	0.293288	0.264382	Caly/Gnaz/Atf4	3
GO:0071868	cellular response to monoamine stimulus	3/152	53/11365	0.0337798	0.293288	0.264382	Caly/Gnaz/Atf4	3
GO:0071869	response to catecholamine	3/152	53/11365	0.0337798	0.293288	0.264382	Caly/Gnaz/Atf4	3
GO:0071870	cellular response to catecholamine stimulus	3/152	53/11365	0.0337798	0.293288	0.264382	Caly/Gnaz/Atf4	3
GO:2000300	regulation of synaptic vesicle exocytosis	3/152	53/11365	0.0337798	0.293288	0.264382	Git1/Dvl1/Sv2b	3
GO:0006007	glucose catabolic process	2/152	22/11365	0.034461	0.295724	0.266577	Tpi1/Aldoa	2
GO:0060402	calcium ion transport into cytosol	2/152	22/11365	0.034461	0.295724	0.266577	Cacna1g/Trpc3	2
GO:0061615	glycolytic process through fructose-6-phosphate	2/152	22/11365	0.034461	0.295724	0.266577	Tpi1/Aldoa	2
GO:0072593	reactive oxygen species metabolic process	5/152	135/11365	0.0347962	0.297447	0.268131	Ngfr/Pdgfb/Ccn2/Ddit4/Sod1	5
GO:0051058	negative regulation of small GTPase mediated signal transduction	3/152	54/11365	0.0354262	0.301459	0.271748	Git1/Spry4/Rasal1	3
GO:0022604	regulation of cell morphogenesis	7/152	231/11365	0.0355379	0.301459	0.271748	Sparc/Dvl1/Rasal1/Plxnd1/Aldoa/Ntng2/Strip2	7
GO:0050768	negative regulation of neurogenesis	5/152	136/11365	0.0357495	0.302097	0.272322	Slit1/Brinp1/Sema7a/Rtn4r/Lingo1	5
GO:0099111	microtubule-based transport	6/152	184/11365	0.037056	0.305695	0.275566	Nefl/Sod1/Klc2/Caly/Dync1i1/Tmem108	6
GO:0015800	acidic amino acid transport	3/152	55/11365	0.0371134	0.305695	0.275566	Slc25a22/Grm2/Slc17a7	3
GO:0048146	positive regulation of fibroblast proliferation	3/152	55/11365	0.0371134	0.305695	0.275566	Ngfr/Pdgfb/Bmyc	3
GO:0051937	catecholamine transport	3/152	55/11365	0.0371134	0.305695	0.275566	Syt5/Grm2/Pcp4	3
GO:0051588	regulation of neurotransmitter transport	4/152	94/11365	0.0371646	0.305695	0.275566	Git1/Camk2a/Dvl1/Sv2b	4
GO:0015813	L-glutamate transmembrane transport	2/152	23/11365	0.037418	0.305695	0.275566	Slc25a22/Slc17a7	2
GO:0032967	positive regulation of collagen biosynthetic process	2/152	23/11365	0.037418	0.305695	0.275566	Pdgfb/Ccn2	2
GO:0090049	regulation of cell migration involved in sprouting angiogenesis	2/152	23/11365	0.037418	0.305695	0.275566	Hdac5/Pik3r2	2
GO:0098962	regulation of postsynaptic neurotransmitter receptor activity	2/152	23/11365	0.037418	0.305695	0.275566	Nrxn2/Dlgap3	2
GO:0071241	cellular response to inorganic substance	5/152	138/11365	0.0377043	0.306902	0.276654	Syt5/Tfrc/Rasal1/Rasgrp2/Atp13a2	5
GO:0051494	negative regulation of cytoskeleton organization	5/152	139/11365	0.0387059	0.312185	0.281416	Shank3/Shank1/Wdr47/Eml2/Tubb4a	5
GO:0051961	negative regulation of nervous system development	5/152	139/11365	0.0387059	0.312185	0.281416	Slit1/Brinp1/Sema7a/Rtn4r/Lingo1	5
GO:1903201	regulation of oxidative stress-induced cell death	3/152	56/11365	0.0388412	0.312185	0.281416	Trap1/Sod1/Atf4	3
GO:0035150	regulation of tube size	4/152	96/11365	0.0396773	0.312185	0.281416	Pdgfb/Ace/Cacna1g/Sod1	4
GO:0035296	regulation of tube diameter	4/152	96/11365	0.0396773	0.312185	0.281416	Pdgfb/Ace/Cacna1g/Sod1	4
GO:0097746	blood vessel diameter maintenance	4/152	96/11365	0.0396773	0.312185	0.281416	Pdgfb/Ace/Cacna1g/Sod1	4
GO:1902904	negative regulation of supramolecular fiber organization	5/152	140/11365	0.0397236	0.312185	0.281416	Shank3/Shank1/Wdr47/Eml2/Tubb4a	5
GO:0009066	aspartate family amino acid metabolic process	2/152	24/11365	0.0404684	0.312185	0.281416	Asns/Atf4	2
GO:0010714	positive regulation of collagen metabolic process	2/152	24/11365	0.0404684	0.312185	0.281416	Pdgfb/Ccn2	2
GO:0048843	negative regulation of axon extension involved in axon guidance	2/152	24/11365	0.0404684	0.312185	0.281416	Slit1/Sema7a	2
GO:0051938	L-glutamate import	2/152	24/11365	0.0404684	0.312185	0.281416	Slc25a22/Slc17a7	2
GO:0070306	lens fiber cell differentiation	2/152	24/11365	0.0404684	0.312185	0.281416	Spred3/Atf4	2
GO:0140448	signaling receptor ligand precursor processing	2/152	24/11365	0.0404684	0.312185	0.281416	Ace/Chst8	2
GO:2000311	regulation of AMPA receptor activity	2/152	24/11365	0.0404684	0.312185	0.281416	Shank3/Shank1	2
GO:0030705	cytoskeleton-dependent intracellular transport	6/152	188/11365	0.0404726	0.312185	0.281416	Nefl/Sod1/Klc2/Caly/Dync1i1/Tmem108	6
GO:0043535	regulation of blood vessel endothelial cell migration	3/152	57/11365	0.0406094	0.312185	0.281416	Pdgfb/Hdac5/Pik3r2	3
GO:0042445	hormone metabolic process	4/152	97/11365	0.0409692	0.313861	0.282927	Stc2/Ace/Chst8/Selenom	4
GO:0050769	positive regulation of neurogenesis	7/152	240/11365	0.0422736	0.319431	0.287948	Ace/Nefl/Shank3/Plxnd1/Sema7a/Slc7a5/Megf8	7
GO:0009132	nucleoside diphosphate metabolic process	4/152	98/11365	0.0422849	0.319431	0.287948	Git1/Ddit4/Tpi1/Aldoa	4
GO:0017156	calcium-ion regulated exocytosis	3/152	58/11365	0.0424177	0.319431	0.287948	Syt5/Cacna1g/Cbarp	3
GO:0048678	response to axon injury	3/152	58/11365	0.0424177	0.319431	0.287948	Nefl/Sod1/Rtn4r	3
GO:0070050	neuron cellular homeostasis	3/152	58/11365	0.0424177	0.319431	0.287948	Tyro3/Sv2b/Slc17a7	3
GO:0060047	heart contraction	5/152	143/11365	0.0428743	0.320877	0.289252	Ccn2/Ace/Cacna1g/Sod1/Gaa	5
GO:0001937	negative regulation of endothelial cell proliferation	2/152	25/11365	0.0436094	0.320877	0.289252	Ngfr/Sparc	2
GO:0007435	salivary gland morphogenesis	2/152	25/11365	0.0436094	0.320877	0.289252	Pdgfb/Plxnd1	2
GO:0022011	myelination in peripheral nervous system	2/152	25/11365	0.0436094	0.320877	0.289252	Sod1/Pou3f1	2
GO:0032292	peripheral nervous system axon ensheathment	2/152	25/11365	0.0436094	0.320877	0.289252	Sod1/Pou3f1	2
GO:0071385	cellular response to glucocorticoid stimulus	2/152	25/11365	0.0436094	0.320877	0.289252	Ddit4/Eif4ebp1	2
GO:0030516	regulation of axon extension	4/152	99/11365	0.0436242	0.320877	0.289252	Slit1/Sema7a/Rtn4r/Megf8	4
GO:0043113	receptor clustering	3/152	59/11365	0.044266	0.324519	0.292535	Shank3/Dvl1/Nrxn2	3
GO:0006941	striated muscle contraction	4/152	100/11365	0.0449873	0.325995	0.293865	Ccn2/Cacna1g/Gaa/Aldoa	4
GO:0006874	intracellular calcium ion homeostasis	6/152	193/11365	0.0450164	0.325995	0.293865	Stc2/Jph3/Trpc3/Atp13a2/Atf4/Sv2b	6
GO:0009205	purine ribonucleoside triphosphate metabolic process	6/152	193/11365	0.0450164	0.325995	0.293865	Git1/Ddit4/Ndufs7/Tpi1/Ran/Aldoa	6
GO:0030534	adult behavior	5/152	145/11365	0.0450563	0.325995	0.293865	Shank3/Grm2/Nrxn2/Shank1/Wdr47	5
GO:0010001	glial cell differentiation	6/152	194/11365	0.0459619	0.331465	0.298796	Pdgfb/Sod1/Dtx1/Emx1/Lingo1/Pou3f1	6
GO:0016525	negative regulation of angiogenesis	3/152	60/11365	0.0461539	0.331768	0.299069	Ngfr/Sparc/Adgrb2	3
GO:0045667	regulation of osteoblast differentiation	4/152	101/11365	0.0463741	0.332273	0.299524	Hdac5/Gdf10/Lmna/Atf4	4
GO:0071384	cellular response to corticosteroid stimulus	2/152	26/11365	0.0468379	0.334514	0.301544	Ddit4/Eif4ebp1	2
GO:0048640	negative regulation of developmental growth	4/152	102/11365	0.0477846	0.339018	0.305604	Stc2/Slit1/Sema7a/Rtn4r	4
GO:1901343	negative regulation of vasculature development	3/152	61/11365	0.0480811	0.339018	0.305604	Ngfr/Sparc/Adgrb2	3
GO:1902600	proton transmembrane transport	3/152	61/11365	0.0480811	0.339018	0.305604	Ndufs7/Slc4a10/Slc17a7	3
GO:2000181	negative regulation of blood vessel morphogenesis	3/152	61/11365	0.0480811	0.339018	0.305604	Ngfr/Sparc/Adgrb2	3
GO:0030509	BMP signaling pathway	4/152	103/11365	0.0492187	0.339556	0.30609	Gdf10/Fstl1/Nbl1/Megf8	4
GO:0051592	response to calcium ion	4/152	103/11365	0.0492187	0.339556	0.30609	Syt5/Trpc3/Rasal1/Rasgrp2	4
GO:0009144	purine nucleoside triphosphate metabolic process	6/152	198/11365	0.0498676	0.339556	0.30609	Git1/Ddit4/Ndufs7/Tpi1/Ran/Aldoa	6
GO:0009199	ribonucleoside triphosphate metabolic process	6/152	198/11365	0.0498676	0.339556	0.30609	Git1/Ddit4/Ndufs7/Tpi1/Ran/Aldoa	6
GO:0042310	vasoconstriction	3/152	62/11365	0.0500474	0.339556	0.30609	Pdgfb/Ace/Cacna1g	3
GO:0071277	cellular response to calcium ion	3/152	62/11365	0.0500474	0.339556	0.30609	Syt5/Rasal1/Rasgrp2	3
GO:0009112	nucleobase metabolic process	2/152	27/11365	0.0501512	0.339556	0.30609	Shmt2/Gda	2
GO:0009988	cell-cell recognition	2/152	27/11365	0.0501512	0.339556	0.30609	Git1/Aldoa	2
GO:0010830	regulation of myotube differentiation	2/152	27/11365	0.0501512	0.339556	0.30609	Hdac5/Sik1	2
GO:0014888	striated muscle adaptation	2/152	27/11365	0.0501512	0.339556	0.30609	Trpc3/Lmna	2
GO:0018345	protein palmitoylation	2/152	27/11365	0.0501512	0.339556	0.30609	Zdhhc23/Zdhhc8	2
GO:0022038	corpus callosum development	2/152	27/11365	0.0501512	0.339556	0.30609	Wdr47/Rtn4r	2
GO:0043551	regulation of phosphatidylinositol 3-kinase activity	2/152	27/11365	0.0501512	0.339556	0.30609	Pdgfb/Pik3r2	2
GO:0010469	regulation of signaling receptor activity	4/152	104/11365	0.0506764	0.341026	0.307414	Shank3/Nrxn2/Shank1/Dlgap3	4
GO:0043467	regulation of generation of precursor metabolites and energy	4/152	104/11365	0.0506764	0.341026	0.307414	Trap1/Git1/Ddit4/Shmt2	4
GO:0034599	cellular response to oxidative stress	6/152	200/11365	0.0518949	0.345043	0.311035	Ngfr/Trap1/Sod1/Agap3/Atp13a2/Atf4	6
GO:0015850	organic hydroxy compound transport	5/152	151/11365	0.0519957	0.345043	0.311035	Syt5/Grm2/Zdhhc8/Selenom/Pcp4	5
GO:1903522	regulation of blood circulation	5/152	151/11365	0.0519957	0.345043	0.311035	Pdgfb/Ccn2/Ace/Cacna1g/Gaa	5
GO:0015844	monoamine transport	3/152	63/11365	0.0520525	0.345043	0.311035	Syt5/Grm2/Pcp4	3
GO:1900407	regulation of cellular response to oxidative stress	3/152	63/11365	0.0520525	0.345043	0.311035	Trap1/Sod1/Atf4	3
GO:0071897	DNA biosynthetic process	5/152	152/11365	0.0532099	0.348413	0.314073	Pdgfb/Nhp2/Ccn2/Parm1/Bmyc	5
GO:0007431	salivary gland development	2/152	28/11365	0.0535464	0.348413	0.314073	Pdgfb/Plxnd1	2
GO:0014044	Schwann cell development	2/152	28/11365	0.0535464	0.348413	0.314073	Sod1/Pou3f1	2
GO:0045907	positive regulation of vasoconstriction	2/152	28/11365	0.0535464	0.348413	0.314073	Pdgfb/Ace	2
GO:1900273	positive regulation of long-term synaptic potentiation	2/152	28/11365	0.0535464	0.348413	0.314073	Shank3/Nrgn	2
GO:0010594	regulation of endothelial cell migration	4/152	106/11365	0.0536625	0.348413	0.314073	Pdgfb/Hdac5/Sparc/Pik3r2	4
GO:0035249	synaptic transmission, glutamatergic	4/152	106/11365	0.0536625	0.348413	0.314073	Ngfr/Shank3/Grm2/Slc17a7	4
GO:0050771	negative regulation of axonogenesis	3/152	64/11365	0.054096	0.349179	0.314764	Slit1/Sema7a/Rtn4r	3
GO:0051965	positive regulation of synapse assembly	3/152	64/11365	0.054096	0.349179	0.314764	Adgrb2/Lrrc4b/Lrrtm1	3
GO:0050727	regulation of inflammatory response	5/152	153/11365	0.0544405	0.350381	0.315848	Git1/Ace/Sod1/Tyro3/Sema7a	5
GO:0003015	heart process	5/152	154/11365	0.0556875	0.356336	0.321216	Ccn2/Ace/Cacna1g/Sod1/Gaa	5
GO:0030324	lung development	5/152	154/11365	0.0556875	0.356336	0.321216	Cic/Sparc/Ccn2/Ace/Ncor2	5
GO:2000573	positive regulation of DNA biosynthetic process	3/152	65/11365	0.0561776	0.358436	0.323109	Pdgfb/Parm1/Bmyc	3
GO:0097553	calcium ion transmembrane import into cytosol	4/152	108/11365	0.0567424	0.358642	0.323294	Ccn2/Cacna1g/Jph3/Trpc3	4
GO:0019320	hexose catabolic process	2/152	29/11365	0.0570208	0.358642	0.323294	Tpi1/Aldoa	2
GO:0031116	positive regulation of microtubule polymerization	2/152	29/11365	0.0570208	0.358642	0.323294	Git1/Gda	2
GO:0032232	negative regulation of actin filament bundle assembly	2/152	29/11365	0.0570208	0.358642	0.323294	Shank3/Shank1	2
GO:0072348	sulfur compound transport	2/152	29/11365	0.0570208	0.358642	0.323294	Slc3a2/Slc7a5	2
GO:0030336	negative regulation of cell migration	6/152	205/11365	0.0571818	0.358642	0.323294	Ngfr/Pdgfb/Hdac5/Ptprr/Pik3r2/Nbl1	6
GO:0010632	regulation of epithelial cell migration	5/152	156/11365	0.0582311	0.359651	0.324204	Pdgfb/Hdac5/Sparc/Ptprr/Pik3r2	5
GO:0055074	calcium ion homeostasis	6/152	206/11365	0.0582768	0.359651	0.324204	Stc2/Jph3/Trpc3/Atp13a2/Atf4/Sv2b	6
GO:0021885	forebrain cell migration	3/152	66/11365	0.058297	0.359651	0.324204	Slit1/Tyro3/Wdr47	3
GO:0050728	negative regulation of inflammatory response	3/152	66/11365	0.058297	0.359651	0.324204	Git1/Sod1/Tyro3	3
GO:0071772	response to BMP	4/152	109/11365	0.0583175	0.359651	0.324204	Gdf10/Fstl1/Nbl1/Megf8	4
GO:0071773	cellular response to BMP stimulus	4/152	109/11365	0.0583175	0.359651	0.324204	Gdf10/Fstl1/Nbl1/Megf8	4
GO:0030323	respiratory tube development	5/152	157/11365	0.0595275	0.366094	0.330012	Cic/Sparc/Ccn2/Ace/Ncor2	5
GO:0006094	gluconeogenesis	3/152	67/11365	0.0604538	0.367413	0.331201	Tpi1/Sik1/Atf4	3
GO:0045833	negative regulation of lipid metabolic process	3/152	67/11365	0.0604538	0.367413	0.331201	Pdgfb/Sod1/Sik1	3
GO:0007097	nuclear migration	2/152	30/11365	0.0605717	0.367413	0.331201	Slit1/Lmna	2
GO:0010661	positive regulation of muscle cell apoptotic process	2/152	30/11365	0.0605717	0.367413	0.331201	Camk2a/Atf4	2
GO:0061098	positive regulation of protein tyrosine kinase activity	2/152	30/11365	0.0605717	0.367413	0.331201	Pdgfb/Ace	2
GO:0009266	response to temperature stimulus	4/152	111/11365	0.0615373	0.37225	0.335562	Ngfr/Sod1/Vgf/Wdr47	4
GO:0061387	regulation of extent of cell growth	4/152	112/11365	0.063182	0.381093	0.343533	Slit1/Sema7a/Rtn4r/Megf8	4
GO:0032271	regulation of protein polymerization	5/152	160/11365	0.0635155	0.381093	0.343533	Git1/Pik3r2/Eml2/Gda/Tubb4a	5
GO:0046578	regulation of Ras protein signal transduction	5/152	160/11365	0.0635155	0.381093	0.343533	Ngfr/Git1/Spry4/Rasal1/Rtn4r	5
GO:0010596	negative regulation of endothelial cell migration	2/152	31/11365	0.0641963	0.384137	0.346277	Hdac5/Pik3r2	2
GO:0006835	dicarboxylic acid transport	3/152	69/11365	0.0648781	0.38717	0.349011	Slc25a22/Grm2/Slc17a7	3
GO:0009141	nucleoside triphosphate metabolic process	6/152	212/11365	0.0651104	0.387512	0.349319	Git1/Ddit4/Ndufs7/Tpi1/Ran/Aldoa	6
GO:2000146	negative regulation of cell motility	6/152	213/11365	0.0662934	0.393495	0.354712	Ngfr/Pdgfb/Hdac5/Ptprr/Pik3r2/Nbl1	6
GO:0043393	regulation of protein binding	5/152	163/11365	0.0676511	0.396605	0.357516	Pdgfb/Hdac5/Ace/Ran/Plxnd1	5
GO:0031112	positive regulation of microtubule polymerization or depolymerization	2/152	32/11365	0.0678923	0.396605	0.357516	Git1/Gda	2
GO:0044275	cellular carbohydrate catabolic process	2/152	32/11365	0.0678923	0.396605	0.357516	Tpi1/Gaa	2
GO:0051968	positive regulation of synaptic transmission, glutamatergic	2/152	32/11365	0.0678923	0.396605	0.357516	Ngfr/Shank3	2
GO:0071300	cellular response to retinoic acid	2/152	32/11365	0.0678923	0.396605	0.357516	Brinp1/Brinp3	2
GO:0140058	neuron projection arborization	2/152	32/11365	0.0678923	0.396605	0.357516	Dvl1/Ntng2	2
GO:0051258	protein polymerization	6/152	215/11365	0.068697	0.400251	0.360802	Git1/Nefl/Pik3r2/Eml2/Gda/Tubb4a	6
GO:1902882	regulation of response to oxidative stress	3/152	71/11365	0.0694476	0.403562	0.363787	Trap1/Sod1/Atf4	3
GO:0014037	Schwann cell differentiation	2/152	33/11365	0.0716569	0.40857	0.368301	Sod1/Pou3f1	2
GO:0015804	neutral amino acid transport	2/152	33/11365	0.0716569	0.40857	0.368301	Slc3a2/Slc7a5	2
GO:0032965	regulation of collagen biosynthetic process	2/152	33/11365	0.0716569	0.40857	0.368301	Pdgfb/Ccn2	2
GO:0099170	postsynaptic modulation of chemical synaptic transmission	2/152	33/11365	0.0716569	0.40857	0.368301	Nefl/Nrgn	2
GO:0051492	regulation of stress fiber assembly	3/152	72/11365	0.0717857	0.40857	0.368301	Ccn2/Tesk1/Pik3r2	3
GO:0051966	regulation of synaptic transmission, glutamatergic	3/152	72/11365	0.0717857	0.40857	0.368301	Ngfr/Shank3/Grm2	3
GO:0060997	dendritic spine morphogenesis	3/152	72/11365	0.0717857	0.40857	0.368301	Shank3/Dvl1/Shank1	3
GO:0090288	negative regulation of cellular response to growth factor stimulus	3/152	72/11365	0.0717857	0.40857	0.368301	Ngfr/Spry4/Nbl1	3
GO:0031929	TOR signaling	4/152	118/11365	0.0735304	0.417426	0.376285	Akt1s1/Ddit4/Eif4ebp1/Slc7a1	4
GO:0048488	synaptic vesicle endocytosis	3/152	73/11365	0.074159	0.419918	0.378531	Syt5/Sncb/Slc17a7	3
GO:0031114	regulation of microtubule depolymerization	2/152	34/11365	0.0754878	0.423114	0.381412	Map1s/Wdr47	2
GO:0042220	response to cocaine	2/152	34/11365	0.0754878	0.423114	0.381412	Hdac5/Grm2	2
GO:0051647	nucleus localization	2/152	34/11365	0.0754878	0.423114	0.381412	Slit1/Lmna	2
GO:0060292	long-term synaptic depression	2/152	34/11365	0.0754878	0.423114	0.381412	Shank3/Grm2	2
GO:0002042	cell migration involved in sprouting angiogenesis	2/152	35/11365	0.0793826	0.439382	0.396077	Hdac5/Pik3r2	2
GO:0007020	microtubule nucleation	2/152	35/11365	0.0793826	0.439382	0.396077	Git1/Eml2	2
GO:0035272	exocrine system development	2/152	35/11365	0.0793826	0.439382	0.396077	Pdgfb/Plxnd1	2
GO:0046365	monosaccharide catabolic process	2/152	35/11365	0.0793826	0.439382	0.396077	Tpi1/Aldoa	2
GO:0060074	synapse maturation	2/152	35/11365	0.0793826	0.439382	0.396077	Nefl/Shank1	2
GO:0036473	cell death in response to oxidative stress	3/152	76/11365	0.0814849	0.448775	0.404544	Trap1/Sod1/Atf4	3
GO:0140238	presynaptic endocytosis	3/152	76/11365	0.0814849	0.448775	0.404544	Syt5/Sncb/Slc17a7	3
GO:0006936	muscle contraction	5/152	173/11365	0.0824922	0.452073	0.407517	Ccn2/Cacna1g/Sod1/Gaa/Aldoa	5
GO:0060541	respiratory system development	5/152	173/11365	0.0824922	0.452073	0.407517	Cic/Sparc/Ccn2/Ace/Ncor2	5
GO:0099072	regulation of postsynaptic membrane neurotransmitter receptor levels	4/152	123/11365	0.0827713	0.452235	0.407663	Sst/Git1/Camk2a/Caly	4
GO:0006081	cellular aldehyde metabolic process	2/152	36/11365	0.0833388	0.452235	0.407663	Tpi1/Aldoa	2
GO:0007616	long-term memory	2/152	36/11365	0.0833388	0.452235	0.407663	Shank1/Slc17a7	2
GO:0051954	positive regulation of amine transport	2/152	36/11365	0.0833388	0.452235	0.407663	Slc7a5/Pcp4	2
GO:0015698	inorganic anion transport	3/152	77/11365	0.0839941	0.453949	0.409208	Stc2/Atf4/Slc17a7	3
GO:0046034	ATP metabolic process	5/152	174/11365	0.0840646	0.453949	0.409208	Git1/Ddit4/Ndufs7/Tpi1/Aldoa	5
GO:0019318	hexose metabolic process	5/152	175/11365	0.0856528	0.4614	0.415925	Tpi1/Sik1/Aldoa/Chst15/Atf4	5
GO:0010660	regulation of muscle cell apoptotic process	3/152	78/11365	0.0865363	0.46158	0.416087	Camk2a/Slc7a5/Atf4	3
GO:0034446	substrate adhesion-dependent cell spreading	3/152	78/11365	0.0865363	0.46158	0.416087	Spry4/Tyro3/Tesk1	3
GO:0098739	import across plasma membrane	4/152	125/11365	0.086621	0.46158	0.416087	Slc3a2/Slc7a5/Slc7a1/Kcnj4	4
GO:0010712	regulation of collagen metabolic process	2/152	37/11365	0.0873542	0.46158	0.416087	Pdgfb/Ccn2	2
GO:0019098	reproductive behavior	2/152	37/11365	0.0873542	0.46158	0.416087	Brinp1/Vgf	2
GO:0021988	olfactory lobe development	2/152	37/11365	0.0873542	0.46158	0.416087	Slit1/Sema7a	2
GO:0061371	determination of heart left/right asymmetry	2/152	37/11365	0.0873542	0.46158	0.416087	Dvl1/Megf8	2
GO:2000379	positive regulation of reactive oxygen species metabolic process	2/152	37/11365	0.0873542	0.46158	0.416087	Pdgfb/Sod1	2
GO:0043534	blood vessel endothelial cell migration	3/152	79/11365	0.0891109	0.469742	0.423444	Pdgfb/Hdac5/Pik3r2	3
GO:0003254	regulation of membrane depolarization	2/152	38/11365	0.0914264	0.472239	0.425695	Ngfr/Cacna1g	2
GO:0008631	intrinsic apoptotic signaling pathway in response to oxidative stress	2/152	38/11365	0.0914264	0.472239	0.425695	Trap1/Sod1	2
GO:0042307	positive regulation of protein import into nucleus	2/152	38/11365	0.0914264	0.472239	0.425695	Ran/Pik3r2	2
GO:0043550	regulation of lipid kinase activity	2/152	38/11365	0.0914264	0.472239	0.425695	Pdgfb/Pik3r2	2
GO:0099633	protein localization to postsynaptic specialization membrane	2/152	38/11365	0.0914264	0.472239	0.425695	Git1/Camk2a	2
GO:0099645	neurotransmitter receptor localization to postsynaptic specialization membrane	2/152	38/11365	0.0914264	0.472239	0.425695	Git1/Camk2a	2
GO:0001936	regulation of endothelial cell proliferation	3/152	80/11365	0.0917176	0.472239	0.425695	Ngfr/Pdgfb/Sparc	3
GO:0002040	sprouting angiogenesis	3/152	80/11365	0.0917176	0.472239	0.425695	Ngfr/Hdac5/Pik3r2	3
GO:0060998	regulation of dendritic spine development	3/152	80/11365	0.0917176	0.472239	0.425695	Ngfr/Shank3/Shank1	3
GO:0110020	regulation of actomyosin structure organization	3/152	80/11365	0.0917176	0.472239	0.425695	Ccn2/Tesk1/Pik3r2	3
GO:0048813	dendrite morphogenesis	5/152	179/11365	0.0921633	0.473433	0.426772	Nsmf/Shank3/Camk2a/Dvl1/Shank1	5
GO:0090092	regulation of transmembrane receptor protein serine/threonine kinase signaling pathway	5/152	180/11365	0.09383	0.480878	0.433483	Gdf10/Fstl1/Adissp/Spred3/Nbl1	5
GO:0043491	protein kinase B signaling	4/152	129/11365	0.0945771	0.483003	0.435398	Ngfr/Grm2/Tyro3/Lingo1	4
GO:0006110	regulation of glycolytic process	2/152	39/11365	0.0955534	0.483003	0.435398	Git1/Ddit4	2
GO:0042102	positive regulation of T cell proliferation	2/152	39/11365	0.0955534	0.483003	0.435398	Tfrc/Slc7a1	2
GO:0042149	cellular response to glucose starvation	2/152	39/11365	0.0955534	0.483003	0.435398	Asns/Atf4	2
GO:0045668	negative regulation of osteoblast differentiation	2/152	39/11365	0.0955534	0.483003	0.435398	Hdac5/Gdf10	2
GO:1903202	negative regulation of oxidative stress-induced cell death	2/152	39/11365	0.0955534	0.483003	0.435398	Trap1/Atf4	2
GO:0062197	cellular response to chemical stress	6/152	236/11365	0.0969491	0.488212	0.440094	Ngfr/Trap1/Sod1/Agap3/Atp13a2/Atf4	6
GO:0010657	muscle cell apoptotic process	3/152	82/11365	0.097025	0.488212	0.440094	Camk2a/Slc7a5/Atf4	3
GO:0060048	cardiac muscle contraction	3/152	83/11365	0.0997248	0.496199	0.447294	Ccn2/Cacna1g/Gaa	3
GO:0006024	glycosaminoglycan biosynthetic process	2/152	40/11365	0.0997328	0.496199	0.447294	Pdgfb/Chpf	2
GO:0032964	collagen biosynthetic process	2/152	40/11365	0.0997328	0.496199	0.447294	Pdgfb/Ccn2	2
GO:0051955	regulation of amino acid transport	2/152	40/11365	0.0997328	0.496199	0.447294	Grm2/Slc7a5	2
GO:0097484	dendrite extension	2/152	40/11365	0.0997328	0.496199	0.447294	Rasal1/Tmem108	2
GO:0031345	negative regulation of cell projection organization	5/152	184/11365	0.100651	0.499642	0.450398	Ngfr/Slit1/Tesk1/Sema7a/Rtn4r	5
GO:0032092	positive regulation of protein binding	3/152	84/11365	0.102455	0.5052	0.455408	Ace/Ran/Plxnd1	3
GO:0033555	multicellular organismal response to stress	3/152	84/11365	0.102455	0.5052	0.455408	Hdac5/Shank3/Brinp1	3
GO:0051928	positive regulation of calcium ion transport	3/152	84/11365	0.102455	0.5052	0.455408	Pdgfb/Camk2a/Trpc3	3
GO:0001755	neural crest cell migration	2/152	41/11365	0.103963	0.505875	0.456017	Nrp2/Sema7a	2
GO:0003143	embryonic heart tube morphogenesis	2/152	41/11365	0.103963	0.505875	0.456017	Dvl1/Megf8	2
GO:0006023	aminoglycan biosynthetic process	2/152	41/11365	0.103963	0.505875	0.456017	Pdgfb/Chpf	2
GO:0021536	diencephalon development	2/152	41/11365	0.103963	0.505875	0.456017	Nrp2/Uqcrq	2
GO:0050886	endocrine process	2/152	41/11365	0.103963	0.505875	0.456017	Ace/Selenom	2
GO:0051384	response to glucocorticoid	2/152	41/11365	0.103963	0.505875	0.456017	Ddit4/Eif4ebp1	2
GO:0031589	cell-substrate adhesion	6/152	241/11365	0.104473	0.507243	0.457249	Pdgfb/Ccn2/Spry4/Tyro3/Tesk1/Rell2	6
GO:0009914	hormone transport	6/152	242/11365	0.106013	0.512522	0.462008	Slc3a2/Slc25a22/Vgf/Gnaz/Slc7a5/Selenom	6
GO:0006109	regulation of carbohydrate metabolic process	4/152	135/11365	0.107133	0.512522	0.462008	Pdgfb/Git1/Ddit4/Sik1	4
GO:0006898	receptor-mediated endocytosis	5/152	188/11365	0.107714	0.512522	0.462008	Tnk2/Tfrc/Caly/Tmem108/Lrrtm1	5
GO:0051056	regulation of small GTPase mediated signal transduction	5/152	188/11365	0.107714	0.512522	0.462008	Ngfr/Git1/Spry4/Rasal1/Rtn4r	5
GO:0009799	specification of symmetry	3/152	86/11365	0.108003	0.512522	0.462008	Dvl1/Nbl1/Megf8	3
GO:0009855	determination of bilateral symmetry	3/152	86/11365	0.108003	0.512522	0.462008	Dvl1/Nbl1/Megf8	3
GO:0046660	female sex differentiation	3/152	86/11365	0.108003	0.512522	0.462008	Sod1/Tyro3/Vgf	3
GO:0099563	modification of synaptic structure	2/152	42/11365	0.108241	0.512522	0.462008	Camkv/Dlgap3	2
GO:1901224	positive regulation of NIK/NF-kappaB signaling	2/152	42/11365	0.108241	0.512522	0.462008	Adissp/Ptp4a3	2
GO:0018105	peptidyl-serine phosphorylation	6/152	244/11365	0.10913	0.512522	0.462008	Pdgfb/Csnk1g2/Ddit4/Tfrc/Camk2a/Camkv	6
GO:1902905	positive regulation of supramolecular fiber organization	4/152	136/11365	0.109297	0.512522	0.462008	Git1/Ccn2/Tesk1/Gda	4
GO:0030038	contractile actin filament bundle assembly	3/152	87/11365	0.110821	0.512522	0.462008	Ccn2/Tesk1/Pik3r2	3
GO:0043149	stress fiber assembly	3/152	87/11365	0.110821	0.512522	0.462008	Ccn2/Tesk1/Pik3r2	3
GO:0043280	positive regulation of cysteine-type endopeptidase activity involved in apoptotic process	3/152	87/11365	0.110821	0.512522	0.462008	Ngfr/Ccn2/Bmyc	3
GO:2000177	regulation of neural precursor cell proliferation	3/152	87/11365	0.110821	0.512522	0.462008	Ngfr/Hdac5/Emx1	3
GO:0008038	neuron recognition	2/152	43/11365	0.112565	0.512522	0.462008	Plxnd1/Megf8	2
GO:0043457	regulation of cellular respiration	2/152	43/11365	0.112565	0.512522	0.462008	Trap1/Shmt2	2
GO:0090497	mesenchymal cell migration	2/152	43/11365	0.112565	0.512522	0.462008	Nrp2/Sema7a	2
GO:1901607	alpha-amino acid biosynthetic process	2/152	43/11365	0.112565	0.512522	0.462008	Shmt2/Asns	2
GO:0001935	endothelial cell proliferation	3/152	88/11365	0.113666	0.512522	0.462008	Ngfr/Pdgfb/Sparc	3
GO:0021761	limbic system development	3/152	88/11365	0.113666	0.512522	0.462008	Nrp2/Tmem108/Uqcrq	3
GO:0022904	respiratory electron transport chain	3/152	88/11365	0.113666	0.512522	0.462008	Slc25a22/Ndufs7/Uqcrq	3
GO:0006814	sodium ion transport	4/152	138/11365	0.113682	0.512522	0.462008	Cacna1g/Sik1/Slc4a10/Slc17a7	4
GO:0006606	protein import into nucleus	4/152	139/11365	0.115903	0.512522	0.462008	Agap3/Lmna/Ran/Pik3r2	4
GO:0021782	glial cell development	3/152	89/11365	0.11654	0.512522	0.462008	Pdgfb/Sod1/Pou3f1	3
GO:0048145	regulation of fibroblast proliferation	3/152	89/11365	0.11654	0.512522	0.462008	Ngfr/Pdgfb/Bmyc	3
GO:0031103	axon regeneration	2/152	44/11365	0.116934	0.512522	0.462008	Nefl/Rtn4r	2
GO:0046579	positive regulation of Ras protein signal transduction	2/152	44/11365	0.116934	0.512522	0.462008	Ngfr/Rtn4r	2
GO:0051496	positive regulation of stress fiber assembly	2/152	44/11365	0.116934	0.512522	0.462008	Ccn2/Tesk1	2
GO:0001649	osteoblast differentiation	4/152	140/11365	0.118144	0.512522	0.462008	Hdac5/Gdf10/Lmna/Atf4	4
GO:0005996	monosaccharide metabolic process	5/152	194/11365	0.118753	0.512522	0.462008	Tpi1/Sik1/Aldoa/Chst15/Atf4	5
GO:1902115	regulation of organelle assembly	5/152	194/11365	0.118753	0.512522	0.462008	Tesk1/Lrfn1/Lrfn4/Lrrc4b/Lrrtm1	5
GO:0010977	negative regulation of neuron projection development	4/152	141/11365	0.120403	0.512522	0.462008	Ngfr/Slit1/Sema7a/Rtn4r	4
GO:0001662	behavioral fear response	2/152	45/11365	0.121345	0.512522	0.462008	Shank3/Brinp1	2
GO:0010823	negative regulation of mitochondrion organization	2/152	45/11365	0.121345	0.512522	0.462008	Tfrc/Lmna	2
GO:0031960	response to corticosteroid	2/152	45/11365	0.121345	0.512522	0.462008	Ddit4/Eif4ebp1	2
GO:0070588	calcium ion transmembrane transport	5/152	196/11365	0.122547	0.512522	0.462008	Ccn2/Cacna1g/Jph3/Trpc3/Cbarp	5
GO:0098742	cell-cell adhesion via plasma-membrane adhesion molecules	4/152	142/11365	0.122681	0.512522	0.462008	Ntng2/Lrfn3/Lrfn4/Lrrc4b	4
GO:0051170	import into nucleus	4/152	143/11365	0.124978	0.512522	0.462008	Agap3/Lmna/Ran/Pik3r2	4
GO:0008217	regulation of blood pressure	3/152	92/11365	0.125321	0.512522	0.462008	Pdgfb/Ace/Sod1	3
GO:0002209	behavioral defense response	2/152	46/11365	0.125797	0.512522	0.462008	Shank3/Brinp1	2
GO:0032007	negative regulation of TOR signaling	2/152	46/11365	0.125797	0.512522	0.462008	Akt1s1/Ddit4	2
GO:0048286	lung alveolus development	2/152	46/11365	0.125797	0.512522	0.462008	Cic/Ace	2
GO:0098926	postsynaptic signal transduction	2/152	46/11365	0.125797	0.512522	0.462008	Nsmf/Ly6h	2
GO:0001840	neural plate development	1/152	10/11365	0.126022	0.512522	0.462008	Dvl1	1
GO:0002446	neutrophil mediated immunity	1/152	10/11365	0.126022	0.512522	0.462008	Ace	1
GO:0009158	ribonucleoside monophosphate catabolic process	1/152	10/11365	0.126022	0.512522	0.462008	Gda	1
GO:0009164	nucleoside catabolic process	1/152	10/11365	0.126022	0.512522	0.462008	Gda	1
GO:0010524	positive regulation of calcium ion transport into cytosol	1/152	10/11365	0.126022	0.512522	0.462008	Trpc3	1
GO:0010575	positive regulation of vascular endothelial growth factor production	1/152	10/11365	0.126022	0.512522	0.462008	Atf4	1
GO:0019430	removal of superoxide radicals	1/152	10/11365	0.126022	0.512522	0.462008	Sod1	1
GO:0021783	preganglionic parasympathetic fiber development	1/152	10/11365	0.126022	0.512522	0.462008	Nrp2	1
GO:0021978	telencephalon regionalization	1/152	10/11365	0.126022	0.512522	0.462008	Emx1	1
GO:0030540	female genitalia development	1/152	10/11365	0.126022	0.512522	0.462008	Tyro3	1
GO:0032222	regulation of synaptic transmission, cholinergic	1/152	10/11365	0.126022	0.512522	0.462008	Ngfr	1
GO:0032673	regulation of interleukin-4 production	1/152	10/11365	0.126022	0.512522	0.462008	Slc7a5	1
GO:0032740	positive regulation of interleukin-17 production	1/152	10/11365	0.126022	0.512522	0.462008	Slc7a5	1
GO:0032930	positive regulation of superoxide anion generation	1/152	10/11365	0.126022	0.512522	0.462008	Sod1	1
GO:0034392	negative regulation of smooth muscle cell apoptotic process	1/152	10/11365	0.126022	0.512522	0.462008	Slc7a5	1
GO:0042711	maternal behavior	1/152	10/11365	0.126022	0.512522	0.462008	Brinp1	1
GO:0043605	amide catabolic process	1/152	10/11365	0.126022	0.512522	0.462008	Gda	1
GO:0044557	relaxation of smooth muscle	1/152	10/11365	0.126022	0.512522	0.462008	Sod1	1
GO:0045721	negative regulation of gluconeogenesis	1/152	10/11365	0.126022	0.512522	0.462008	Sik1	1
GO:0048262	determination of dorsal/ventral asymmetry	1/152	10/11365	0.126022	0.512522	0.462008	Nbl1	1
GO:0048263	determination of dorsal identity	1/152	10/11365	0.126022	0.512522	0.462008	Nbl1	1
GO:0050482	arachidonic acid secretion	1/152	10/11365	0.126022	0.512522	0.462008	Ace	1
GO:0051797	regulation of hair follicle development	1/152	10/11365	0.126022	0.512522	0.462008	Ngfr	1
GO:0070278	extracellular matrix constituent secretion	1/152	10/11365	0.126022	0.512522	0.462008	Ccn2	1
GO:0070307	lens fiber cell development	1/152	10/11365	0.126022	0.512522	0.462008	Atf4	1
GO:0072111	cell proliferation involved in kidney development	1/152	10/11365	0.126022	0.512522	0.462008	Pdgfb	1
GO:0090594	inflammatory response to wounding	1/152	10/11365	0.126022	0.512522	0.462008	Git1	1
GO:0097094	craniofacial suture morphogenesis	1/152	10/11365	0.126022	0.512522	0.462008	Megf8	1
GO:0097119	postsynaptic density protein 95 clustering	1/152	10/11365	0.126022	0.512522	0.462008	Nrxn2	1
GO:0106104	regulation of glutamate receptor clustering	1/152	10/11365	0.126022	0.512522	0.462008	Shank3	1
GO:1901298	regulation of hydrogen peroxide-mediated programmed cell death	1/152	10/11365	0.126022	0.512522	0.462008	Trap1	1
GO:1901725	regulation of histone deacetylase activity	1/152	10/11365	0.126022	0.512522	0.462008	Ncor2	1
GO:1903963	arachidonate transport	1/152	10/11365	0.126022	0.512522	0.462008	Ace	1
GO:1904177	regulation of adipose tissue development	1/152	10/11365	0.126022	0.512522	0.462008	Lmna	1
GO:1904350	regulation of protein catabolic process in the vacuole	1/152	10/11365	0.126022	0.512522	0.462008	Atp13a2	1
GO:1904717	regulation of AMPA glutamate receptor clustering	1/152	10/11365	0.126022	0.512522	0.462008	Shank3	1
GO:1905063	regulation of vascular associated smooth muscle cell differentiation	1/152	10/11365	0.126022	0.512522	0.462008	Pdgfb	1
GO:1990822	basic amino acid transmembrane transport	1/152	10/11365	0.126022	0.512522	0.462008	Slc7a1	1
GO:2001028	positive regulation of endothelial cell chemotaxis	1/152	10/11365	0.126022	0.512522	0.462008	Pdgfb	1
GO:0001541	ovarian follicle development	2/152	47/11365	0.130287	0.512522	0.462008	Sod1/Vgf	2
GO:0007019	microtubule depolymerization	2/152	47/11365	0.130287	0.512522	0.462008	Map1s/Wdr47	2
GO:0030166	proteoglycan biosynthetic process	2/152	47/11365	0.130287	0.512522	0.462008	Chpf/Chst8	2
GO:0051148	negative regulation of muscle cell differentiation	2/152	47/11365	0.130287	0.512522	0.462008	Pdgfb/Hdac5	2
GO:0051926	negative regulation of calcium ion transport	2/152	47/11365	0.130287	0.512522	0.462008	Ace/Cbarp	2
GO:0060612	adipose tissue development	2/152	47/11365	0.130287	0.512522	0.462008	Lmna/Selenom	2
GO:1900024	regulation of substrate adhesion-dependent cell spreading	2/152	47/11365	0.130287	0.512522	0.462008	Spry4/Tesk1	2
GO:0006006	glucose metabolic process	4/152	146/11365	0.131977	0.512522	0.462008	Tpi1/Sik1/Aldoa/Atf4	4
GO:0022900	electron transport chain	3/152	95/11365	0.134334	0.512522	0.462008	Slc25a22/Ndufs7/Uqcrq	3
GO:0060291	long-term synaptic potentiation	3/152	95/11365	0.134334	0.512522	0.462008	Shank3/Nrgn/Lrrtm1	3
GO:2000377	regulation of reactive oxygen species metabolic process	3/152	95/11365	0.134334	0.512522	0.462008	Ngfr/Pdgfb/Sod1	3
GO:0003073	regulation of systemic arterial blood pressure	2/152	48/11365	0.134814	0.512522	0.462008	Pdgfb/Ace	2
GO:0008652	amino acid biosynthetic process	2/152	48/11365	0.134814	0.512522	0.462008	Shmt2/Asns	2
GO:0032526	response to retinoic acid	2/152	48/11365	0.134814	0.512522	0.462008	Brinp1/Brinp3	2
GO:0035904	aorta development	2/152	48/11365	0.134814	0.512522	0.462008	Ngfr/Plxnd1	2
GO:0045773	positive regulation of axon extension	2/152	48/11365	0.134814	0.512522	0.462008	Sema7a/Megf8	2
GO:0051480	regulation of cytosolic calcium ion concentration	2/152	48/11365	0.134814	0.512522	0.462008	Trpc3/Sv2b	2
GO:1900271	regulation of long-term synaptic potentiation	2/152	48/11365	0.134814	0.512522	0.462008	Shank3/Nrgn	2
GO:1990928	response to amino acid starvation	2/152	48/11365	0.134814	0.512522	0.462008	Eif4ebp1/Atf4	2
GO:0045333	cellular respiration	5/152	203/11365	0.136268	0.512522	0.462008	Trap1/Slc25a22/Ndufs7/Shmt2/Uqcrq	5
GO:0050866	negative regulation of cell activation	3/152	96/11365	0.137387	0.512522	0.462008	Pdgfb/Tyro3/Dtx1	3
GO:1901890	positive regulation of cell junction assembly	3/152	96/11365	0.137387	0.512522	0.462008	Adgrb2/Lrrc4b/Lrrtm1	3
GO:0002043	blood vessel endothelial cell proliferation involved in sprouting angiogenesis	1/152	11/11365	0.137721	0.512522	0.462008	Ngfr	1
GO:0018119	peptidyl-cysteine S-nitrosylation	1/152	11/11365	0.137721	0.512522	0.462008	Ace	1
GO:0021548	pons development	1/152	11/11365	0.137721	0.512522	0.462008	Uqcrq	1
GO:0021979	hypothalamus cell differentiation	1/152	11/11365	0.137721	0.512522	0.462008	Nrp2	1
GO:0033605	positive regulation of catecholamine secretion	1/152	11/11365	0.137721	0.512522	0.462008	Pcp4	1
GO:0034122	negative regulation of toll-like receptor signaling pathway	1/152	11/11365	0.137721	0.512522	0.462008	Tyro3	1
GO:0034454	microtubule anchoring at centrosome	1/152	11/11365	0.137721	0.512522	0.462008	Map1s	1
GO:0035234	ectopic germ cell programmed cell death	1/152	11/11365	0.137721	0.512522	0.462008	Sod1	1
GO:0035435	phosphate ion transmembrane transport	1/152	11/11365	0.137721	0.512522	0.462008	Slc17a7	1
GO:0035791	platelet-derived growth factor receptor-beta signaling pathway	1/152	11/11365	0.137721	0.512522	0.462008	Pdgfb	1
GO:0035812	renal sodium excretion	1/152	11/11365	0.137721	0.512522	0.462008	Ace	1
GO:0038092	nodal signaling pathway	1/152	11/11365	0.137721	0.512522	0.462008	Megf8	1
GO:0045655	regulation of monocyte differentiation	1/152	11/11365	0.137721	0.512522	0.462008	Bmyc	1
GO:0045792	negative regulation of cell size	1/152	11/11365	0.137721	0.512522	0.462008	Akt1s1	1
GO:0048486	parasympathetic nervous system development	1/152	11/11365	0.137721	0.512522	0.462008	Nrp2	1
GO:0051151	negative regulation of smooth muscle cell differentiation	1/152	11/11365	0.137721	0.512522	0.462008	Pdgfb	1
GO:0060746	parental behavior	1/152	11/11365	0.137721	0.512522	0.462008	Brinp1	1
GO:0060766	negative regulation of androgen receptor signaling pathway	1/152	11/11365	0.137721	0.512522	0.462008	Ncor2	1
GO:0060907	positive regulation of macrophage cytokine production	1/152	11/11365	0.137721	0.512522	0.462008	Sema7a	1
GO:1900025	negative regulation of substrate adhesion-dependent cell spreading	1/152	11/11365	0.137721	0.512522	0.462008	Spry4	1
GO:1904753	negative regulation of vascular associated smooth muscle cell migration	1/152	11/11365	0.137721	0.512522	0.462008	Pdgfb	1
GO:2000489	regulation of hepatic stellate cell activation	1/152	11/11365	0.137721	0.512522	0.462008	Pdgfb	1
GO:2000672	negative regulation of motor neuron apoptotic process	1/152	11/11365	0.137721	0.512522	0.462008	Nefl	1
GO:2000822	regulation of behavioral fear response	1/152	11/11365	0.137721	0.512522	0.462008	Shank3	1
GO:0021543	pallium development	4/152	149/11365	0.139134	0.512522	0.462008	Emx1/Wdr47/Tmem108/Uqcrq	4
GO:0002011	morphogenesis of an epithelial sheet	2/152	49/11365	0.139376	0.512522	0.462008	Dvl1/Megf8	2
GO:0043470	regulation of carbohydrate catabolic process	2/152	49/11365	0.139376	0.512522	0.462008	Git1/Ddit4	2
GO:0044262	cellular carbohydrate metabolic process	5/152	205/11365	0.14031	0.512522	0.462008	Git1/Ddit4/Tpi1/Sik1/Gaa	5
GO:0034614	cellular response to reactive oxygen species	3/152	98/11365	0.143565	0.512522	0.462008	Trap1/Sod1/Agap3	3
GO:1903034	regulation of response to wounding	3/152	98/11365	0.143565	0.512522	0.462008	Pdgfb/Git1/Rtn4r	3
GO:0042596	fear response	2/152	50/11365	0.143971	0.512522	0.462008	Shank3/Brinp1	2
GO:0051057	positive regulation of small GTPase mediated signal transduction	2/152	50/11365	0.143971	0.512522	0.462008	Ngfr/Rtn4r	2
GO:0006469	negative regulation of protein kinase activity	4/152	152/11365	0.146445	0.512522	0.462008	Akt1s1/Spry4/Tesk1/Pcp4	4
GO:0097061	dendritic spine organization	3/152	99/11365	0.146688	0.512522	0.462008	Shank3/Dvl1/Shank1	3
GO:1901216	positive regulation of neuron death	3/152	99/11365	0.146688	0.512522	0.462008	Ngfr/Ddit4/Atf4	3
GO:0019229	regulation of vasoconstriction	2/152	51/11365	0.148598	0.512522	0.462008	Pdgfb/Ace	2
GO:0032233	positive regulation of actin filament bundle assembly	2/152	51/11365	0.148598	0.512522	0.462008	Ccn2/Tesk1	2
GO:0042475	odontogenesis of dentin-containing tooth	2/152	51/11365	0.148598	0.512522	0.462008	Ngfr/Rogdi	2
GO:2000179	positive regulation of neural precursor cell proliferation	2/152	51/11365	0.148598	0.512522	0.462008	Ngfr/Hdac5	2
GO:0051495	positive regulation of cytoskeleton organization	4/152	153/11365	0.148915	0.512522	0.462008	Git1/Ccn2/Tesk1/Gda	4
GO:0006071	glycerol metabolic process	1/152	12/11365	0.149265	0.512522	0.462008	Tpi1	1
GO:0006122	mitochondrial electron transport, ubiquinol to cytochrome c	1/152	12/11365	0.149265	0.512522	0.462008	Uqcrq	1
GO:0007216	G protein-coupled glutamate receptor signaling pathway	1/152	12/11365	0.149265	0.512522	0.462008	Grm2	1
GO:0007350	blastoderm segmentation	1/152	12/11365	0.149265	0.512522	0.462008	Nrp2	1
GO:0007398	ectoderm development	1/152	12/11365	0.149265	0.512522	0.462008	Erf	1
GO:0007635	chemosensory behavior	1/152	12/11365	0.149265	0.512522	0.462008	Shank1	1
GO:0009070	serine family amino acid biosynthetic process	1/152	12/11365	0.149265	0.512522	0.462008	Shmt2	1
GO:0009125	nucleoside monophosphate catabolic process	1/152	12/11365	0.149265	0.512522	0.462008	Gda	1
GO:0010039	response to iron ion	1/152	12/11365	0.149265	0.512522	0.462008	Tfrc	1
GO:0010421	hydrogen peroxide-mediated programmed cell death	1/152	12/11365	0.149265	0.512522	0.462008	Trap1	1
GO:0016322	neuron remodeling	1/152	12/11365	0.149265	0.512522	0.462008	Pdgfb	1
GO:0017014	protein nitrosylation	1/152	12/11365	0.149265	0.512522	0.462008	Ace	1
GO:0030206	chondroitin sulfate biosynthetic process	1/152	12/11365	0.149265	0.512522	0.462008	Chpf	1
GO:0032692	negative regulation of interleukin-1 production	1/152	12/11365	0.149265	0.512522	0.462008	Git1	1
GO:0032928	regulation of superoxide anion generation	1/152	12/11365	0.149265	0.512522	0.462008	Sod1	1
GO:0035458	cellular response to interferon-beta	1/152	12/11365	0.149265	0.512522	0.462008	Camk2a	1
GO:0035733	hepatic stellate cell activation	1/152	12/11365	0.149265	0.512522	0.462008	Pdgfb	1
GO:0040015	negative regulation of multicellular organism growth	1/152	12/11365	0.149265	0.512522	0.462008	Stc2	1
GO:0043117	positive regulation of vascular permeability	1/152	12/11365	0.149265	0.512522	0.462008	Ptp4a3	1
GO:0044062	regulation of excretion	1/152	12/11365	0.149265	0.512522	0.462008	Ace	1
GO:0048368	lateral mesoderm development	1/152	12/11365	0.149265	0.512522	0.462008	Megf8	1
GO:0050884	neuromuscular process controlling posture	1/152	12/11365	0.149265	0.512522	0.462008	Gaa	1
GO:0051782	negative regulation of cell division	1/152	12/11365	0.149265	0.512522	0.462008	Bmyc	1
GO:0055012	ventricular cardiac muscle cell differentiation	1/152	12/11365	0.149265	0.512522	0.462008	Lmna	1
GO:0061548	ganglion development	1/152	12/11365	0.149265	0.512522	0.462008	Nrp2	1
GO:0071340	skeletal muscle acetylcholine-gated channel clustering	1/152	12/11365	0.149265	0.512522	0.462008	Dvl1	1
GO:0071450	cellular response to oxygen radical	1/152	12/11365	0.149265	0.512522	0.462008	Sod1	1
GO:0071451	cellular response to superoxide	1/152	12/11365	0.149265	0.512522	0.462008	Sod1	1
GO:0071498	cellular response to fluid shear stress	1/152	12/11365	0.149265	0.512522	0.462008	Hdac5	1
GO:0071676	negative regulation of mononuclear cell migration	1/152	12/11365	0.149265	0.512522	0.462008	Nbl1	1
GO:0072012	glomerulus vasculature development	1/152	12/11365	0.149265	0.512522	0.462008	Pdgfb	1
GO:0072202	cell differentiation involved in metanephros development	1/152	12/11365	0.149265	0.512522	0.462008	Pdgfb	1
GO:0086012	membrane depolarization during cardiac muscle cell action potential	1/152	12/11365	0.149265	0.512522	0.462008	Cacna1g	1
GO:0090179	planar cell polarity pathway involved in neural tube closure	1/152	12/11365	0.149265	0.512522	0.462008	Dvl1	1
GO:0090435	protein localization to nuclear envelope	1/152	12/11365	0.149265	0.512522	0.462008	Lmna	1
GO:0097468	programmed cell death in response to reactive oxygen species	1/152	12/11365	0.149265	0.512522	0.462008	Trap1	1
GO:0098970	postsynaptic neurotransmitter receptor diffusion trapping	1/152	12/11365	0.149265	0.512522	0.462008	Camk2a	1
GO:0099628	neurotransmitter receptor diffusion trapping	1/152	12/11365	0.149265	0.512522	0.462008	Camk2a	1
GO:1901386	negative regulation of voltage-gated calcium channel activity	1/152	12/11365	0.149265	0.512522	0.462008	Cbarp	1
GO:1901862	negative regulation of muscle tissue development	1/152	12/11365	0.149265	0.512522	0.462008	Hdac5	1
GO:1903365	regulation of fear response	1/152	12/11365	0.149265	0.512522	0.462008	Shank3	1
GO:0010811	positive regulation of cell-substrate adhesion	3/152	100/11365	0.149833	0.512522	0.462008	Pdgfb/Tesk1/Rell2	3
GO:0032006	regulation of TOR signaling	3/152	100/11365	0.149833	0.512522	0.462008	Akt1s1/Ddit4/Slc7a1	3
GO:0043271	negative regulation of monoatomic ion transport	3/152	100/11365	0.149833	0.512522	0.462008	Ace/Cbarp/Atf4	3
GO:2001056	positive regulation of cysteine-type endopeptidase activity	3/152	100/11365	0.149833	0.512522	0.462008	Ngfr/Ccn2/Bmyc	3
GO:0098657	import into cell	4/152	154/11365	0.151401	0.512522	0.462008	Slc3a2/Slc7a5/Slc7a1/Kcnj4	4
GO:0031102	neuron projection regeneration	2/152	52/11365	0.153255	0.512522	0.462008	Nefl/Rtn4r	2
GO:0031334	positive regulation of protein-containing complex assembly	4/152	155/11365	0.153903	0.512522	0.462008	Git1/Tfrc/Caly/Gda	4
GO:0110053	regulation of actin filament organization	5/152	212/11365	0.154863	0.512522	0.462008	Ccn2/Shank3/Tesk1/Pik3r2/Shank1	5
GO:0050731	positive regulation of peptidyl-tyrosine phosphorylation	3/152	102/11365	0.156189	0.512522	0.462008	Pdgfb/Ace/Tnk2	3
GO:0045765	regulation of angiogenesis	4/152	156/11365	0.15642	0.512522	0.462008	Ngfr/Sparc/Adgrb2/Plxnd1	4
GO:0050806	positive regulation of synaptic transmission	4/152	156/11365	0.15642	0.512522	0.462008	Ngfr/Shank3/Nrgn/Lrrtm1	4
GO:0002088	lens development in camera-type eye	2/152	53/11365	0.157941	0.512522	0.462008	Spred3/Atf4	2
GO:0015914	phospholipid transport	2/152	53/11365	0.157941	0.512522	0.462008	Pitpnm1/Pitpnm2	2
GO:0030168	platelet activation	2/152	53/11365	0.157941	0.512522	0.462008	Pdgfb/Tyro3	2
GO:0045669	positive regulation of osteoblast differentiation	2/152	53/11365	0.157941	0.512522	0.462008	Gdf10/Lmna	2
GO:0061097	regulation of protein tyrosine kinase activity	2/152	53/11365	0.157941	0.512522	0.462008	Pdgfb/Ace	2
GO:0072091	regulation of stem cell proliferation	2/152	53/11365	0.157941	0.512522	0.462008	Hdac5/Ace	2
GO:0000303	response to superoxide	1/152	13/11365	0.160655	0.512522	0.462008	Sod1	1
GO:0001990	regulation of systemic arterial blood pressure by hormone	1/152	13/11365	0.160655	0.512522	0.462008	Ace	1
GO:0002076	osteoblast development	1/152	13/11365	0.160655	0.512522	0.462008	Hdac5	1
GO:0003071	renal system process involved in regulation of systemic arterial blood pressure	1/152	13/11365	0.160655	0.512522	0.462008	Pdgfb	1
GO:0010522	regulation of calcium ion transport into cytosol	1/152	13/11365	0.160655	0.512522	0.462008	Trpc3	1
GO:0010574	regulation of vascular endothelial growth factor production	1/152	13/11365	0.160655	0.512522	0.462008	Atf4	1
GO:0010635	regulation of mitochondrial fusion	1/152	13/11365	0.160655	0.512522	0.462008	Tfrc	1
GO:0010958	regulation of amino acid import across plasma membrane	1/152	13/11365	0.160655	0.512522	0.462008	Slc7a5	1
GO:0016202	regulation of striated muscle tissue development	1/152	13/11365	0.160655	0.512522	0.462008	Hdac5	1
GO:0019755	one-carbon compound transport	1/152	13/11365	0.160655	0.512522	0.462008	Slc4a10	1
GO:0032633	interleukin-4 production	1/152	13/11365	0.160655	0.512522	0.462008	Slc7a5	1
GO:0033198	response to ATP	1/152	13/11365	0.160655	0.512522	0.462008	Trpc3	1
GO:0034656	nucleobase-containing small molecule catabolic process	1/152	13/11365	0.160655	0.512522	0.462008	Gda	1
GO:0035929	steroid hormone secretion	1/152	13/11365	0.160655	0.512522	0.462008	Selenom	1
GO:0036120	cellular response to platelet-derived growth factor stimulus	1/152	13/11365	0.160655	0.512522	0.462008	Pdgfb	1
GO:0036499	PERK-mediated unfolded protein response	1/152	13/11365	0.160655	0.512522	0.462008	Atf4	1
GO:0038166	angiotensin-activated signaling pathway	1/152	13/11365	0.160655	0.512522	0.462008	Camk2a	1
GO:0045986	negative regulation of smooth muscle contraction	1/152	13/11365	0.160655	0.512522	0.462008	Sod1	1
GO:0046174	polyol catabolic process	1/152	13/11365	0.160655	0.512522	0.462008	Tpi1	1
GO:0048485	sympathetic nervous system development	1/152	13/11365	0.160655	0.512522	0.462008	Nrp2	1
GO:0050961	detection of temperature stimulus involved in sensory perception	1/152	13/11365	0.160655	0.512522	0.462008	Wdr47	1
GO:0060026	convergent extension	1/152	13/11365	0.160655	0.512522	0.462008	Dvl1	1
GO:0061437	renal system vasculature development	1/152	13/11365	0.160655	0.512522	0.462008	Pdgfb	1
GO:0061440	kidney vasculature development	1/152	13/11365	0.160655	0.512522	0.462008	Pdgfb	1
GO:0072243	metanephric nephron epithelium development	1/152	13/11365	0.160655	0.512522	0.462008	Pdgfb	1
GO:0072393	microtubule anchoring at microtubule organizing center	1/152	13/11365	0.160655	0.512522	0.462008	Map1s	1
GO:0090177	establishment of planar polarity involved in neural tube closure	1/152	13/11365	0.160655	0.512522	0.462008	Dvl1	1
GO:0090178	regulation of establishment of planar polarity involved in neural tube closure	1/152	13/11365	0.160655	0.512522	0.462008	Dvl1	1
GO:0098953	receptor diffusion trapping	1/152	13/11365	0.160655	0.512522	0.462008	Camk2a	1
GO:0150065	regulation of deacetylase activity	1/152	13/11365	0.160655	0.512522	0.462008	Ncor2	1
GO:1900745	positive regulation of p38MAPK cascade	1/152	13/11365	0.160655	0.512522	0.462008	Rell2	1
GO:1902287	semaphorin-plexin signaling pathway involved in axon guidance	1/152	13/11365	0.160655	0.512522	0.462008	Plxnd1	1
GO:1903789	regulation of amino acid transmembrane transport	1/152	13/11365	0.160655	0.512522	0.462008	Slc7a5	1
GO:1990253	cellular response to leucine starvation	1/152	13/11365	0.160655	0.512522	0.462008	Atf4	1
GO:2001026	regulation of endothelial cell chemotaxis	1/152	13/11365	0.160655	0.512522	0.462008	Pdgfb	1
GO:1901342	regulation of vasculature development	4/152	158/11365	0.161502	0.513669	0.463042	Ngfr/Sparc/Adgrb2/Plxnd1	4
GO:0007229	integrin-mediated signaling pathway	2/152	54/11365	0.162653	0.513669	0.463042	Ccn2/Sema7a	2
GO:0035050	embryonic heart tube development	2/152	54/11365	0.162653	0.513669	0.463042	Dvl1/Megf8	2
GO:0031503	protein-containing complex localization	5/152	216/11365	0.163451	0.513669	0.463042	Git1/Camk2a/Caly/Lmna/Ran	5
GO:2000278	regulation of DNA biosynthetic process	3/152	105/11365	0.165876	0.513669	0.463042	Pdgfb/Parm1/Bmyc	3
GO:0014009	glial cell proliferation	2/152	55/11365	0.16739	0.513669	0.463042	Shank3/Slc7a5	2
GO:1903510	mucopolysaccharide metabolic process	2/152	55/11365	0.16739	0.513669	0.463042	Pdgfb/Chpf	2
GO:0031099	regeneration	3/152	106/11365	0.169145	0.513669	0.463042	Ace/Nefl/Rtn4r	3
GO:0048015	phosphatidylinositol-mediated signaling	3/152	106/11365	0.169145	0.513669	0.463042	Pdgfb/Pitpnm2/Pik3r2	3
GO:0048144	fibroblast proliferation	3/152	106/11365	0.169145	0.513669	0.463042	Ngfr/Pdgfb/Bmyc	3
GO:0010810	regulation of cell-substrate adhesion	4/152	162/11365	0.171843	0.513669	0.463042	Pdgfb/Spry4/Tesk1/Rell2	4
GO:0090257	regulation of muscle system process	4/152	162/11365	0.171843	0.513669	0.463042	Ccn2/Sod1/Trpc3/Lmna	4
GO:0000305	response to oxygen radical	1/152	14/11365	0.171894	0.513669	0.463042	Sod1	1
GO:0001502	cartilage condensation	1/152	14/11365	0.171894	0.513669	0.463042	Ccn2	1
GO:0002091	negative regulation of receptor internalization	1/152	14/11365	0.171894	0.513669	0.463042	Lrrtm1	1
GO:0003084	positive regulation of systemic arterial blood pressure	1/152	14/11365	0.171894	0.513669	0.463042	Ace	1
GO:0007614	short-term memory	1/152	14/11365	0.171894	0.513669	0.463042	Brinp1	1
GO:0009264	deoxyribonucleotide catabolic process	1/152	14/11365	0.171894	0.513669	0.463042	Gda	1
GO:0010544	negative regulation of platelet activation	1/152	14/11365	0.171894	0.513669	0.463042	Pdgfb	1
GO:0010894	negative regulation of steroid biosynthetic process	1/152	14/11365	0.171894	0.513669	0.463042	Sod1	1
GO:0016081	synaptic vesicle docking	1/152	14/11365	0.171894	0.513669	0.463042	Camk2a	1
GO:0019896	axonal transport of mitochondrion	1/152	14/11365	0.171894	0.513669	0.463042	Nefl	1
GO:0031643	positive regulation of myelination	1/152	14/11365	0.171894	0.513669	0.463042	Ngfr	1
GO:0034121	regulation of toll-like receptor signaling pathway	1/152	14/11365	0.171894	0.513669	0.463042	Tyro3	1
GO:0035456	response to interferon-beta	1/152	14/11365	0.171894	0.513669	0.463042	Camk2a	1
GO:0036003	positive regulation of transcription from RNA polymerase II promoter in response to stress	1/152	14/11365	0.171894	0.513669	0.463042	Atf4	1
GO:0042249	establishment of planar polarity of embryonic epithelium	1/152	14/11365	0.171894	0.513669	0.463042	Dvl1	1
GO:0043171	peptide catabolic process	1/152	14/11365	0.171894	0.513669	0.463042	Ace	1
GO:0043217	myelin maintenance	1/152	14/11365	0.171894	0.513669	0.463042	Sod1	1
GO:0046386	deoxyribose phosphate catabolic process	1/152	14/11365	0.171894	0.513669	0.463042	Gda	1
GO:0046688	response to copper ion	1/152	14/11365	0.171894	0.513669	0.463042	Sod1	1
GO:0048634	regulation of muscle organ development	1/152	14/11365	0.171894	0.513669	0.463042	Hdac5	1
GO:0048715	negative regulation of oligodendrocyte differentiation	1/152	14/11365	0.171894	0.513669	0.463042	Lingo1	1
GO:0051386	regulation of neurotrophin TRK receptor signaling pathway	1/152	14/11365	0.171894	0.513669	0.463042	Tmem108	1
GO:0060134	prepulse inhibition	1/152	14/11365	0.171894	0.513669	0.463042	Dvl1	1
GO:0060314	regulation of ryanodine-sensitive calcium-release channel activity	1/152	14/11365	0.171894	0.513669	0.463042	Jph3	1
GO:0061298	retina vasculature development in camera-type eye	1/152	14/11365	0.171894	0.513669	0.463042	Pdgfb	1
GO:0072010	glomerular epithelium development	1/152	14/11365	0.171894	0.513669	0.463042	Pdgfb	1
GO:0090025	regulation of monocyte chemotaxis	1/152	14/11365	0.171894	0.513669	0.463042	Nbl1	1
GO:0097113	AMPA glutamate receptor clustering	1/152	14/11365	0.171894	0.513669	0.463042	Shank3	1
GO:0097688	glutamate receptor clustering	1/152	14/11365	0.171894	0.513669	0.463042	Shank3	1
GO:0098743	cell aggregation	1/152	14/11365	0.171894	0.513669	0.463042	Ccn2	1
GO:1902176	negative regulation of oxidative stress-induced intrinsic apoptotic signaling pathway	1/152	14/11365	0.171894	0.513669	0.463042	Trap1	1
GO:1903209	positive regulation of oxidative stress-induced cell death	1/152	14/11365	0.171894	0.513669	0.463042	Sod1	1
GO:0019646	aerobic electron transport chain	2/152	56/11365	0.172151	0.513669	0.463042	Ndufs7/Uqcrq	2
GO:0032922	circadian regulation of gene expression	2/152	56/11365	0.172151	0.513669	0.463042	Ngfr/Atf4	2
GO:0042306	regulation of protein import into nucleus	2/152	56/11365	0.172151	0.513669	0.463042	Ran/Pik3r2	2
GO:2001244	positive regulation of intrinsic apoptotic signaling pathway	2/152	56/11365	0.172151	0.513669	0.463042	Sod1/Bmyc	2
GO:0006909	phagocytosis	3/152	107/11365	0.172432	0.513815	0.463174	Sod1/Tyro3/Icam5	3
GO:0035264	multicellular organism growth	4/152	163/11365	0.174465	0.516081	0.465216	Stc2/Sod1/Slc4a10/Selenom	4
GO:0007188	adenylate cyclase-modulating G protein-coupled receptor signaling pathway	3/152	108/11365	0.175737	0.516081	0.465216	Adgrb2/Gnaz/Gpr26	3
GO:0008360	regulation of cell shape	3/152	108/11365	0.175737	0.516081	0.465216	Plxnd1/Aldoa/Strip2	3
GO:0048017	inositol lipid-mediated signaling	3/152	108/11365	0.175737	0.516081	0.465216	Pdgfb/Pitpnm2/Pik3r2	3
GO:0106027	neuron projection organization	3/152	108/11365	0.175737	0.516081	0.465216	Shank3/Dvl1/Shank1	3
GO:0050805	negative regulation of synaptic transmission	2/152	57/11365	0.176935	0.516081	0.465216	Shank3/Grm2	2
GO:1902106	negative regulation of leukocyte differentiation	2/152	57/11365	0.176935	0.516081	0.465216	Dtx1/Bmyc	2
GO:0006813	potassium ion transport	4/152	164/11365	0.1771	0.516081	0.465216	Atf4/Kcna4/Kcnj4/Slc17a7	4
GO:0043270	positive regulation of monoatomic ion transport	4/152	164/11365	0.1771	0.516081	0.465216	Pdgfb/Shank3/Camk2a/Trpc3	4
GO:0007548	sex differentiation	4/152	165/11365	0.179748	0.516081	0.465216	Ace/Sod1/Tyro3/Vgf	4
GO:0006869	lipid transport	5/152	224/11365	0.181185	0.516081	0.465216	Ace/Pitpnm1/Pitpnm2/Zdhhc8/Selenom	5
GO:0002702	positive regulation of production of molecular mediator of immune response	2/152	58/11365	0.181739	0.516081	0.465216	Tfrc/Sema7a	2
GO:0021675	nerve development	2/152	58/11365	0.181739	0.516081	0.465216	Ngfr/Nrp2	2
GO:1903578	regulation of ATP metabolic process	2/152	58/11365	0.181739	0.516081	0.465216	Git1/Ddit4	2
GO:0003148	outflow tract septum morphogenesis	1/152	15/11365	0.182983	0.516081	0.465216	Nrp2	1
GO:0007625	grooming behavior	1/152	15/11365	0.182983	0.516081	0.465216	Shank3	1
GO:0009151	purine deoxyribonucleotide metabolic process	1/152	15/11365	0.182983	0.516081	0.465216	Gda	1
GO:0010623	programmed cell death involved in cell development	1/152	15/11365	0.182983	0.516081	0.465216	Sod1	1
GO:0019400	alditol metabolic process	1/152	15/11365	0.182983	0.516081	0.465216	Tpi1	1
GO:0021871	forebrain regionalization	1/152	15/11365	0.182983	0.516081	0.465216	Emx1	1
GO:0032309	icosanoid secretion	1/152	15/11365	0.182983	0.516081	0.465216	Ace	1
GO:0035988	chondrocyte proliferation	1/152	15/11365	0.182983	0.516081	0.465216	Ccn2	1
GO:0036119	response to platelet-derived growth factor	1/152	15/11365	0.182983	0.516081	0.465216	Pdgfb	1
GO:0045939	negative regulation of steroid metabolic process	1/152	15/11365	0.182983	0.516081	0.465216	Sod1	1
GO:0045947	negative regulation of translational initiation	1/152	15/11365	0.182983	0.516081	0.465216	Eif4ebp1	1
GO:0046325	negative regulation of glucose import	1/152	15/11365	0.182983	0.516081	0.465216	Ace	1
GO:0048532	anatomical structure arrangement	1/152	15/11365	0.182983	0.516081	0.465216	Nrp2	1
GO:0048681	negative regulation of axon regeneration	1/152	15/11365	0.182983	0.516081	0.465216	Rtn4r	1
GO:0051900	regulation of mitochondrial depolarization	1/152	15/11365	0.182983	0.516081	0.465216	Ngfr	1
GO:0060088	auditory receptor cell stereocilium organization	1/152	15/11365	0.182983	0.516081	0.465216	Sod1	1
GO:0060706	cell differentiation involved in embryonic placenta development	1/152	15/11365	0.182983	0.516081	0.465216	Erf	1
GO:0060713	labyrinthine layer morphogenesis	1/152	15/11365	0.182983	0.516081	0.465216	Erf	1
GO:0072207	metanephric epithelium development	1/152	15/11365	0.182983	0.516081	0.465216	Pdgfb	1
GO:0090322	regulation of superoxide metabolic process	1/152	15/11365	0.182983	0.516081	0.465216	Sod1	1
GO:0097254	renal tubular secretion	1/152	15/11365	0.182983	0.516081	0.465216	Ace	1
GO:0097396	response to interleukin-17	1/152	15/11365	0.182983	0.516081	0.465216	Shank3	1
GO:0099509	regulation of presynaptic cytosolic calcium ion concentration	1/152	15/11365	0.182983	0.516081	0.465216	Sv2b	1
GO:0099527	postsynapse to nucleus signaling pathway	1/152	15/11365	0.182983	0.516081	0.465216	Nsmf	1
GO:1901522	positive regulation of transcription from RNA polymerase II promoter involved in cellular response to chemical stimulus	1/152	15/11365	0.182983	0.516081	0.465216	Atf4	1
GO:1903543	positive regulation of exosomal secretion	1/152	15/11365	0.182983	0.516081	0.465216	Atp13a2	1
GO:1903902	positive regulation of viral life cycle	1/152	15/11365	0.182983	0.516081	0.465216	Tyro3	1
GO:2000671	regulation of motor neuron apoptotic process	1/152	15/11365	0.182983	0.516081	0.465216	Nefl	1
GO:0045931	positive regulation of mitotic cell cycle	3/152	111/11365	0.185758	0.518244	0.467166	Pdgfb/Asns/Eif4ebp1	3
GO:0014032	neural crest cell development	2/152	59/11365	0.186562	0.518244	0.467166	Nrp2/Sema7a	2
GO:0032890	regulation of organic acid transport	2/152	59/11365	0.186562	0.518244	0.467166	Grm2/Slc7a5	2
GO:0046824	positive regulation of nucleocytoplasmic transport	2/152	59/11365	0.186562	0.518244	0.467166	Ran/Pik3r2	2
GO:1901222	regulation of NIK/NF-kappaB signaling	2/152	59/11365	0.186562	0.518244	0.467166	Adissp/Ptp4a3	2
GO:1903707	negative regulation of hemopoiesis	2/152	59/11365	0.186562	0.518244	0.467166	Dtx1/Bmyc	2
GO:0050671	positive regulation of lymphocyte proliferation	2/152	60/11365	0.191404	0.518244	0.467166	Tfrc/Slc7a1	2
GO:1901019	regulation of calcium ion transmembrane transporter activity	2/152	60/11365	0.191404	0.518244	0.467166	Jph3/Cbarp	2
GO:0031333	negative regulation of protein-containing complex assembly	3/152	113/11365	0.192522	0.518244	0.467166	Eif4ebp1/Eml2/Tubb4a	3
GO:0000054	ribosomal subunit export from nucleus	1/152	16/11365	0.193924	0.518244	0.467166	Ran	1
GO:0003009	skeletal muscle contraction	1/152	16/11365	0.193924	0.518244	0.467166	Gaa	1
GO:0003094	glomerular filtration	1/152	16/11365	0.193924	0.518244	0.467166	Pdgfb	1
GO:0006620	post-translational protein targeting to endoplasmic reticulum membrane	1/152	16/11365	0.193924	0.518244	0.467166	Sec61b	1
GO:0007271	synaptic transmission, cholinergic	1/152	16/11365	0.193924	0.518244	0.467166	Ngfr	1
GO:0007339	binding of sperm to zona pellucida	1/152	16/11365	0.193924	0.518244	0.467166	Aldoa	1
GO:0009067	aspartate family amino acid biosynthetic process	1/152	16/11365	0.193924	0.518244	0.467166	Asns	1
GO:0010573	vascular endothelial growth factor production	1/152	16/11365	0.193924	0.518244	0.467166	Atf4	1
GO:0015810	aspartate transmembrane transport	1/152	16/11365	0.193924	0.518244	0.467166	Slc25a22	1
GO:0021542	dentate gyrus development	1/152	16/11365	0.193924	0.518244	0.467166	Tmem108	1
GO:0031100	animal organ regeneration	1/152	16/11365	0.193924	0.518244	0.467166	Ace	1
GO:0031290	retinal ganglion cell axon guidance	1/152	16/11365	0.193924	0.518244	0.467166	Slit1	1
GO:0033750	ribosome localization	1/152	16/11365	0.193924	0.518244	0.467166	Ran	1
GO:0042554	superoxide anion generation	1/152	16/11365	0.193924	0.518244	0.467166	Sod1	1
GO:0045780	positive regulation of bone resorption	1/152	16/11365	0.193924	0.518244	0.467166	Tfrc	1
GO:0045956	positive regulation of calcium ion-dependent exocytosis	1/152	16/11365	0.193924	0.518244	0.467166	Cacna1g	1
GO:0048268	clathrin coat assembly	1/152	16/11365	0.193924	0.518244	0.467166	Caly	1
GO:0050872	white fat cell differentiation	1/152	16/11365	0.193924	0.518244	0.467166	Ncor2	1
GO:0050951	sensory perception of temperature stimulus	1/152	16/11365	0.193924	0.518244	0.467166	Wdr47	1
GO:0051882	mitochondrial depolarization	1/152	16/11365	0.193924	0.518244	0.467166	Ngfr	1
GO:0060019	radial glial cell differentiation	1/152	16/11365	0.193924	0.518244	0.467166	Emx1	1
GO:0061000	negative regulation of dendritic spine development	1/152	16/11365	0.193924	0.518244	0.467166	Ngfr	1
GO:0072537	fibroblast activation	1/152	16/11365	0.193924	0.518244	0.467166	Pdgfb	1
GO:0090103	cochlea morphogenesis	1/152	16/11365	0.193924	0.518244	0.467166	Dvl1	1
GO:0097401	synaptic vesicle lumen acidification	1/152	16/11365	0.193924	0.518244	0.467166	Slc17a7	1
GO:0110110	positive regulation of animal organ morphogenesis	1/152	16/11365	0.193924	0.518244	0.467166	Ngfr	1
GO:1901032	negative regulation of response to reactive oxygen species	1/152	16/11365	0.193924	0.518244	0.467166	Trap1	1
GO:1902570	protein localization to nucleolus	1/152	16/11365	0.193924	0.518244	0.467166	Ran	1
GO:1903206	negative regulation of hydrogen peroxide-induced cell death	1/152	16/11365	0.193924	0.518244	0.467166	Trap1	1
GO:1903306	negative regulation of regulated secretory pathway	1/152	16/11365	0.193924	0.518244	0.467166	Cbarp	1
GO:2001014	regulation of skeletal muscle cell differentiation	1/152	16/11365	0.193924	0.518244	0.467166	Hdac5	1
GO:0008016	regulation of heart contraction	3/152	114/11365	0.195927	0.518244	0.467166	Ccn2/Cacna1g/Gaa	3
GO:0010675	regulation of cellular carbohydrate metabolic process	3/152	114/11365	0.195927	0.518244	0.467166	Git1/Ddit4/Sik1	3
GO:0031623	receptor internalization	3/152	114/11365	0.195927	0.518244	0.467166	Tfrc/Caly/Lrrtm1	3
GO:0051147	regulation of muscle cell differentiation	3/152	114/11365	0.195927	0.518244	0.467166	Pdgfb/Hdac5/Sik1	3
GO:0070374	positive regulation of ERK1 and ERK2 cascade	3/152	114/11365	0.195927	0.518244	0.467166	Pdgfb/Ccn2/Sema7a	3
GO:1903169	regulation of calcium ion transmembrane transport	3/152	114/11365	0.195927	0.518244	0.467166	Jph3/Trpc3/Cbarp	3
GO:0010611	regulation of cardiac muscle hypertrophy	2/152	61/11365	0.196262	0.518244	0.467166	Trpc3/Lmna	2
GO:0035023	regulation of Rho protein signal transduction	2/152	61/11365	0.196262	0.518244	0.467166	Ngfr/Rtn4r	2
GO:0060999	positive regulation of dendritic spine development	2/152	61/11365	0.196262	0.518244	0.467166	Shank3/Shank1	2
GO:0071383	cellular response to steroid hormone stimulus	3/152	115/11365	0.199346	0.518244	0.467166	Ddit4/Ncor2/Eif4ebp1	3
GO:0010950	positive regulation of endopeptidase activity	3/152	116/11365	0.202781	0.518244	0.467166	Ngfr/Ccn2/Bmyc	3
GO:2001235	positive regulation of apoptotic signaling pathway	3/152	116/11365	0.202781	0.518244	0.467166	Ngfr/Sod1/Bmyc	3
GO:0033673	negative regulation of kinase activity	4/152	174/11365	0.204161	0.518244	0.467166	Akt1s1/Spry4/Tesk1/Pcp4	4
GO:0001779	natural killer cell differentiation	1/152	17/11365	0.20472	0.518244	0.467166	Tyro3	1
GO:0002093	auditory receptor cell morphogenesis	1/152	17/11365	0.20472	0.518244	0.467166	Sod1	1
GO:0006614	SRP-dependent cotranslational protein targeting to membrane	1/152	17/11365	0.20472	0.518244	0.467166	Sec61b	1
GO:0010763	positive regulation of fibroblast migration	1/152	17/11365	0.20472	0.518244	0.467166	Pdgfb	1
GO:0010801	negative regulation of peptidyl-threonine phosphorylation	1/152	17/11365	0.20472	0.518244	0.467166	Ddit4	1
GO:0010875	positive regulation of cholesterol efflux	1/152	17/11365	0.20472	0.518244	0.467166	Zdhhc8	1
GO:0021602	cranial nerve morphogenesis	1/152	17/11365	0.20472	0.518244	0.467166	Nrp2	1
GO:0030575	nuclear body organization	1/152	17/11365	0.20472	0.518244	0.467166	Agap3	1
GO:0032620	interleukin-17 production	1/152	17/11365	0.20472	0.518244	0.467166	Slc7a5	1
GO:0032660	regulation of interleukin-17 production	1/152	17/11365	0.20472	0.518244	0.467166	Slc7a5	1
GO:0035036	sperm-egg recognition	1/152	17/11365	0.20472	0.518244	0.467166	Aldoa	1
GO:0035235	ionotropic glutamate receptor signaling pathway	1/152	17/11365	0.20472	0.518244	0.467166	Camk2a	1
GO:0042634	regulation of hair cycle	1/152	17/11365	0.20472	0.518244	0.467166	Ngfr	1
GO:0045540	regulation of cholesterol biosynthetic process	1/152	17/11365	0.20472	0.518244	0.467166	Sod1	1
GO:0045830	positive regulation of isotype switching	1/152	17/11365	0.20472	0.518244	0.467166	Tfrc	1
GO:0046112	nucleobase biosynthetic process	1/152	17/11365	0.20472	0.518244	0.467166	Shmt2	1
GO:0046427	positive regulation of receptor signaling pathway via JAK-STAT	1/152	17/11365	0.20472	0.518244	0.467166	Camk2a	1
GO:0051602	response to electrical stimulus	1/152	17/11365	0.20472	0.518244	0.467166	Nsmf	1
GO:0071071	regulation of phospholipid biosynthetic process	1/152	17/11365	0.20472	0.518244	0.467166	Pdgfb	1
GO:0098869	cellular oxidant detoxification	1/152	17/11365	0.20472	0.518244	0.467166	Sod1	1
GO:0106118	regulation of sterol biosynthetic process	1/152	17/11365	0.20472	0.518244	0.467166	Sod1	1
GO:1900746	regulation of vascular endothelial growth factor signaling pathway	1/152	17/11365	0.20472	0.518244	0.467166	Ptp4a3	1
GO:1902018	negative regulation of cilium assembly	1/152	17/11365	0.20472	0.518244	0.467166	Tesk1	1
GO:1903541	regulation of exosomal secretion	1/152	17/11365	0.20472	0.518244	0.467166	Atp13a2	1
GO:2000369	regulation of clathrin-dependent endocytosis	1/152	17/11365	0.20472	0.518244	0.467166	Tnk2	1
GO:0009581	detection of external stimulus	2/152	63/11365	0.206024	0.518244	0.467166	Ngfr/Wdr47	2
GO:0009582	detection of abiotic stimulus	2/152	63/11365	0.206024	0.518244	0.467166	Ngfr/Wdr47	2
GO:0014743	regulation of muscle hypertrophy	2/152	63/11365	0.206024	0.518244	0.467166	Trpc3/Lmna	2
GO:0019226	transmission of nerve impulse	2/152	63/11365	0.206024	0.518244	0.467166	Cacna1g/Sod1	2
GO:0022029	telencephalon cell migration	2/152	63/11365	0.206024	0.518244	0.467166	Slit1/Wdr47	2
GO:0032272	negative regulation of protein polymerization	2/152	63/11365	0.206024	0.518244	0.467166	Eml2/Tubb4a	2
GO:0032946	positive regulation of mononuclear cell proliferation	2/152	63/11365	0.206024	0.518244	0.467166	Tfrc/Slc7a1	2
GO:0040014	regulation of multicellular organism growth	2/152	63/11365	0.206024	0.518244	0.467166	Stc2/Sod1	2
GO:0046323	glucose import	2/152	63/11365	0.206024	0.518244	0.467166	Slc2a3/Ace	2
GO:0051899	membrane depolarization	2/152	63/11365	0.206024	0.518244	0.467166	Ngfr/Cacna1g	2
GO:1903539	protein localization to postsynaptic membrane	2/152	63/11365	0.206024	0.518244	0.467166	Git1/Camk2a	2
GO:0007369	gastrulation	3/152	117/11365	0.206229	0.518244	0.467166	Dvl1/Dusp4/Megf8	3
GO:0010821	regulation of mitochondrion organization	3/152	117/11365	0.206229	0.518244	0.467166	Tfrc/Lmna/Atp13a2	3
GO:0031348	negative regulation of defense response	3/152	117/11365	0.206229	0.518244	0.467166	Git1/Sod1/Tyro3	3
GO:0046890	regulation of lipid biosynthetic process	3/152	118/11365	0.20969	0.518244	0.467166	Pdgfb/Sod1/Sik1	3
GO:0003014	renal system process	2/152	64/11365	0.210925	0.518244	0.467166	Pdgfb/Ace	2
GO:0006939	smooth muscle contraction	2/152	64/11365	0.210925	0.518244	0.467166	Cacna1g/Sod1	2
GO:0030968	endoplasmic reticulum unfolded protein response	2/152	64/11365	0.210925	0.518244	0.467166	Stc2/Atf4	2
GO:0048864	stem cell development	2/152	64/11365	0.210925	0.518244	0.467166	Nrp2/Sema7a	2
GO:0062237	protein localization to postsynapse	2/152	64/11365	0.210925	0.518244	0.467166	Git1/Camk2a	2
GO:0071466	cellular response to xenobiotic stimulus	2/152	64/11365	0.210925	0.518244	0.467166	Tfrc/Bmyc	2
GO:0062012	regulation of small molecule metabolic process	5/152	237/11365	0.211432	0.518244	0.467166	Git1/Ddit4/Sod1/Sik1/Ncor2	5
GO:0001522	pseudouridine synthesis	1/152	18/11365	0.215372	0.518244	0.467166	Nhp2	1
GO:0002714	positive regulation of B cell mediated immunity	1/152	18/11365	0.215372	0.518244	0.467166	Tfrc	1
GO:0002891	positive regulation of immunoglobulin mediated immune response	1/152	18/11365	0.215372	0.518244	0.467166	Tfrc	1
GO:0003044	regulation of systemic arterial blood pressure mediated by a chemical signal	1/152	18/11365	0.215372	0.518244	0.467166	Ace	1
GO:0006613	cotranslational protein targeting to membrane	1/152	18/11365	0.215372	0.518244	0.467166	Sec61b	1
GO:0010829	negative regulation of glucose transmembrane transport	1/152	18/11365	0.215372	0.518244	0.467166	Ace	1
GO:0010866	regulation of triglyceride biosynthetic process	1/152	18/11365	0.215372	0.518244	0.467166	Sik1	1
GO:0014048	regulation of glutamate secretion	1/152	18/11365	0.215372	0.518244	0.467166	Grm2	1
GO:0014829	vascular associated smooth muscle contraction	1/152	18/11365	0.215372	0.518244	0.467166	Cacna1g	1
GO:0030224	monocyte differentiation	1/152	18/11365	0.215372	0.518244	0.467166	Bmyc	1
GO:0032011	ARF protein signal transduction	1/152	18/11365	0.215372	0.518244	0.467166	Git1	1
GO:0032012	regulation of ARF protein signal transduction	1/152	18/11365	0.215372	0.518244	0.467166	Git1	1
GO:0032148	activation of protein kinase B activity	1/152	18/11365	0.215372	0.518244	0.467166	Pdgfb	1
GO:0032986	protein-DNA complex disassembly	1/152	18/11365	0.215372	0.518244	0.467166	Bmyc	1
GO:0034405	response to fluid shear stress	1/152	18/11365	0.215372	0.518244	0.467166	Hdac5	1
GO:0042908	xenobiotic transport	1/152	18/11365	0.215372	0.518244	0.467166	Slc7a5	1
GO:0043552	positive regulation of phosphatidylinositol 3-kinase activity	1/152	18/11365	0.215372	0.518244	0.467166	Pdgfb	1
GO:0046037	GMP metabolic process	1/152	18/11365	0.215372	0.518244	0.467166	Gda	1
GO:0050650	chondroitin sulfate proteoglycan biosynthetic process	1/152	18/11365	0.215372	0.518244	0.467166	Chpf	1
GO:0060004	reflex	1/152	18/11365	0.215372	0.518244	0.467166	Shank1	1
GO:0061436	establishment of skin barrier	1/152	18/11365	0.215372	0.518244	0.467166	Ncor2	1
GO:0070571	negative regulation of neuron projection regeneration	1/152	18/11365	0.215372	0.518244	0.467166	Rtn4r	1
GO:0071715	icosanoid transport	1/152	18/11365	0.215372	0.518244	0.467166	Ace	1
GO:0072210	metanephric nephron development	1/152	18/11365	0.215372	0.518244	0.467166	Pdgfb	1
GO:0086019	cell-cell signaling involved in cardiac conduction	1/152	18/11365	0.215372	0.518244	0.467166	Cacna1g	1
GO:0097205	renal filtration	1/152	18/11365	0.215372	0.518244	0.467166	Pdgfb	1
GO:0098696	regulation of neurotransmitter receptor localization to postsynaptic specialization membrane	1/152	18/11365	0.215372	0.518244	0.467166	Camk2a	1
GO:0099159	regulation of modification of postsynaptic structure	1/152	18/11365	0.215372	0.518244	0.467166	Camkv	1
GO:1900452	regulation of long-term synaptic depression	1/152	18/11365	0.215372	0.518244	0.467166	Shank3	1
GO:1901658	glycosyl compound catabolic process	1/152	18/11365	0.215372	0.518244	0.467166	Gda	1
GO:2000209	regulation of anoikis	1/152	18/11365	0.215372	0.518244	0.467166	Sik1	1
GO:0001892	embryonic placenta development	2/152	65/11365	0.215838	0.518244	0.467166	Pdgfb/Erf	2
GO:0051250	negative regulation of lymphocyte activation	2/152	65/11365	0.215838	0.518244	0.467166	Tyro3/Dtx1	2
GO:1901655	cellular response to ketone	2/152	65/11365	0.215838	0.518244	0.467166	Ddit4/Eif4ebp1	2
GO:0048608	reproductive structure development	4/152	179/11365	0.21813	0.518244	0.467166	Ace/Sod1/Tyro3/Vgf	4
GO:0090596	sensory organ morphogenesis	4/152	179/11365	0.21813	0.518244	0.467166	Pdgfb/Sod1/Dvl1/Atf4	4
GO:0007189	adenylate cyclase-activating G protein-coupled receptor signaling pathway	2/152	66/11365	0.220761	0.518244	0.467166	Adgrb2/Gpr26	2
GO:0021766	hippocampus development	2/152	66/11365	0.220761	0.518244	0.467166	Tmem108/Uqcrq	2
GO:0042472	inner ear morphogenesis	2/152	66/11365	0.220761	0.518244	0.467166	Sod1/Dvl1	2
GO:0097193	intrinsic apoptotic signaling pathway	5/152	241/11365	0.221056	0.518244	0.467166	Trap1/Ddit4/Sod1/Atf4/Bmyc	5
GO:0010952	positive regulation of peptidase activity	3/152	122/11365	0.223663	0.518244	0.467166	Ngfr/Ccn2/Bmyc	3
GO:0035051	cardiocyte differentiation	3/152	122/11365	0.223663	0.518244	0.467166	Pdgfb/Sik1/Lmna	3
GO:0030100	regulation of endocytosis	4/152	181/11365	0.22379	0.518244	0.467166	Tnk2/Caly/Lrrtm1/Slc17a7	4
GO:0042593	glucose homeostasis	4/152	181/11365	0.22379	0.518244	0.467166	Ngfr/Ncor2/Pik3r2/Vgf	4
GO:0007338	single fertilization	2/152	67/11365	0.225693	0.518244	0.467166	Trpc3/Aldoa	2
GO:0030203	glycosaminoglycan metabolic process	2/152	67/11365	0.225693	0.518244	0.467166	Pdgfb/Chpf	2
GO:0032091	negative regulation of protein binding	2/152	67/11365	0.225693	0.518244	0.467166	Pdgfb/Ace	2
GO:0032963	collagen metabolic process	2/152	67/11365	0.225693	0.518244	0.467166	Pdgfb/Ccn2	2
GO:0042476	odontogenesis	2/152	67/11365	0.225693	0.518244	0.467166	Ngfr/Rogdi	2
GO:0042773	ATP synthesis coupled electron transport	2/152	67/11365	0.225693	0.518244	0.467166	Ndufs7/Uqcrq	2
GO:0042775	mitochondrial ATP synthesis coupled electron transport	2/152	67/11365	0.225693	0.518244	0.467166	Ndufs7/Uqcrq	2
GO:0043279	response to alkaloid	2/152	67/11365	0.225693	0.518244	0.467166	Hdac5/Grm2	2
GO:0045921	positive regulation of exocytosis	2/152	67/11365	0.225693	0.518244	0.467166	Cacna1g/Atp13a2	2
GO:0051881	regulation of mitochondrial membrane potential	2/152	67/11365	0.225693	0.518244	0.467166	Ngfr/Sod1	2
GO:0000272	polysaccharide catabolic process	1/152	19/11365	0.225883	0.518244	0.467166	Gaa	1
GO:0005980	glycogen catabolic process	1/152	19/11365	0.225883	0.518244	0.467166	Gaa	1
GO:0009162	deoxyribonucleoside monophosphate metabolic process	1/152	19/11365	0.225883	0.518244	0.467166	Gda	1
GO:0009251	glucan catabolic process	1/152	19/11365	0.225883	0.518244	0.467166	Gaa	1
GO:0010935	regulation of macrophage cytokine production	1/152	19/11365	0.225883	0.518244	0.467166	Sema7a	1
GO:0021756	striatum development	1/152	19/11365	0.225883	0.518244	0.467166	Shank3	1
GO:0030195	negative regulation of blood coagulation	1/152	19/11365	0.225883	0.518244	0.467166	Pdgfb	1
GO:0030212	hyaluronan metabolic process	1/152	19/11365	0.225883	0.518244	0.467166	Pdgfb	1
GO:0035094	response to nicotine	1/152	19/11365	0.225883	0.518244	0.467166	Grm2	1
GO:0035372	protein localization to microtubule	1/152	19/11365	0.225883	0.518244	0.467166	Dvl1	1
GO:0042462	eye photoreceptor cell development	1/152	19/11365	0.225883	0.518244	0.467166	Pdgfb	1
GO:0044030	regulation of DNA methylation	1/152	19/11365	0.225883	0.518244	0.467166	Bmyc	1
GO:0044247	cellular polysaccharide catabolic process	1/152	19/11365	0.225883	0.518244	0.467166	Gaa	1
GO:0044794	positive regulation by host of viral process	1/152	19/11365	0.225883	0.518244	0.467166	Zdhhc8	1
GO:0046885	regulation of hormone biosynthetic process	1/152	19/11365	0.225883	0.518244	0.467166	Stc2	1
GO:0060252	positive regulation of glial cell proliferation	1/152	19/11365	0.225883	0.518244	0.467166	Slc7a5	1
GO:0060669	embryonic placenta morphogenesis	1/152	19/11365	0.225883	0.518244	0.467166	Erf	1
GO:0061081	positive regulation of myeloid leukocyte cytokine production involved in immune response	1/152	19/11365	0.225883	0.518244	0.467166	Sema7a	1
GO:0097734	extracellular exosome biogenesis	1/152	19/11365	0.225883	0.518244	0.467166	Atp13a2	1
GO:0140467	integrated stress response signaling	1/152	19/11365	0.225883	0.518244	0.467166	Atf4	1
GO:1900047	negative regulation of hemostasis	1/152	19/11365	0.225883	0.518244	0.467166	Pdgfb	1
GO:1902547	regulation of cellular response to vascular endothelial growth factor stimulus	1/152	19/11365	0.225883	0.518244	0.467166	Ptp4a3	1
GO:1904385	cellular response to angiotensin	1/152	19/11365	0.225883	0.518244	0.467166	Camk2a	1
GO:1904754	positive regulation of vascular associated smooth muscle cell migration	1/152	19/11365	0.225883	0.518244	0.467166	Pdgfb	1
GO:1905146	lysosomal protein catabolic process	1/152	19/11365	0.225883	0.518244	0.467166	Atp13a2	1
GO:1990182	exosomal secretion	1/152	19/11365	0.225883	0.518244	0.467166	Atp13a2	1
GO:0033500	carbohydrate homeostasis	4/152	182/11365	0.226635	0.518892	0.467751	Ngfr/Ncor2/Pik3r2/Vgf	4
GO:0061458	reproductive system development	4/152	182/11365	0.226635	0.518892	0.467751	Ace/Sod1/Tyro3/Vgf	4
GO:0006119	oxidative phosphorylation	3/152	123/11365	0.227185	0.51908	0.46792	Ndufs7/Shmt2/Uqcrq	3
GO:0051048	negative regulation of secretion	3/152	123/11365	0.227185	0.51908	0.46792	Ace/Cbarp/Gnaz	3
GO:0006140	regulation of nucleotide metabolic process	2/152	68/11365	0.230634	0.520463	0.469167	Git1/Ddit4	2
GO:0010595	positive regulation of endothelial cell migration	2/152	68/11365	0.230634	0.520463	0.469167	Pdgfb/Sparc	2
GO:0014033	neural crest cell differentiation	2/152	68/11365	0.230634	0.520463	0.469167	Nrp2/Sema7a	2
GO:1900542	regulation of purine nucleotide metabolic process	2/152	68/11365	0.230634	0.520463	0.469167	Git1/Ddit4	2
GO:0007272	ensheathment of neurons	3/152	124/11365	0.230718	0.520463	0.469167	Ngfr/Sod1/Pou3f1	3
GO:0008366	axon ensheathment	3/152	124/11365	0.230718	0.520463	0.469167	Ngfr/Sod1/Pou3f1	3
GO:0042552	myelination	3/152	124/11365	0.230718	0.520463	0.469167	Ngfr/Sod1/Pou3f1	3
GO:0031667	response to nutrient levels	5/152	245/11365	0.230812	0.520463	0.469167	Sod1/Asns/Eif4ebp1/Vgf/Atf4	5
GO:0030510	regulation of BMP signaling pathway	2/152	69/11365	0.235582	0.520463	0.469167	Fstl1/Nbl1	2
GO:0051153	regulation of striated muscle cell differentiation	2/152	69/11365	0.235582	0.520463	0.469167	Hdac5/Sik1	2
GO:0060840	artery development	2/152	69/11365	0.235582	0.520463	0.469167	Ngfr/Plxnd1	2
GO:0070665	positive regulation of leukocyte proliferation	2/152	69/11365	0.235582	0.520463	0.469167	Tfrc/Slc7a1	2
GO:0072332	intrinsic apoptotic signaling pathway by p53 class mediator	2/152	69/11365	0.235582	0.520463	0.469167	Ddit4/Bmyc	2
GO:0002021	response to dietary excess	1/152	20/11365	0.236254	0.520463	0.469167	Vgf	1
GO:0002082	regulation of oxidative phosphorylation	1/152	20/11365	0.236254	0.520463	0.469167	Shmt2	1
GO:0002089	lens morphogenesis in camera-type eye	1/152	20/11365	0.236254	0.520463	0.469167	Atf4	1
GO:0006541	glutamine metabolic process	1/152	20/11365	0.236254	0.520463	0.469167	Asns	1
GO:0007039	protein catabolic process in the vacuole	1/152	20/11365	0.236254	0.520463	0.469167	Atp13a2	1
GO:0009648	photoperiodism	1/152	20/11365	0.236254	0.520463	0.469167	Sik1	1
GO:0010663	positive regulation of striated muscle cell apoptotic process	1/152	20/11365	0.236254	0.520463	0.469167	Camk2a	1
GO:0010666	positive regulation of cardiac muscle cell apoptotic process	1/152	20/11365	0.236254	0.520463	0.469167	Camk2a	1
GO:0030890	positive regulation of B cell proliferation	1/152	20/11365	0.236254	0.520463	0.469167	Tfrc	1
GO:0031069	hair follicle morphogenesis	1/152	20/11365	0.236254	0.520463	0.469167	Ngfr	1
GO:0043153	entrainment of circadian clock by photoperiod	1/152	20/11365	0.236254	0.520463	0.469167	Sik1	1
GO:0045932	negative regulation of muscle contraction	1/152	20/11365	0.236254	0.520463	0.469167	Sod1	1
GO:0046164	alcohol catabolic process	1/152	20/11365	0.236254	0.520463	0.469167	Tpi1	1
GO:0046685	response to arsenic-containing substance	1/152	20/11365	0.236254	0.520463	0.469167	Nefl	1
GO:0048172	regulation of short-term neuronal synaptic plasticity	1/152	20/11365	0.236254	0.520463	0.469167	Slc4a10	1
GO:0050819	negative regulation of coagulation	1/152	20/11365	0.236254	0.520463	0.469167	Pdgfb	1
GO:0060765	regulation of androgen receptor signaling pathway	1/152	20/11365	0.236254	0.520463	0.469167	Ncor2	1
GO:0090128	regulation of synapse maturation	1/152	20/11365	0.236254	0.520463	0.469167	Nefl	1
GO:0090201	negative regulation of release of cytochrome c from mitochondria	1/152	20/11365	0.236254	0.520463	0.469167	Lmna	1
GO:0097049	motor neuron apoptotic process	1/152	20/11365	0.236254	0.520463	0.469167	Nefl	1
GO:1903204	negative regulation of oxidative stress-induced neuron death	1/152	20/11365	0.236254	0.520463	0.469167	Atf4	1
GO:1904894	positive regulation of receptor signaling pathway via STAT	1/152	20/11365	0.236254	0.520463	0.469167	Camk2a	1
GO:1990776	response to angiotensin	1/152	20/11365	0.236254	0.520463	0.469167	Camk2a	1
GO:0007219	Notch signaling pathway	3/152	126/11365	0.237815	0.522862	0.471329	Akt1s1/Dtx1/Ptp4a3	3
GO:1901605	alpha-amino acid metabolic process	3/152	126/11365	0.237815	0.522862	0.471329	Shmt2/Asns/Atf4	3
GO:0018108	peptidyl-tyrosine phosphorylation	4/152	186/11365	0.238104	0.522979	0.471434	Pdgfb/Ace/Tnk2/Aatk	4
GO:0006022	aminoglycan metabolic process	2/152	70/11365	0.240536	0.526575	0.474676	Pdgfb/Chpf	2
GO:0006029	proteoglycan metabolic process	2/152	70/11365	0.240536	0.526575	0.474676	Chpf/Chst8	2
GO:0032273	positive regulation of protein polymerization	2/152	70/11365	0.240536	0.526575	0.474676	Git1/Gda	2
GO:0003002	regionalization	5/152	249/11365	0.240693	0.526575	0.474676	Nrp2/Dvl1/Emx1/Nbl1/Megf8	5
GO:0018212	peptidyl-tyrosine modification	4/152	188/11365	0.243891	0.529312	0.477143	Pdgfb/Ace/Tnk2/Aatk	4
GO:0005976	polysaccharide metabolic process	2/152	71/11365	0.245495	0.529312	0.477143	Pdgfb/Gaa	2
GO:0002026	regulation of the force of heart contraction	1/152	21/11365	0.246486	0.529312	0.477143	Gaa	1
GO:0009649	entrainment of circadian clock	1/152	21/11365	0.246486	0.529312	0.477143	Sik1	1
GO:0010862	positive regulation of pathway-restricted SMAD protein phosphorylation	1/152	21/11365	0.246486	0.529312	0.477143	Gdf10	1
GO:0015740	C4-dicarboxylate transport	1/152	21/11365	0.246486	0.529312	0.477143	Slc25a22	1
GO:0035767	endothelial cell chemotaxis	1/152	21/11365	0.246486	0.529312	0.477143	Pdgfb	1
GO:0042278	purine nucleoside metabolic process	1/152	21/11365	0.246486	0.529312	0.477143	Gda	1
GO:0043330	response to exogenous dsRNA	1/152	21/11365	0.246486	0.529312	0.477143	Slc3a2	1
GO:0048261	negative regulation of receptor-mediated endocytosis	1/152	21/11365	0.246486	0.529312	0.477143	Lrrtm1	1
GO:0048791	calcium ion-regulated exocytosis of neurotransmitter	1/152	21/11365	0.246486	0.529312	0.477143	Syt5	1
GO:0060117	auditory receptor cell development	1/152	21/11365	0.246486	0.529312	0.477143	Sod1	1
GO:0060977	coronary vasculature morphogenesis	1/152	21/11365	0.246486	0.529312	0.477143	Ace	1
GO:0061484	hematopoietic stem cell homeostasis	1/152	21/11365	0.246486	0.529312	0.477143	Fstl1	1
GO:0086010	membrane depolarization during action potential	1/152	21/11365	0.246486	0.529312	0.477143	Cacna1g	1
GO:0086091	regulation of heart rate by cardiac conduction	1/152	21/11365	0.246486	0.529312	0.477143	Cacna1g	1
GO:0090218	positive regulation of lipid kinase activity	1/152	21/11365	0.246486	0.529312	0.477143	Pdgfb	1
GO:0140112	extracellular vesicle biogenesis	1/152	21/11365	0.246486	0.529312	0.477143	Atp13a2	1
GO:1903909	regulation of receptor clustering	1/152	21/11365	0.246486	0.529312	0.477143	Shank3	1
GO:0006575	cellular modified amino acid metabolic process	2/152	72/11365	0.250458	0.536281	0.483426	Mthfd2/Shmt2	2
GO:0038061	NIK/NF-kappaB signaling	2/152	72/11365	0.250458	0.536281	0.483426	Adissp/Ptp4a3	2
GO:2000027	regulation of animal organ morphogenesis	2/152	72/11365	0.250458	0.536281	0.483426	Ngfr/Dvl1	2
GO:0000302	response to reactive oxygen species	3/152	130/11365	0.252118	0.539314	0.486159	Trap1/Sod1/Agap3	3
GO:0061448	connective tissue development	4/152	191/11365	0.25263	0.539887	0.486676	Pdgfb/Ccn2/Lmna/Selenom	4
GO:0014910	regulation of smooth muscle cell migration	2/152	73/11365	0.255425	0.541023	0.4877	Pdgfb/Ace	2
GO:0050921	positive regulation of chemotaxis	2/152	73/11365	0.255425	0.541023	0.4877	Pdgfb/Megf8	2
GO:0052548	regulation of endopeptidase activity	4/152	192/11365	0.255558	0.541023	0.4877	Ngfr/Ccn2/Atp13a2/Bmyc	4
GO:0051302	regulation of cell division	3/152	131/11365	0.255714	0.541023	0.4877	Pdgfb/Git1/Bmyc	3
GO:0010934	macrophage cytokine production	1/152	22/11365	0.256583	0.541023	0.4877	Sema7a	1
GO:0034643	establishment of mitochondrion localization, microtubule-mediated	1/152	22/11365	0.256583	0.541023	0.4877	Nefl	1
GO:0045581	negative regulation of T cell differentiation	1/152	22/11365	0.256583	0.541023	0.4877	Dtx1	1
GO:0045737	positive regulation of cyclin-dependent protein serine/threonine kinase activity	1/152	22/11365	0.256583	0.541023	0.4877	Pdgfb	1
GO:0045777	positive regulation of blood pressure	1/152	22/11365	0.256583	0.541023	0.4877	Ace	1
GO:0046039	GTP metabolic process	1/152	22/11365	0.256583	0.541023	0.4877	Ran	1
GO:0047497	mitochondrion transport along microtubule	1/152	22/11365	0.256583	0.541023	0.4877	Nefl	1
GO:0048730	epidermis morphogenesis	1/152	22/11365	0.256583	0.541023	0.4877	Ngfr	1
GO:0072578	neurotransmitter-gated ion channel clustering	1/152	22/11365	0.256583	0.541023	0.4877	Shank3	1
GO:1902883	negative regulation of response to oxidative stress	1/152	22/11365	0.256583	0.541023	0.4877	Trap1	1
GO:0045926	negative regulation of growth	4/152	193/11365	0.258493	0.544532	0.490863	Stc2/Slit1/Sema7a/Rtn4r	4
GO:0008585	female gonad development	2/152	74/11365	0.260393	0.546923	0.493019	Sod1/Vgf	2
GO:0008544	epidermis development	4/152	194/11365	0.261435	0.546923	0.493019	Ngfr/Sod1/Ncor2/Pou3f1	4
GO:0008406	gonad development	3/152	133/11365	0.262928	0.546923	0.493019	Ace/Sod1/Vgf	3
GO:0060485	mesenchyme development	4/152	195/11365	0.264383	0.546923	0.493019	Nrp2/Spred3/Sema7a/Megf8	4
GO:0043502	regulation of muscle adaptation	2/152	75/11365	0.265362	0.546923	0.493019	Trpc3/Lmna	2
GO:0072089	stem cell proliferation	2/152	75/11365	0.265362	0.546923	0.493019	Hdac5/Ace	2
GO:0090100	positive regulation of transmembrane receptor protein serine/threonine kinase signaling pathway	2/152	75/11365	0.265362	0.546923	0.493019	Gdf10/Adissp	2
GO:0006882	intracellular zinc ion homeostasis	1/152	23/11365	0.266545	0.546923	0.493019	Atp13a2	1
GO:0006884	cell volume homeostasis	1/152	23/11365	0.266545	0.546923	0.493019	Shank3	1
GO:0006929	substrate-dependent cell migration	1/152	23/11365	0.266545	0.546923	0.493019	Pdgfb	1
GO:0021544	subpallium development	1/152	23/11365	0.266545	0.546923	0.493019	Shank3	1
GO:0032801	receptor catabolic process	1/152	23/11365	0.266545	0.546923	0.493019	Git1	1
GO:0035162	embryonic hemopoiesis	1/152	23/11365	0.266545	0.546923	0.493019	Atf4	1
GO:0043277	apoptotic cell clearance	1/152	23/11365	0.266545	0.546923	0.493019	Tyro3	1
GO:0045191	regulation of isotype switching	1/152	23/11365	0.266545	0.546923	0.493019	Tfrc	1
GO:0045823	positive regulation of heart contraction	1/152	23/11365	0.266545	0.546923	0.493019	Ccn2	1
GO:0045933	positive regulation of muscle contraction	1/152	23/11365	0.266545	0.546923	0.493019	Ccn2	1
GO:0048806	genitalia development	1/152	23/11365	0.266545	0.546923	0.493019	Tyro3	1
GO:0051150	regulation of smooth muscle cell differentiation	1/152	23/11365	0.266545	0.546923	0.493019	Pdgfb	1
GO:0051180	vitamin transport	1/152	23/11365	0.266545	0.546923	0.493019	Slc2a3	1
GO:0071425	hematopoietic stem cell proliferation	1/152	23/11365	0.266545	0.546923	0.493019	Ace	1
GO:1900744	regulation of p38MAPK cascade	1/152	23/11365	0.266545	0.546923	0.493019	Rell2	1
GO:1901020	negative regulation of calcium ion transmembrane transporter activity	1/152	23/11365	0.266545	0.546923	0.493019	Cbarp	1
GO:1901889	negative regulation of cell junction assembly	1/152	23/11365	0.266545	0.546923	0.493019	Ace	1
GO:1903205	regulation of hydrogen peroxide-induced cell death	1/152	23/11365	0.266545	0.546923	0.493019	Trap1	1
GO:1904646	cellular response to amyloid-beta	1/152	23/11365	0.266545	0.546923	0.493019	Ngfr	1
GO:1905244	regulation of modification of synaptic structure	1/152	23/11365	0.266545	0.546923	0.493019	Camkv	1
GO:2001224	positive regulation of neuron migration	1/152	23/11365	0.266545	0.546923	0.493019	Nsmf	1
GO:0008645	hexose transmembrane transport	2/152	76/11365	0.270332	0.548291	0.494252	Slc2a3/Ace	2
GO:0042129	regulation of T cell proliferation	2/152	76/11365	0.270332	0.548291	0.494252	Tfrc/Slc7a1	2
GO:0042471	ear morphogenesis	2/152	76/11365	0.270332	0.548291	0.494252	Sod1/Dvl1	2
GO:0043255	regulation of carbohydrate biosynthetic process	2/152	76/11365	0.270332	0.548291	0.494252	Pdgfb/Sik1	2
GO:0050000	chromosome localization	2/152	76/11365	0.270332	0.548291	0.494252	Map1s/Lmna	2
GO:0071674	mononuclear cell migration	2/152	76/11365	0.270332	0.548291	0.494252	Pdgfb/Nbl1	2
GO:1901879	regulation of protein depolymerization	2/152	76/11365	0.270332	0.548291	0.494252	Map1s/Wdr47	2
GO:1904659	glucose transmembrane transport	2/152	76/11365	0.270332	0.548291	0.494252	Slc2a3/Ace	2
GO:0006470	protein dephosphorylation	4/152	198/11365	0.273266	0.548291	0.494252	Nsmf/Ptprr/Dusp4/Ptp4a3	4
GO:0000723	telomere maintenance	3/152	136/11365	0.273797	0.548291	0.494252	Nhp2/Lmna/Bmyc	3
GO:0007368	determination of left/right symmetry	2/152	77/11365	0.275301	0.548291	0.494252	Dvl1/Megf8	2
GO:0015748	organophosphate ester transport	2/152	77/11365	0.275301	0.548291	0.494252	Pitpnm1/Pitpnm2	2
GO:0015749	monosaccharide transmembrane transport	2/152	77/11365	0.275301	0.548291	0.494252	Slc2a3/Ace	2
GO:0046545	development of primary female sexual characteristics	2/152	77/11365	0.275301	0.548291	0.494252	Sod1/Vgf	2
GO:0050867	positive regulation of cell activation	4/152	199/11365	0.276239	0.548291	0.494252	Pdgfb/Ccn2/Tfrc/Slc7a1	4
GO:0000289	nuclear-transcribed mRNA poly(A) tail shortening	1/152	24/11365	0.276374	0.548291	0.494252	Samd4b	1
GO:0001702	gastrulation with mouth forming second	1/152	24/11365	0.276374	0.548291	0.494252	Megf8	1
GO:0002686	negative regulation of leukocyte migration	1/152	24/11365	0.276374	0.548291	0.494252	Nbl1	1
GO:0007588	excretion	1/152	24/11365	0.276374	0.548291	0.494252	Ace	1
GO:0008045	motor neuron axon guidance	1/152	24/11365	0.276374	0.548291	0.494252	Slit1	1
GO:0010719	negative regulation of epithelial to mesenchymal transition	1/152	24/11365	0.276374	0.548291	0.494252	Spred3	1
GO:0010874	regulation of cholesterol efflux	1/152	24/11365	0.276374	0.548291	0.494252	Zdhhc8	1
GO:0030204	chondroitin sulfate metabolic process	1/152	24/11365	0.276374	0.548291	0.494252	Chpf	1
GO:0030511	positive regulation of transforming growth factor beta receptor signaling pathway	1/152	24/11365	0.276374	0.548291	0.494252	Adissp	1
GO:0032885	regulation of polysaccharide biosynthetic process	1/152	24/11365	0.276374	0.548291	0.494252	Pdgfb	1
GO:0034453	microtubule anchoring	1/152	24/11365	0.276374	0.548291	0.494252	Map1s	1
GO:0035850	epithelial cell differentiation involved in kidney development	1/152	24/11365	0.276374	0.548291	0.494252	Pdgfb	1
GO:0035886	vascular associated smooth muscle cell differentiation	1/152	24/11365	0.276374	0.548291	0.494252	Pdgfb	1
GO:0042755	eating behavior	1/152	24/11365	0.276374	0.548291	0.494252	Ace	1
GO:0051957	positive regulation of amino acid transport	1/152	24/11365	0.276374	0.548291	0.494252	Slc7a5	1
GO:0055078	sodium ion homeostasis	1/152	24/11365	0.276374	0.548291	0.494252	Ace	1
GO:0061744	motor behavior	1/152	24/11365	0.276374	0.548291	0.494252	Wdr47	1
GO:0086002	cardiac muscle cell action potential involved in contraction	1/152	24/11365	0.276374	0.548291	0.494252	Cacna1g	1
GO:0086065	cell communication involved in cardiac conduction	1/152	24/11365	0.276374	0.548291	0.494252	Cacna1g	1
GO:0097150	neuronal stem cell population maintenance	1/152	24/11365	0.276374	0.548291	0.494252	Wdr47	1
GO:0140353	lipid export from cell	1/152	24/11365	0.276374	0.548291	0.494252	Selenom	1
GO:1903846	positive regulation of cellular response to transforming growth factor beta stimulus	1/152	24/11365	0.276374	0.548291	0.494252	Adissp	1
GO:0045137	development of primary sexual characteristics	3/152	137/11365	0.277431	0.549894	0.495697	Ace/Sod1/Vgf	3
GO:0003300	cardiac muscle hypertrophy	2/152	78/11365	0.280268	0.554281	0.499651	Trpc3/Lmna	2
GO:0043281	regulation of cysteine-type endopeptidase activity involved in apoptotic process	3/152	138/11365	0.28107	0.554281	0.499651	Ngfr/Ccn2/Bmyc	3
GO:0032412	regulation of monoatomic ion transmembrane transporter activity	4/152	201/11365	0.282201	0.554281	0.499651	Shank3/Jph3/Cbarp/Shank1	4
GO:0007596	blood coagulation	2/152	79/11365	0.285233	0.554281	0.499651	Pdgfb/Tyro3	2
GO:0014897	striated muscle hypertrophy	2/152	79/11365	0.285233	0.554281	0.499651	Trpc3/Lmna	2
GO:0032874	positive regulation of stress-activated MAPK cascade	2/152	79/11365	0.285233	0.554281	0.499651	Ccn2/Rell2	2
GO:0034219	carbohydrate transmembrane transport	2/152	79/11365	0.285233	0.554281	0.499651	Slc2a3/Ace	2
GO:0071901	negative regulation of protein serine/threonine kinase activity	2/152	79/11365	0.285233	0.554281	0.499651	Spry4/Tesk1	2
GO:0002639	positive regulation of immunoglobulin production	1/152	25/11365	0.286073	0.554281	0.499651	Tfrc	1
GO:0007214	gamma-aminobutyric acid signaling pathway	1/152	25/11365	0.286073	0.554281	0.499651	Atf4	1
GO:0007413	axonal fasciculation	1/152	25/11365	0.286073	0.554281	0.499651	Megf8	1
GO:0030970	retrograde protein transport, ER to cytosol	1/152	25/11365	0.286073	0.554281	0.499651	Sec61b	1
GO:0032373	positive regulation of sterol transport	1/152	25/11365	0.286073	0.554281	0.499651	Zdhhc8	1
GO:0032376	positive regulation of cholesterol transport	1/152	25/11365	0.286073	0.554281	0.499651	Zdhhc8	1
GO:0042743	hydrogen peroxide metabolic process	1/152	25/11365	0.286073	0.554281	0.499651	Sod1	1
GO:0043276	anoikis	1/152	25/11365	0.286073	0.554281	0.499651	Sik1	1
GO:0045686	negative regulation of glial cell differentiation	1/152	25/11365	0.286073	0.554281	0.499651	Lingo1	1
GO:0070129	regulation of mitochondrial translation	1/152	25/11365	0.286073	0.554281	0.499651	Shmt2	1
GO:0072337	modified amino acid transport	1/152	25/11365	0.286073	0.554281	0.499651	Slc7a1	1
GO:0106030	neuron projection fasciculation	1/152	25/11365	0.286073	0.554281	0.499651	Megf8	1
GO:1901616	organic hydroxy compound catabolic process	1/152	25/11365	0.286073	0.554281	0.499651	Tpi1	1
GO:1901798	positive regulation of signal transduction by p53 class mediator	1/152	25/11365	0.286073	0.554281	0.499651	Bmyc	1
GO:1903513	endoplasmic reticulum to cytosol transport	1/152	25/11365	0.286073	0.554281	0.499651	Sec61b	1
GO:1903524	positive regulation of blood circulation	1/152	25/11365	0.286073	0.554281	0.499651	Ccn2	1
GO:1904031	positive regulation of cyclin-dependent protein kinase activity	1/152	25/11365	0.286073	0.554281	0.499651	Pdgfb	1
GO:0002695	negative regulation of leukocyte activation	2/152	80/11365	0.290195	0.554281	0.499651	Tyro3/Dtx1	2
GO:0014896	muscle hypertrophy	2/152	80/11365	0.290195	0.554281	0.499651	Trpc3/Lmna	2
GO:0034620	cellular response to unfolded protein	2/152	80/11365	0.290195	0.554281	0.499651	Stc2/Atf4	2
GO:0070304	positive regulation of stress-activated protein kinase signaling cascade	2/152	80/11365	0.290195	0.554281	0.499651	Ccn2/Rell2	2
GO:0072384	organelle transport along microtubule	2/152	80/11365	0.290195	0.554281	0.499651	Nefl/Dync1i1	2
GO:0032984	protein-containing complex disassembly	4/152	204/11365	0.291181	0.554281	0.499651	Map1s/Ddit4/Wdr47/Bmyc	4
GO:0032200	telomere organization	3/152	141/11365	0.292012	0.554281	0.499651	Nhp2/Lmna/Bmyc	3
GO:0001819	positive regulation of cytokine production	4/152	205/11365	0.294183	0.554281	0.499651	Sod1/Sema7a/Slc7a5/Atf4	4
GO:0007599	hemostasis	2/152	81/11365	0.295153	0.554281	0.499651	Pdgfb/Tyro3	2
GO:0014909	smooth muscle cell migration	2/152	81/11365	0.295153	0.554281	0.499651	Pdgfb/Ace	2
GO:0060972	left/right pattern formation	2/152	81/11365	0.295153	0.554281	0.499651	Dvl1/Megf8	2
GO:0097120	receptor localization to synapse	2/152	81/11365	0.295153	0.554281	0.499651	Git1/Camk2a	2
GO:0001569	branching involved in blood vessel morphogenesis	1/152	26/11365	0.295642	0.554281	0.499651	Plxnd1	1
GO:0001706	endoderm formation	1/152	26/11365	0.295642	0.554281	0.499651	Dusp4	1
GO:0009069	serine family amino acid metabolic process	1/152	26/11365	0.295642	0.554281	0.499651	Shmt2	1
GO:0009154	purine ribonucleotide catabolic process	1/152	26/11365	0.295642	0.554281	0.499651	Gda	1
GO:0010614	negative regulation of cardiac muscle hypertrophy	1/152	26/11365	0.295642	0.554281	0.499651	Lmna	1
GO:0014047	glutamate secretion	1/152	26/11365	0.295642	0.554281	0.499651	Grm2	1
GO:0016188	synaptic vesicle maturation	1/152	26/11365	0.295642	0.554281	0.499651	Slc17a7	1
GO:0021801	cerebral cortex radial glia-guided migration	1/152	26/11365	0.295642	0.554281	0.499651	Wdr47	1
GO:0022030	telencephalon glial cell migration	1/152	26/11365	0.295642	0.554281	0.499651	Wdr47	1
GO:0032729	positive regulation of type II interferon production	1/152	26/11365	0.295642	0.554281	0.499651	Slc7a5	1
GO:0032881	regulation of polysaccharide metabolic process	1/152	26/11365	0.295642	0.554281	0.499651	Pdgfb	1
GO:0035335	peptidyl-tyrosine dephosphorylation	1/152	26/11365	0.295642	0.554281	0.499651	Ptprr	1
GO:0043267	negative regulation of potassium ion transport	1/152	26/11365	0.295642	0.554281	0.499651	Atf4	1
GO:0045124	regulation of bone resorption	1/152	26/11365	0.295642	0.554281	0.499651	Tfrc	1
GO:0045620	negative regulation of lymphocyte differentiation	1/152	26/11365	0.295642	0.554281	0.499651	Dtx1	1
GO:0045840	positive regulation of mitotic nuclear division	1/152	26/11365	0.295642	0.554281	0.499651	Pdgfb	1
GO:0045920	negative regulation of exocytosis	1/152	26/11365	0.295642	0.554281	0.499651	Cbarp	1
GO:0060563	neuroepithelial cell differentiation	1/152	26/11365	0.295642	0.554281	0.499651	Emx1	1
GO:0070528	protein kinase C signaling	1/152	26/11365	0.295642	0.554281	0.499651	Pdgfb	1
GO:0090075	relaxation of muscle	1/152	26/11365	0.295642	0.554281	0.499651	Sod1	1
GO:0090504	epiboly	1/152	26/11365	0.295642	0.554281	0.499651	Megf8	1
GO:1900242	regulation of synaptic vesicle endocytosis	1/152	26/11365	0.295642	0.554281	0.499651	Slc17a7	1
GO:1903203	regulation of oxidative stress-induced neuron death	1/152	26/11365	0.295642	0.554281	0.499651	Atf4	1
GO:1903861	positive regulation of dendrite extension	1/152	26/11365	0.295642	0.554281	0.499651	Rasal1	1
GO:1904645	response to amyloid-beta	1/152	26/11365	0.295642	0.554281	0.499651	Ngfr	1
GO:1990806	ligand-gated ion channel signaling pathway	1/152	26/11365	0.295642	0.554281	0.499651	Camk2a	1
GO:0042594	response to starvation	3/152	142/11365	0.295666	0.554281	0.499651	Asns/Eif4ebp1/Atf4	3
GO:0031032	actomyosin structure organization	3/152	143/11365	0.299324	0.56008	0.504879	Ccn2/Tesk1/Pik3r2	3
GO:2001242	regulation of intrinsic apoptotic signaling pathway	3/152	143/11365	0.299324	0.56008	0.504879	Trap1/Sod1/Bmyc	3
GO:0014065	phosphatidylinositol 3-kinase signaling	2/152	82/11365	0.300107	0.56008	0.504879	Pdgfb/Pik3r2	2
GO:0050817	coagulation	2/152	82/11365	0.300107	0.56008	0.504879	Pdgfb/Tyro3	2
GO:0051348	negative regulation of transferase activity	4/152	207/11365	0.3002	0.56008	0.504879	Akt1s1/Spry4/Tesk1/Pcp4	4
GO:0022898	regulation of transmembrane transporter activity	4/152	208/11365	0.303215	0.56008	0.504879	Shank3/Jph3/Cbarp/Shank1	4
GO:0002700	regulation of production of molecular mediator of immune response	2/152	83/11365	0.305054	0.56008	0.504879	Tfrc/Sema7a	2
GO:0006820	monoatomic anion transport	2/152	83/11365	0.305054	0.56008	0.504879	Slc4a10/Slc17a7	2
GO:0051606	detection of stimulus	2/152	83/11365	0.305054	0.56008	0.504879	Ngfr/Wdr47	2
GO:0002183	cytoplasmic translational initiation	1/152	27/11365	0.305084	0.56008	0.504879	Eif4ebp1	1
GO:0006767	water-soluble vitamin metabolic process	1/152	27/11365	0.305084	0.56008	0.504879	Shmt2	1
GO:0007617	mating behavior	1/152	27/11365	0.305084	0.56008	0.504879	Vgf	1
GO:0019432	triglyceride biosynthetic process	1/152	27/11365	0.305084	0.56008	0.504879	Sik1	1
GO:0021895	cerebral cortex neuron differentiation	1/152	27/11365	0.305084	0.56008	0.504879	Emx1	1
GO:0032350	regulation of hormone metabolic process	1/152	27/11365	0.305084	0.56008	0.504879	Stc2	1
GO:0033137	negative regulation of peptidyl-serine phosphorylation	1/152	27/11365	0.305084	0.56008	0.504879	Ddit4	1
GO:0035521	monoubiquitinated histone deubiquitination	1/152	27/11365	0.305084	0.56008	0.504879	Sf3b5	1
GO:0035522	monoubiquitinated histone H2A deubiquitination	1/152	27/11365	0.305084	0.56008	0.504879	Sf3b5	1
GO:0036474	cell death in response to hydrogen peroxide	1/152	27/11365	0.305084	0.56008	0.504879	Trap1	1
GO:0043331	response to dsRNA	1/152	27/11365	0.305084	0.56008	0.504879	Slc3a2	1
GO:0048483	autonomic nervous system development	1/152	27/11365	0.305084	0.56008	0.504879	Nrp2	1
GO:0060986	endocrine hormone secretion	1/152	27/11365	0.305084	0.56008	0.504879	Selenom	1
GO:0090181	regulation of cholesterol metabolic process	1/152	27/11365	0.305084	0.56008	0.504879	Sod1	1
GO:0090312	positive regulation of protein deacetylation	1/152	27/11365	0.305084	0.56008	0.504879	Ncor2	1
GO:1901031	regulation of response to reactive oxygen species	1/152	27/11365	0.305084	0.56008	0.504879	Trap1	1
GO:0048545	response to steroid hormone	3/152	145/11365	0.306647	0.562482	0.507044	Ddit4/Ncor2/Eif4ebp1	3
GO:0042542	response to hydrogen peroxide	2/152	84/11365	0.309996	0.567798	0.511836	Trap1/Sod1	2
GO:0052547	regulation of peptidase activity	4/152	211/11365	0.312278	0.567798	0.511836	Ngfr/Ccn2/Atp13a2/Bmyc	4
GO:0000469	cleavage involved in rRNA processing	1/152	28/11365	0.3144	0.567798	0.511836	Nhp2	1
GO:0006120	mitochondrial electron transport, NADH to ubiquinone	1/152	28/11365	0.3144	0.567798	0.511836	Ndufs7	1
GO:0006801	superoxide metabolic process	1/152	28/11365	0.3144	0.567798	0.511836	Sod1	1
GO:0009167	purine ribonucleoside monophosphate metabolic process	1/152	28/11365	0.3144	0.567798	0.511836	Gda	1
GO:0009409	response to cold	1/152	28/11365	0.3144	0.567798	0.511836	Vgf	1
GO:0010464	regulation of mesenchymal cell proliferation	1/152	28/11365	0.3144	0.567798	0.511836	Lmna	1
GO:0010543	regulation of platelet activation	1/152	28/11365	0.3144	0.567798	0.511836	Pdgfb	1
GO:0014741	negative regulation of muscle hypertrophy	1/152	28/11365	0.3144	0.567798	0.511836	Lmna	1
GO:0030901	midbrain development	1/152	28/11365	0.3144	0.567798	0.511836	Uqcrq	1
GO:0032924	activin receptor signaling pathway	1/152	28/11365	0.3144	0.567798	0.511836	Megf8	1
GO:0033144	negative regulation of intracellular steroid hormone receptor signaling pathway	1/152	28/11365	0.3144	0.567798	0.511836	Ncor2	1
GO:0036475	neuron death in response to oxidative stress	1/152	28/11365	0.3144	0.567798	0.511836	Atf4	1
GO:0045454	cell redox homeostasis	1/152	28/11365	0.3144	0.567798	0.511836	Git1	1
GO:1902253	regulation of intrinsic apoptotic signaling pathway by p53 class mediator	1/152	28/11365	0.3144	0.567798	0.511836	Bmyc	1
GO:1902473	regulation of protein localization to synapse	1/152	28/11365	0.3144	0.567798	0.511836	Camk2a	1
GO:0003279	cardiac septum development	2/152	85/11365	0.31493	0.567798	0.511836	Nrp2/Plxnd1	2
GO:0006754	ATP biosynthetic process	2/152	85/11365	0.31493	0.567798	0.511836	Ndufs7/Aldoa	2
GO:0016575	histone deacetylation	2/152	85/11365	0.31493	0.567798	0.511836	Hdac5/Ncor2	2
GO:0043500	muscle adaptation	2/152	85/11365	0.31493	0.567798	0.511836	Trpc3/Lmna	2
GO:0006497	protein lipidation	2/152	86/11365	0.319857	0.571319	0.51501	Zdhhc23/Zdhhc8	2
GO:0014902	myotube differentiation	2/152	86/11365	0.319857	0.571319	0.51501	Hdac5/Sik1	2
GO:0019233	sensory perception of pain	2/152	86/11365	0.319857	0.571319	0.51501	Ngfr/Ace	2
GO:0000154	rRNA modification	1/152	29/11365	0.323592	0.571319	0.51501	Nhp2	1
GO:0007212	dopamine receptor signaling pathway	1/152	29/11365	0.323592	0.571319	0.51501	Caly	1
GO:0008053	mitochondrial fusion	1/152	29/11365	0.323592	0.571319	0.51501	Tfrc	1
GO:0014912	negative regulation of smooth muscle cell migration	1/152	29/11365	0.323592	0.571319	0.51501	Pdgfb	1
GO:0042417	dopamine metabolic process	1/152	29/11365	0.323592	0.571319	0.51501	Sncb	1
GO:0042446	hormone biosynthetic process	1/152	29/11365	0.323592	0.571319	0.51501	Stc2	1
GO:0043114	regulation of vascular permeability	1/152	29/11365	0.323592	0.571319	0.51501	Ptp4a3	1
GO:0048668	collateral sprouting	1/152	29/11365	0.323592	0.571319	0.51501	Dvl1	1
GO:0050766	positive regulation of phagocytosis	1/152	29/11365	0.323592	0.571319	0.51501	Sod1	1
GO:0051154	negative regulation of striated muscle cell differentiation	1/152	29/11365	0.323592	0.571319	0.51501	Hdac5	1
GO:0051654	establishment of mitochondrion localization	1/152	29/11365	0.323592	0.571319	0.51501	Nefl	1
GO:0051973	positive regulation of telomerase activity	1/152	29/11365	0.323592	0.571319	0.51501	Parm1	1
GO:0060071	Wnt signaling pathway, planar cell polarity pathway	1/152	29/11365	0.323592	0.571319	0.51501	Dvl1	1
GO:0060479	lung cell differentiation	1/152	29/11365	0.323592	0.571319	0.51501	Ncor2	1
GO:0060487	lung epithelial cell differentiation	1/152	29/11365	0.323592	0.571319	0.51501	Ncor2	1
GO:0095500	acetylcholine receptor signaling pathway	1/152	29/11365	0.323592	0.571319	0.51501	Ly6h	1
GO:1901385	regulation of voltage-gated calcium channel activity	1/152	29/11365	0.323592	0.571319	0.51501	Cbarp	1
GO:1902683	regulation of receptor localization to synapse	1/152	29/11365	0.323592	0.571319	0.51501	Camk2a	1
GO:1903715	regulation of aerobic respiration	1/152	29/11365	0.323592	0.571319	0.51501	Shmt2	1
GO:1903859	regulation of dendrite extension	1/152	29/11365	0.323592	0.571319	0.51501	Rasal1	1
GO:1904752	regulation of vascular associated smooth muscle cell migration	1/152	29/11365	0.323592	0.571319	0.51501	Pdgfb	1
GO:2000648	positive regulation of stem cell proliferation	1/152	29/11365	0.323592	0.571319	0.51501	Hdac5	1
GO:2001258	negative regulation of cation channel activity	1/152	29/11365	0.323592	0.571319	0.51501	Cbarp	1
GO:0003158	endothelium development	2/152	87/11365	0.324776	0.572951	0.516481	Pdgfb/Fstl1	2
GO:0044282	small molecule catabolic process	4/152	216/11365	0.327439	0.573609	0.517075	Tpi1/Shmt2/Aldoa/Gda	4
GO:0051099	positive regulation of binding	3/152	151/11365	0.32865	0.573609	0.517075	Ace/Ran/Plxnd1	3
GO:0014013	regulation of gliogenesis	2/152	88/11365	0.329685	0.573609	0.517075	Slc7a5/Lingo1	2
GO:0042158	lipoprotein biosynthetic process	2/152	88/11365	0.329685	0.573609	0.517075	Zdhhc23/Zdhhc8	2
GO:0051092	positive regulation of NF-kappaB transcription factor activity	2/152	88/11365	0.329685	0.573609	0.517075	Tfrc/Camk2a	2
GO:0032409	regulation of transporter activity	4/152	217/11365	0.330478	0.573609	0.517075	Shank3/Jph3/Cbarp/Shank1	4
GO:0048511	rhythmic process	4/152	217/11365	0.330478	0.573609	0.517075	Ngfr/Sik1/Tyro3/Atf4	4
GO:0001754	eye photoreceptor cell differentiation	1/152	30/11365	0.332662	0.573609	0.517075	Pdgfb	1
GO:0001964	startle response	1/152	30/11365	0.332662	0.573609	0.517075	Dvl1	1
GO:0002224	toll-like receptor signaling pathway	1/152	30/11365	0.332662	0.573609	0.517075	Tyro3	1
GO:0002712	regulation of B cell mediated immunity	1/152	30/11365	0.332662	0.573609	0.517075	Tfrc	1
GO:0002889	regulation of immunoglobulin mediated immune response	1/152	30/11365	0.332662	0.573609	0.517075	Tfrc	1
GO:0006826	iron ion transport	1/152	30/11365	0.332662	0.573609	0.517075	Tfrc	1
GO:0009116	nucleoside metabolic process	1/152	30/11365	0.332662	0.573609	0.517075	Gda	1
GO:0021545	cranial nerve development	1/152	30/11365	0.332662	0.573609	0.517075	Nrp2	1
GO:0021846	cell proliferation in forebrain	1/152	30/11365	0.332662	0.573609	0.517075	Ncor2	1
GO:0030193	regulation of blood coagulation	1/152	30/11365	0.332662	0.573609	0.517075	Pdgfb	1
GO:0030888	regulation of B cell proliferation	1/152	30/11365	0.332662	0.573609	0.517075	Tfrc	1
GO:0036297	interstrand cross-link repair	1/152	30/11365	0.332662	0.573609	0.517075	Faap100	1
GO:0048010	vascular endothelial growth factor receptor signaling pathway	1/152	30/11365	0.332662	0.573609	0.517075	Pdgfb	1
GO:0048679	regulation of axon regeneration	1/152	30/11365	0.332662	0.573609	0.517075	Rtn4r	1
GO:0048741	skeletal muscle fiber development	1/152	30/11365	0.332662	0.573609	0.517075	Hdac5	1
GO:0050654	chondroitin sulfate proteoglycan metabolic process	1/152	30/11365	0.332662	0.573609	0.517075	Chpf	1
GO:0060393	regulation of pathway-restricted SMAD protein phosphorylation	1/152	30/11365	0.332662	0.573609	0.517075	Gdf10	1
GO:0120033	negative regulation of plasma membrane bounded cell projection assembly	1/152	30/11365	0.332662	0.573609	0.517075	Tesk1	1
GO:1900046	regulation of hemostasis	1/152	30/11365	0.332662	0.573609	0.517075	Pdgfb	1
GO:1903725	regulation of phospholipid metabolic process	1/152	30/11365	0.332662	0.573609	0.517075	Pdgfb	1
GO:1990573	potassium ion import across plasma membrane	1/152	30/11365	0.332662	0.573609	0.517075	Kcnj4	1
GO:1990748	cellular detoxification	1/152	30/11365	0.332662	0.573609	0.517075	Sod1	1
GO:0007204	positive regulation of cytosolic calcium ion concentration	2/152	89/11365	0.334585	0.576027	0.519254	Cacna1g/Trpc3	2
GO:1901654	response to ketone	2/152	89/11365	0.334585	0.576027	0.519254	Ddit4/Eif4ebp1	2
GO:0050730	regulation of peptidyl-tyrosine phosphorylation	3/152	153/11365	0.335986	0.577349	0.520446	Pdgfb/Ace/Tnk2	3
GO:0006661	phosphatidylinositol biosynthetic process	2/152	90/11365	0.339475	0.577349	0.520446	Pdgfb/Pik3r2	2
GO:0014812	muscle cell migration	2/152	90/11365	0.339475	0.577349	0.520446	Pdgfb/Ace	2
GO:0030595	leukocyte chemotaxis	2/152	90/11365	0.339475	0.577349	0.520446	Pdgfb/Nbl1	2
GO:0030308	negative regulation of cell growth	3/152	154/11365	0.339653	0.577349	0.520446	Slit1/Sema7a/Rtn4r	3
GO:0051651	maintenance of location in cell	3/152	154/11365	0.339653	0.577349	0.520446	Jph3/Gaa/Slc17a7	3
GO:0002762	negative regulation of myeloid leukocyte differentiation	1/152	31/11365	0.341611	0.577349	0.520446	Bmyc	1
GO:0003016	respiratory system process	1/152	31/11365	0.341611	0.577349	0.520446	Gaa	1
GO:0006195	purine nucleotide catabolic process	1/152	31/11365	0.341611	0.577349	0.520446	Gda	1
GO:0009126	purine nucleoside monophosphate metabolic process	1/152	31/11365	0.341611	0.577349	0.520446	Gda	1
GO:0009261	ribonucleotide catabolic process	1/152	31/11365	0.341611	0.577349	0.520446	Gda	1
GO:0009394	2'-deoxyribonucleotide metabolic process	1/152	31/11365	0.341611	0.577349	0.520446	Gda	1
GO:0019692	deoxyribose phosphate metabolic process	1/152	31/11365	0.341611	0.577349	0.520446	Gda	1
GO:0030521	androgen receptor signaling pathway	1/152	31/11365	0.341611	0.577349	0.520446	Ncor2	1
GO:0033344	cholesterol efflux	1/152	31/11365	0.341611	0.577349	0.520446	Zdhhc8	1
GO:0042181	ketone biosynthetic process	1/152	31/11365	0.341611	0.577349	0.520446	Aldoa	1
GO:0046460	neutral lipid biosynthetic process	1/152	31/11365	0.341611	0.577349	0.520446	Sik1	1
GO:0046463	acylglycerol biosynthetic process	1/152	31/11365	0.341611	0.577349	0.520446	Sik1	1
GO:0050881	musculoskeletal movement	1/152	31/11365	0.341611	0.577349	0.520446	Gaa	1
GO:0060389	pathway-restricted SMAD protein phosphorylation	1/152	31/11365	0.341611	0.577349	0.520446	Gdf10	1
GO:0062125	regulation of mitochondrial gene expression	1/152	31/11365	0.341611	0.577349	0.520446	Shmt2	1
GO:1904738	vascular associated smooth muscle cell migration	1/152	31/11365	0.341611	0.577349	0.520446	Pdgfb	1
GO:1905144	response to acetylcholine	1/152	31/11365	0.341611	0.577349	0.520446	Ly6h	1
GO:1905145	cellular response to acetylcholine	1/152	31/11365	0.341611	0.577349	0.520446	Ly6h	1
GO:0007623	circadian rhythm	3/152	155/11365	0.34332	0.579352	0.522251	Ngfr/Sik1/Atf4	3
GO:0048639	positive regulation of developmental growth	3/152	155/11365	0.34332	0.579352	0.522251	Rasal1/Sema7a/Megf8	3
GO:0034976	response to endoplasmic reticulum stress	4/152	222/11365	0.345693	0.579877	0.522725	Stc2/Pik3r2/Atf4/Sec61b	4
GO:0001894	tissue homeostasis	3/152	156/11365	0.346984	0.579877	0.522725	Ccn2/Tfrc/Sod1	3
GO:0032388	positive regulation of intracellular transport	3/152	156/11365	0.346984	0.579877	0.522725	Caly/Ran/Pik3r2	3
GO:0060249	anatomical structure homeostasis	3/152	156/11365	0.346984	0.579877	0.522725	Ccn2/Tfrc/Sod1	3
GO:2000116	regulation of cysteine-type endopeptidase activity	3/152	156/11365	0.346984	0.579877	0.522725	Ngfr/Ccn2/Bmyc	3
GO:0009206	purine ribonucleoside triphosphate biosynthetic process	2/152	92/11365	0.349221	0.579877	0.522725	Ndufs7/Aldoa	2
GO:0009566	fertilization	2/152	92/11365	0.349221	0.579877	0.522725	Trpc3/Aldoa	2
GO:0071456	cellular response to hypoxia	2/152	92/11365	0.349221	0.579877	0.522725	Eif4ebp1/Bmyc	2
GO:0007026	negative regulation of microtubule depolymerization	1/152	32/11365	0.350441	0.579877	0.522725	Wdr47	1
GO:0009262	deoxyribonucleotide metabolic process	1/152	32/11365	0.350441	0.579877	0.522725	Gda	1
GO:0015909	long-chain fatty acid transport	1/152	32/11365	0.350441	0.579877	0.522725	Ace	1
GO:0032651	regulation of interleukin-1 beta production	1/152	32/11365	0.350441	0.579877	0.522725	Git1	1
GO:0033173	calcineurin-NFAT signaling cascade	1/152	32/11365	0.350441	0.579877	0.522725	Adgrb2	1
GO:0038066	p38MAPK cascade	1/152	32/11365	0.350441	0.579877	0.522725	Rell2	1
GO:0042461	photoreceptor cell development	1/152	32/11365	0.350441	0.579877	0.522725	Pdgfb	1
GO:0045824	negative regulation of innate immune response	1/152	32/11365	0.350441	0.579877	0.522725	Tyro3	1
GO:0045943	positive regulation of transcription by RNA polymerase I	1/152	32/11365	0.350441	0.579877	0.522725	Atf4	1
GO:0048013	ephrin receptor signaling pathway	1/152	32/11365	0.350441	0.579877	0.522725	Git1	1
GO:0048147	negative regulation of fibroblast proliferation	1/152	32/11365	0.350441	0.579877	0.522725	Bmyc	1
GO:0048169	regulation of long-term neuronal synaptic plasticity	1/152	32/11365	0.350441	0.579877	0.522725	Shank3	1
GO:0050879	multicellular organismal movement	1/152	32/11365	0.350441	0.579877	0.522725	Gaa	1
GO:0070527	platelet aggregation	1/152	32/11365	0.350441	0.579877	0.522725	Tyro3	1
GO:0071364	cellular response to epidermal growth factor stimulus	1/152	32/11365	0.350441	0.579877	0.522725	Git1	1
GO:0090175	regulation of establishment of planar polarity	1/152	32/11365	0.350441	0.579877	0.522725	Dvl1	1
GO:0090207	regulation of triglyceride metabolic process	1/152	32/11365	0.350441	0.579877	0.522725	Sik1	1
GO:1904707	positive regulation of vascular associated smooth muscle cell proliferation	1/152	32/11365	0.350441	0.579877	0.522725	Pdgfb	1
GO:0002683	negative regulation of immune system process	4/152	224/11365	0.351785	0.581667	0.524338	Tyro3/Dtx1/Nbl1/Bmyc	4
GO:0009145	purine nucleoside triphosphate biosynthetic process	2/152	93/11365	0.354076	0.582538	0.525123	Ndufs7/Aldoa	2
GO:0009791	post-embryonic development	2/152	93/11365	0.354076	0.582538	0.525123	Slc4a10/Emx1	2
GO:0032204	regulation of telomere maintenance	2/152	93/11365	0.354076	0.582538	0.525123	Lmna/Bmyc	2
GO:0098773	skin epidermis development	2/152	93/11365	0.354076	0.582538	0.525123	Ngfr/Ncor2	2
GO:1903076	regulation of protein localization to plasma membrane	2/152	93/11365	0.354076	0.582538	0.525123	Camk2a/Pik3r2	2
GO:0072001	renal system development	4/152	225/11365	0.354832	0.582538	0.525123	Pdgfb/Hdac5/Ace/Plxnd1	4
GO:0030307	positive regulation of cell growth	3/152	159/11365	0.357967	0.582538	0.525123	Rasal1/Sema7a/Megf8	3
GO:0008277	regulation of G protein-coupled receptor signaling pathway	2/152	94/11365	0.358919	0.582538	0.525123	Git1/Camk2a	2
GO:0021549	cerebellum development	2/152	94/11365	0.358919	0.582538	0.525123	Uqcrq/Samd4b	2
GO:0002720	positive regulation of cytokine production involved in immune response	1/152	33/11365	0.359153	0.582538	0.525123	Sema7a	1
GO:0007218	neuropeptide signaling pathway	1/152	33/11365	0.359153	0.582538	0.525123	Tyro3	1
GO:0007566	embryo implantation	1/152	33/11365	0.359153	0.582538	0.525123	Sod1	1
GO:0010463	mesenchymal cell proliferation	1/152	33/11365	0.359153	0.582538	0.525123	Lmna	1
GO:0014904	myotube cell development	1/152	33/11365	0.359153	0.582538	0.525123	Hdac5	1
GO:0021952	central nervous system projection neuron axonogenesis	1/152	33/11365	0.359153	0.582538	0.525123	Wdr47	1
GO:0030857	negative regulation of epithelial cell differentiation	1/152	33/11365	0.359153	0.582538	0.525123	Spred3	1
GO:0032611	interleukin-1 beta production	1/152	33/11365	0.359153	0.582538	0.525123	Git1	1
GO:0035520	monoubiquitinated protein deubiquitination	1/152	33/11365	0.359153	0.582538	0.525123	Sf3b5	1
GO:0043618	regulation of transcription from RNA polymerase II promoter in response to stress	1/152	33/11365	0.359153	0.582538	0.525123	Atf4	1
GO:0050818	regulation of coagulation	1/152	33/11365	0.359153	0.582538	0.525123	Pdgfb	1
GO:0060122	inner ear receptor cell stereocilium organization	1/152	33/11365	0.359153	0.582538	0.525123	Sod1	1
GO:0061005	cell differentiation involved in kidney development	1/152	33/11365	0.359153	0.582538	0.525123	Pdgfb	1
GO:0061045	negative regulation of wound healing	1/152	33/11365	0.359153	0.582538	0.525123	Pdgfb	1
GO:0070316	regulation of G0 to G1 transition	1/152	33/11365	0.359153	0.582538	0.525123	Ccn2	1
GO:0097720	calcineurin-mediated signaling	1/152	33/11365	0.359153	0.582538	0.525123	Adgrb2	1
GO:2000273	positive regulation of signaling receptor activity	1/152	33/11365	0.359153	0.582538	0.525123	Shank3	1
GO:0001666	response to hypoxia	3/152	160/11365	0.361623	0.584071	0.526506	Ddit4/Eif4ebp1/Bmyc	3
GO:0006937	regulation of muscle contraction	2/152	95/11365	0.363749	0.584071	0.526506	Ccn2/Sod1	2
GO:0009612	response to mechanical stimulus	2/152	95/11365	0.363749	0.584071	0.526506	Shank3/Nrxn2	2
GO:0018107	peptidyl-threonine phosphorylation	2/152	95/11365	0.363749	0.584071	0.526506	Ddit4/Camk2a	2
GO:0048259	regulation of receptor-mediated endocytosis	2/152	95/11365	0.363749	0.584071	0.526506	Tnk2/Lrrtm1	2
GO:0051235	maintenance of location	4/152	228/11365	0.363972	0.584071	0.526506	Jph3/Gaa/Nbl1/Slc17a7	4
GO:0009060	aerobic respiration	3/152	161/11365	0.365275	0.584071	0.526506	Ndufs7/Shmt2/Uqcrq	3
GO:0001895	retina homeostasis	1/152	34/11365	0.367749	0.584071	0.526506	Sod1	1
GO:0001947	heart looping	1/152	34/11365	0.367749	0.584071	0.526506	Dvl1	1
GO:0010613	positive regulation of cardiac muscle hypertrophy	1/152	34/11365	0.367749	0.584071	0.526506	Trpc3	1
GO:0014742	positive regulation of muscle hypertrophy	1/152	34/11365	0.367749	0.584071	0.526506	Trpc3	1
GO:0021772	olfactory bulb development	1/152	34/11365	0.367749	0.584071	0.526506	Slit1	1
GO:0030101	natural killer cell activation	1/152	34/11365	0.367749	0.584071	0.526506	Tyro3	1
GO:0031646	positive regulation of nervous system process	1/152	34/11365	0.367749	0.584071	0.526506	Ngfr	1
GO:0032892	positive regulation of organic acid transport	1/152	34/11365	0.367749	0.584071	0.526506	Slc7a5	1
GO:0035307	positive regulation of protein dephosphorylation	1/152	34/11365	0.367749	0.584071	0.526506	Nsmf	1
GO:0045023	G0 to G1 transition	1/152	34/11365	0.367749	0.584071	0.526506	Ccn2	1
GO:0046850	regulation of bone remodeling	1/152	34/11365	0.367749	0.584071	0.526506	Tfrc	1
GO:0061082	myeloid leukocyte cytokine production	1/152	34/11365	0.367749	0.584071	0.526506	Sema7a	1
GO:0070169	positive regulation of biomineral tissue development	1/152	34/11365	0.367749	0.584071	0.526506	Atf4	1
GO:0070536	protein K63-linked deubiquitination	1/152	34/11365	0.367749	0.584071	0.526506	Shmt2	1
GO:0090102	cochlea development	1/152	34/11365	0.367749	0.584071	0.526506	Dvl1	1
GO:0098884	postsynaptic neurotransmitter receptor internalization	1/152	34/11365	0.367749	0.584071	0.526506	Caly	1
GO:0099010	modification of postsynaptic structure	1/152	34/11365	0.367749	0.584071	0.526506	Camkv	1
GO:0140239	postsynaptic endocytosis	1/152	34/11365	0.367749	0.584071	0.526506	Caly	1
GO:1900026	positive regulation of substrate adhesion-dependent cell spreading	1/152	34/11365	0.367749	0.584071	0.526506	Tesk1	1
GO:1901861	regulation of muscle tissue development	1/152	34/11365	0.367749	0.584071	0.526506	Hdac5	1
GO:1902930	regulation of alcohol biosynthetic process	1/152	34/11365	0.367749	0.584071	0.526506	Sod1	1
GO:1903307	positive regulation of regulated secretory pathway	1/152	34/11365	0.367749	0.584071	0.526506	Cacna1g	1
GO:0036294	cellular response to decreased oxygen levels	2/152	96/11365	0.368565	0.584949	0.527296	Eif4ebp1/Bmyc	2
GO:0007266	Rho protein signal transduction	2/152	97/11365	0.373367	0.586188	0.528414	Ngfr/Rtn4r	2
GO:0008306	associative learning	2/152	97/11365	0.373367	0.586188	0.528414	Shank3/Shank1	2
GO:0008637	apoptotic mitochondrial changes	2/152	97/11365	0.373367	0.586188	0.528414	Camk2a/Lmna	2
GO:0009201	ribonucleoside triphosphate biosynthetic process	2/152	97/11365	0.373367	0.586188	0.528414	Ndufs7/Aldoa	2
GO:0022612	gland morphogenesis	2/152	97/11365	0.373367	0.586188	0.528414	Pdgfb/Plxnd1	2
GO:0055007	cardiac muscle cell differentiation	2/152	97/11365	0.373367	0.586188	0.528414	Sik1/Lmna	2
GO:0043588	skin development	3/152	164/11365	0.376214	0.586188	0.528414	Ngfr/Ncor2/Pou3f1	3
GO:0006584	catecholamine metabolic process	1/152	35/11365	0.37623	0.586188	0.528414	Sncb	1
GO:0009712	catechol-containing compound metabolic process	1/152	35/11365	0.37623	0.586188	0.528414	Sncb	1
GO:0021680	cerebellar Purkinje cell layer development	1/152	35/11365	0.37623	0.586188	0.528414	Uqcrq	1
GO:0032649	regulation of type II interferon production	1/152	35/11365	0.37623	0.586188	0.528414	Slc7a5	1
GO:0034340	response to type I interferon	1/152	35/11365	0.37623	0.586188	0.528414	Shmt2	1
GO:0042311	vasodilation	1/152	35/11365	0.37623	0.586188	0.528414	Sod1	1
GO:0044788	modulation by host of viral process	1/152	35/11365	0.37623	0.586188	0.528414	Zdhhc8	1
GO:0045879	negative regulation of smoothened signaling pathway	1/152	35/11365	0.37623	0.586188	0.528414	Megf8	1
GO:0048016	inositol phosphate-mediated signaling	1/152	35/11365	0.37623	0.586188	0.528414	Adgrb2	1
GO:0060632	regulation of microtubule-based movement	1/152	35/11365	0.37623	0.586188	0.528414	Caly	1
GO:0060711	labyrinthine layer development	1/152	35/11365	0.37623	0.586188	0.528414	Erf	1
GO:0070570	regulation of neuron projection regeneration	1/152	35/11365	0.37623	0.586188	0.528414	Rtn4r	1
GO:0070849	response to epidermal growth factor	1/152	35/11365	0.37623	0.586188	0.528414	Git1	1
GO:0097237	cellular response to toxic substance	1/152	35/11365	0.37623	0.586188	0.528414	Sod1	1
GO:0120163	negative regulation of cold-induced thermogenesis	1/152	35/11365	0.37623	0.586188	0.528414	Atf4	1
GO:1903409	reactive oxygen species biosynthetic process	1/152	35/11365	0.37623	0.586188	0.528414	Sod1	1
GO:1903421	regulation of synaptic vesicle recycling	1/152	35/11365	0.37623	0.586188	0.528414	Slc17a7	1
GO:1990089	response to nerve growth factor	1/152	35/11365	0.37623	0.586188	0.528414	Tmem108	1
GO:1990090	cellular response to nerve growth factor stimulus	1/152	35/11365	0.37623	0.586188	0.528414	Tmem108	1
GO:0008643	carbohydrate transport	2/152	98/11365	0.378155	0.587533	0.529626	Slc2a3/Ace	2
GO:0017015	regulation of transforming growth factor beta receptor signaling pathway	2/152	98/11365	0.378155	0.587533	0.529626	Adissp/Spred3	2
GO:0050680	negative regulation of epithelial cell proliferation	2/152	98/11365	0.378155	0.587533	0.529626	Ngfr/Sparc	2
GO:0097529	myeloid leukocyte migration	2/152	98/11365	0.378155	0.587533	0.529626	Pdgfb/Nbl1	2
GO:0048762	mesenchymal cell differentiation	3/152	165/11365	0.379852	0.589756	0.53163	Nrp2/Spred3/Sema7a	3
GO:0036293	response to decreased oxygen levels	3/152	166/11365	0.383486	0.591731	0.53341	Ddit4/Eif4ebp1/Bmyc	3
GO:0002204	somatic recombination of immunoglobulin genes involved in immune response	1/152	36/11365	0.384598	0.591731	0.53341	Tfrc	1
GO:0002208	somatic diversification of immunoglobulins involved in immune response	1/152	36/11365	0.384598	0.591731	0.53341	Tfrc	1
GO:0002637	regulation of immunoglobulin production	1/152	36/11365	0.384598	0.591731	0.53341	Tfrc	1
GO:0019228	neuronal action potential	1/152	36/11365	0.384598	0.591731	0.53341	Cacna1g	1
GO:0031063	regulation of histone deacetylation	1/152	36/11365	0.384598	0.591731	0.53341	Ncor2	1
GO:0032371	regulation of sterol transport	1/152	36/11365	0.384598	0.591731	0.53341	Zdhhc8	1
GO:0032374	regulation of cholesterol transport	1/152	36/11365	0.384598	0.591731	0.53341	Zdhhc8	1
GO:0042491	inner ear auditory receptor cell differentiation	1/152	36/11365	0.384598	0.591731	0.53341	Sod1	1
GO:0042771	intrinsic apoptotic signaling pathway in response to DNA damage by p53 class mediator	1/152	36/11365	0.384598	0.591731	0.53341	Ddit4	1
GO:0045190	isotype switching	1/152	36/11365	0.384598	0.591731	0.53341	Tfrc	1
GO:0045806	negative regulation of endocytosis	1/152	36/11365	0.384598	0.591731	0.53341	Lrrtm1	1
GO:0072523	purine-containing compound catabolic process	1/152	36/11365	0.384598	0.591731	0.53341	Gda	1
GO:0007162	negative regulation of cell adhesion	3/152	167/11365	0.387115	0.594519	0.535923	Spry4/Dtx1/Plxnd1	3
GO:0051091	positive regulation of DNA-binding transcription factor activity	3/152	167/11365	0.387115	0.594519	0.535923	Hdac5/Tfrc/Camk2a	3
GO:0090101	negative regulation of transmembrane receptor protein serine/threonine kinase signaling pathway	2/152	100/11365	0.387684	0.594519	0.535923	Spred3/Nbl1	2
GO:1903844	regulation of cellular response to transforming growth factor beta stimulus	2/152	100/11365	0.387684	0.594519	0.535923	Adissp/Spred3	2
GO:0045017	glycerolipid biosynthetic process	3/152	168/11365	0.390739	0.594519	0.535923	Pdgfb/Sik1/Pik3r2	3
GO:0021700	developmental maturation	4/152	237/11365	0.391353	0.594519	0.535923	Pdgfb/Nefl/Shank1/Slc17a7	4
GO:0046879	hormone secretion	4/152	237/11365	0.391353	0.594519	0.535923	Slc25a22/Vgf/Gnaz/Selenom	4
GO:0001890	placenta development	2/152	101/11365	0.392425	0.594519	0.535923	Pdgfb/Erf	2
GO:0006612	protein targeting to membrane	2/152	101/11365	0.392425	0.594519	0.535923	Zdhhc23/Sec61b	2
GO:0018210	peptidyl-threonine modification	2/152	101/11365	0.392425	0.594519	0.535923	Ddit4/Camk2a	2
GO:0034763	negative regulation of transmembrane transport	2/152	101/11365	0.392425	0.594519	0.535923	Ace/Cbarp	2
GO:0035967	cellular response to topologically incorrect protein	2/152	101/11365	0.392425	0.594519	0.535923	Stc2/Atf4	2
GO:0050670	regulation of lymphocyte proliferation	2/152	101/11365	0.392425	0.594519	0.535923	Tfrc/Slc7a1	2
GO:0051261	protein depolymerization	2/152	101/11365	0.392425	0.594519	0.535923	Map1s/Wdr47	2
GO:0010762	regulation of fibroblast migration	1/152	37/11365	0.392855	0.594519	0.535923	Pdgfb	1
GO:0010799	regulation of peptidyl-threonine phosphorylation	1/152	37/11365	0.392855	0.594519	0.535923	Ddit4	1
GO:0032330	regulation of chondrocyte differentiation	1/152	37/11365	0.392855	0.594519	0.535923	Ccn2	1
GO:0032527	protein exit from endoplasmic reticulum	1/152	37/11365	0.392855	0.594519	0.535923	Sec61b	1
GO:0043536	positive regulation of blood vessel endothelial cell migration	1/152	37/11365	0.392855	0.594519	0.535923	Pdgfb	1
GO:0043620	regulation of DNA-templated transcription in response to stress	1/152	37/11365	0.392855	0.594519	0.535923	Atf4	1
GO:0048713	regulation of oligodendrocyte differentiation	1/152	37/11365	0.392855	0.594519	0.535923	Lingo1	1
GO:0098754	detoxification	1/152	37/11365	0.392855	0.594519	0.535923	Sod1	1
GO:1902108	regulation of mitochondrial membrane permeability involved in apoptotic process	1/152	37/11365	0.392855	0.594519	0.535923	Camk2a	1
GO:1903170	negative regulation of calcium ion transmembrane transport	1/152	37/11365	0.392855	0.594519	0.535923	Cbarp	1
GO:0002699	positive regulation of immune effector process	2/152	102/11365	0.39715	0.600198	0.541043	Tfrc/Sema7a	2
GO:0006986	response to unfolded protein	2/152	102/11365	0.39715	0.600198	0.541043	Stc2/Atf4	2
GO:0006940	regulation of smooth muscle contraction	1/152	38/11365	0.401002	0.601158	0.541908	Sod1	1
GO:0021799	cerebral cortex radially oriented cell migration	1/152	38/11365	0.401002	0.601158	0.541908	Wdr47	1
GO:0032652	regulation of interleukin-1 production	1/152	38/11365	0.401002	0.601158	0.541908	Git1	1
GO:0045453	bone resorption	1/152	38/11365	0.401002	0.601158	0.541908	Tfrc	1
GO:0051289	protein homotetramerization	1/152	38/11365	0.401002	0.601158	0.541908	Shmt2	1
GO:0051785	positive regulation of nuclear division	1/152	38/11365	0.401002	0.601158	0.541908	Pdgfb	1
GO:0061337	cardiac conduction	1/152	38/11365	0.401002	0.601158	0.541908	Cacna1g	1
GO:0051650	establishment of vesicle localization	3/152	171/11365	0.401581	0.601158	0.541908	Tesk1/Dync1i1/Atp13a2	3
GO:0009913	epidermal cell differentiation	2/152	103/11365	0.401858	0.601158	0.541908	Sod1/Pou3f1	2
GO:0010634	positive regulation of epithelial cell migration	2/152	103/11365	0.401858	0.601158	0.541908	Pdgfb/Sparc	2
GO:0022037	metencephalon development	2/152	103/11365	0.401858	0.601158	0.541908	Uqcrq/Samd4b	2
GO:0033135	regulation of peptidyl-serine phosphorylation	2/152	103/11365	0.401858	0.601158	0.541908	Ddit4/Tfrc	2
GO:0042098	T cell proliferation	2/152	103/11365	0.401858	0.601158	0.541908	Tfrc/Slc7a1	2
GO:0046822	regulation of nucleocytoplasmic transport	2/152	103/11365	0.401858	0.601158	0.541908	Ran/Pik3r2	2
GO:2001257	regulation of cation channel activity	2/152	103/11365	0.401858	0.601158	0.541908	Jph3/Cbarp	2
GO:0050678	regulation of epithelial cell proliferation	4/152	241/11365	0.403478	0.602767	0.543358	Ngfr/Pdgfb/Sparc/Bmyc	4
GO:1901653	cellular response to peptide	4/152	241/11365	0.403478	0.602767	0.543358	Ngfr/Camk2a/Eif4ebp1/Pik3r2	4
GO:0048562	embryonic organ morphogenesis	3/152	172/11365	0.405183	0.604091	0.544552	Sod1/Dvl1/Megf8	3
GO:1903037	regulation of leukocyte cell-cell adhesion	3/152	172/11365	0.405183	0.604091	0.544552	Tfrc/Dtx1/Slc7a1	3
GO:1905475	regulation of protein localization to membrane	3/152	172/11365	0.405183	0.604091	0.544552	Shank3/Camk2a/Pik3r2	3
GO:0009142	nucleoside triphosphate biosynthetic process	2/152	104/11365	0.406549	0.604146	0.544601	Ndufs7/Aldoa	2
GO:0032944	regulation of mononuclear cell proliferation	2/152	104/11365	0.406549	0.604146	0.544601	Tfrc/Slc7a1	2
GO:0002931	response to ischemia	1/152	39/11365	0.40904	0.604146	0.544601	Camk2a	1
GO:0006695	cholesterol biosynthetic process	1/152	39/11365	0.40904	0.604146	0.544601	Sod1	1
GO:0009161	ribonucleoside monophosphate metabolic process	1/152	39/11365	0.40904	0.604146	0.544601	Gda	1
GO:0032612	interleukin-1 production	1/152	39/11365	0.40904	0.604146	0.544601	Git1	1
GO:0042789	mRNA transcription by RNA polymerase II	1/152	39/11365	0.40904	0.604146	0.544601	Atf4	1
GO:0045047	protein targeting to ER	1/152	39/11365	0.40904	0.604146	0.544601	Sec61b	1
GO:0051972	regulation of telomerase activity	1/152	39/11365	0.40904	0.604146	0.544601	Parm1	1
GO:0060251	regulation of glial cell proliferation	1/152	39/11365	0.40904	0.604146	0.544601	Slc7a5	1
GO:0090199	regulation of release of cytochrome c from mitochondria	1/152	39/11365	0.40904	0.604146	0.544601	Lmna	1
GO:1902116	negative regulation of organelle assembly	1/152	39/11365	0.40904	0.604146	0.544601	Tesk1	1
GO:1902653	secondary alcohol biosynthetic process	1/152	39/11365	0.40904	0.604146	0.544601	Sod1	1
GO:2000242	negative regulation of reproductive process	1/152	39/11365	0.40904	0.604146	0.544601	Sod1	1
GO:0006476	protein deacetylation	2/152	105/11365	0.411222	0.606964	0.547142	Hdac5/Ncor2	2
GO:0031668	cellular response to extracellular stimulus	3/152	174/11365	0.412369	0.608251	0.548302	Tfrc/Asns/Atf4	3
GO:0008286	insulin receptor signaling pathway	2/152	106/11365	0.415877	0.608552	0.548573	Eif4ebp1/Pik3r2	2
GO:0042157	lipoprotein metabolic process	2/152	106/11365	0.415877	0.608552	0.548573	Zdhhc23/Zdhhc8	2
GO:0043244	regulation of protein-containing complex disassembly	2/152	106/11365	0.415877	0.608552	0.548573	Map1s/Wdr47	2
GO:0030073	insulin secretion	3/152	175/11365	0.415952	0.608552	0.548573	Slc25a22/Vgf/Gnaz	3
GO:0034764	positive regulation of transmembrane transport	3/152	175/11365	0.415952	0.608552	0.548573	Shank3/Trpc3/Slc7a5	3
GO:0002381	immunoglobulin production involved in immunoglobulin-mediated immune response	1/152	40/11365	0.416971	0.608552	0.548573	Tfrc	1
GO:0006766	vitamin metabolic process	1/152	40/11365	0.416971	0.608552	0.548573	Shmt2	1
GO:0006984	ER-nucleus signaling pathway	1/152	40/11365	0.416971	0.608552	0.548573	Atf4	1
GO:0007193	adenylate cyclase-inhibiting G protein-coupled receptor signaling pathway	1/152	40/11365	0.416971	0.608552	0.548573	Gnaz	1
GO:0014014	negative regulation of gliogenesis	1/152	40/11365	0.416971	0.608552	0.548573	Lingo1	1
GO:0030514	negative regulation of BMP signaling pathway	1/152	40/11365	0.416971	0.608552	0.548573	Nbl1	1
GO:0032609	type II interferon production	1/152	40/11365	0.416971	0.608552	0.548573	Slc7a5	1
GO:0032835	glomerulus development	1/152	40/11365	0.416971	0.608552	0.548573	Pdgfb	1
GO:0042100	B cell proliferation	1/152	40/11365	0.416971	0.608552	0.548573	Tfrc	1
GO:0060428	lung epithelium development	1/152	40/11365	0.416971	0.608552	0.548573	Ncor2	1
GO:0086001	cardiac muscle cell action potential	1/152	40/11365	0.416971	0.608552	0.548573	Cacna1g	1
GO:0051896	regulation of protein kinase B signaling	2/152	107/11365	0.420515	0.61332	0.552871	Ngfr/Grm2	2
GO:0002444	myeloid leukocyte mediated immunity	1/152	41/11365	0.424796	0.618342	0.557399	Ace	1
GO:0035315	hair cell differentiation	1/152	41/11365	0.424796	0.618342	0.557399	Sod1	1
GO:0099590	neurotransmitter receptor internalization	1/152	41/11365	0.424796	0.618342	0.557399	Caly	1
GO:0071453	cellular response to oxygen levels	2/152	108/11365	0.425133	0.618426	0.557474	Eif4ebp1/Bmyc	2
GO:0050863	regulation of T cell activation	3/152	178/11365	0.42666	0.620239	0.559109	Tfrc/Dtx1/Slc7a1	3
GO:0048592	eye morphogenesis	2/152	109/11365	0.429732	0.623433	0.561987	Pdgfb/Atf4	2
GO:0014706	striated muscle tissue development	3/152	179/11365	0.430214	0.623433	0.561987	Hdac5/Sik1/Lmna	3
GO:0051249	regulation of lymphocyte activation	4/152	250/11365	0.430591	0.623433	0.561987	Tfrc/Tyro3/Dtx1/Slc7a1	4
GO:0006111	regulation of gluconeogenesis	1/152	42/11365	0.432517	0.623433	0.561987	Sik1	1
GO:0006356	regulation of transcription by RNA polymerase I	1/152	42/11365	0.432517	0.623433	0.561987	Atf4	1
GO:0009166	nucleotide catabolic process	1/152	42/11365	0.432517	0.623433	0.561987	Gda	1
GO:0010812	negative regulation of cell-substrate adhesion	1/152	42/11365	0.432517	0.623433	0.561987	Spry4	1
GO:0014068	positive regulation of phosphatidylinositol 3-kinase signaling	1/152	42/11365	0.432517	0.623433	0.561987	Pdgfb	1
GO:0016126	sterol biosynthetic process	1/152	42/11365	0.432517	0.623433	0.561987	Sod1	1
GO:0043407	negative regulation of MAP kinase activity	1/152	42/11365	0.432517	0.623433	0.561987	Spry4	1
GO:0045471	response to ethanol	1/152	42/11365	0.432517	0.623433	0.561987	Sod1	1
GO:0045740	positive regulation of DNA replication	1/152	42/11365	0.432517	0.623433	0.561987	Pdgfb	1
GO:0050810	regulation of steroid biosynthetic process	1/152	42/11365	0.432517	0.623433	0.561987	Sod1	1
GO:0033157	regulation of intracellular protein transport	3/152	180/11365	0.433761	0.624819	0.563237	Ran/Pik3r2/Atp13a2	3
GO:0021987	cerebral cortex development	2/152	110/11365	0.434313	0.625207	0.563587	Emx1/Wdr47	2
GO:0009880	embryonic pattern specification	1/152	43/11365	0.440135	0.630309	0.568187	Nrp2	1
GO:0031641	regulation of myelination	1/152	43/11365	0.440135	0.630309	0.568187	Ngfr	1
GO:0034198	cellular response to amino acid starvation	1/152	43/11365	0.440135	0.630309	0.568187	Atf4	1
GO:0042698	ovulation cycle	1/152	43/11365	0.440135	0.630309	0.568187	Tyro3	1
GO:0045599	negative regulation of fat cell differentiation	1/152	43/11365	0.440135	0.630309	0.568187	Ncor2	1
GO:0046676	negative regulation of insulin secretion	1/152	43/11365	0.440135	0.630309	0.568187	Gnaz	1
GO:0072583	clathrin-dependent endocytosis	1/152	43/11365	0.440135	0.630309	0.568187	Tnk2	1
GO:0072599	establishment of protein localization to endoplasmic reticulum	1/152	43/11365	0.440135	0.630309	0.568187	Sec61b	1
GO:0070482	response to oxygen levels	3/152	182/11365	0.44083	0.63049	0.568349	Ddit4/Eif4ebp1/Bmyc	3
GO:0072522	purine-containing compound biosynthetic process	3/152	182/11365	0.44083	0.63049	0.568349	Ndufs7/Shmt2/Aldoa	3
GO:0006904	vesicle docking involved in exocytosis	1/152	44/11365	0.447651	0.635315	0.572699	Camk2a	1
GO:0009299	mRNA transcription	1/152	44/11365	0.447651	0.635315	0.572699	Atf4	1
GO:0014911	positive regulation of smooth muscle cell migration	1/152	44/11365	0.447651	0.635315	0.572699	Pdgfb	1
GO:0015908	fatty acid transport	1/152	44/11365	0.447651	0.635315	0.572699	Ace	1
GO:0016447	somatic recombination of immunoglobulin gene segments	1/152	44/11365	0.447651	0.635315	0.572699	Tfrc	1
GO:0016578	histone deubiquitination	1/152	44/11365	0.447651	0.635315	0.572699	Sf3b5	1
GO:0035306	positive regulation of dephosphorylation	1/152	44/11365	0.447651	0.635315	0.572699	Nsmf	1
GO:0035567	non-canonical Wnt signaling pathway	1/152	44/11365	0.447651	0.635315	0.572699	Dvl1	1
GO:0046425	regulation of receptor signaling pathway via JAK-STAT	1/152	44/11365	0.447651	0.635315	0.572699	Camk2a	1
GO:0046854	phosphatidylinositol phosphate biosynthetic process	1/152	44/11365	0.447651	0.635315	0.572699	Pik3r2	1
GO:0086003	cardiac muscle cell contraction	1/152	44/11365	0.447651	0.635315	0.572699	Cacna1g	1
GO:0006520	amino acid metabolic process	3/152	184/11365	0.447867	0.635315	0.572699	Shmt2/Asns/Atf4	3
GO:0050870	positive regulation of T cell activation	2/152	113/11365	0.447935	0.635315	0.572699	Tfrc/Slc7a1	2
GO:0070663	regulation of leukocyte proliferation	2/152	114/11365	0.452435	0.641287	0.578082	Tfrc/Slc7a1	2
GO:0006305	DNA alkylation	1/152	45/11365	0.455067	0.642141	0.578852	Bmyc	1
GO:0006306	DNA methylation	1/152	45/11365	0.455067	0.642141	0.578852	Bmyc	1
GO:0006749	glutathione metabolic process	1/152	45/11365	0.455067	0.642141	0.578852	Sod1	1
GO:0007492	endoderm development	1/152	45/11365	0.455067	0.642141	0.578852	Dusp4	1
GO:0021955	central nervous system neuron axonogenesis	1/152	45/11365	0.455067	0.642141	0.578852	Wdr47	1
GO:0046530	photoreceptor cell differentiation	1/152	45/11365	0.455067	0.642141	0.578852	Pdgfb	1
GO:0051279	regulation of release of sequestered calcium ion into cytosol	1/152	45/11365	0.455067	0.642141	0.578852	Jph3	1
GO:1903531	negative regulation of secretion by cell	2/152	115/11365	0.456914	0.644336	0.580831	Cbarp/Gnaz	2
GO:0007159	leukocyte cell-cell adhesion	3/152	187/11365	0.458355	0.645065	0.581488	Tfrc/Dtx1/Slc7a1	3
GO:0001838	embryonic epithelial tube formation	2/152	116/11365	0.461373	0.645065	0.581488	Shank3/Dvl1	2
GO:0035601	protein deacylation	2/152	116/11365	0.461373	0.645065	0.581488	Hdac5/Ncor2	2
GO:0051100	negative regulation of binding	2/152	116/11365	0.461373	0.645065	0.581488	Pdgfb/Ace	2
GO:0098732	macromolecule deacylation	2/152	116/11365	0.461373	0.645065	0.581488	Hdac5/Ncor2	2
GO:0000271	polysaccharide biosynthetic process	1/152	46/11365	0.462384	0.645065	0.581488	Pdgfb	1
GO:0002708	positive regulation of lymphocyte mediated immunity	1/152	46/11365	0.462384	0.645065	0.581488	Tfrc	1
GO:0006998	nuclear envelope organization	1/152	46/11365	0.462384	0.645065	0.581488	Lmna	1
GO:0010332	response to gamma radiation	1/152	46/11365	0.462384	0.645065	0.581488	Bmyc	1
GO:0046718	viral entry into host cell	1/152	46/11365	0.462384	0.645065	0.581488	Slc3a2	1
GO:0047496	vesicle transport along microtubule	1/152	46/11365	0.462384	0.645065	0.581488	Dync1i1	1
GO:0051646	mitochondrion localization	1/152	46/11365	0.462384	0.645065	0.581488	Nefl	1
GO:0055117	regulation of cardiac muscle contraction	1/152	46/11365	0.462384	0.645065	0.581488	Ccn2	1
GO:0060119	inner ear receptor cell development	1/152	46/11365	0.462384	0.645065	0.581488	Sod1	1
GO:0061333	renal tubule morphogenesis	1/152	46/11365	0.462384	0.645065	0.581488	Hdac5	1
GO:1901606	alpha-amino acid catabolic process	1/152	46/11365	0.462384	0.645065	0.581488	Shmt2	1
GO:1904888	cranial skeletal system development	1/152	46/11365	0.462384	0.645065	0.581488	Megf8	1
GO:0051648	vesicle localization	3/152	190/11365	0.46876	0.651082	0.586912	Tesk1/Dync1i1/Atp13a2	3
GO:0007528	neuromuscular junction development	1/152	47/11365	0.469604	0.651082	0.586912	Dvl1	1
GO:0007585	respiratory gaseous exchange by respiratory system	1/152	47/11365	0.469604	0.651082	0.586912	Gaa	1
GO:0042551	neuron maturation	1/152	47/11365	0.469604	0.651082	0.586912	Pdgfb	1
GO:0050871	positive regulation of B cell activation	1/152	47/11365	0.469604	0.651082	0.586912	Tfrc	1
GO:0061035	regulation of cartilage development	1/152	47/11365	0.469604	0.651082	0.586912	Ccn2	1
GO:0098661	inorganic anion transmembrane transport	1/152	47/11365	0.469604	0.651082	0.586912	Slc17a7	1
GO:1901292	nucleoside phosphate catabolic process	1/152	47/11365	0.469604	0.651082	0.586912	Gda	1
GO:1901657	glycosyl compound metabolic process	1/152	47/11365	0.469604	0.651082	0.586912	Gda	1
GO:0003205	cardiac chamber development	2/152	118/11365	0.470226	0.651082	0.586912	Nrp2/Plxnd1	2
GO:0016579	protein deubiquitination	2/152	118/11365	0.470226	0.651082	0.586912	Shmt2/Sf3b5	2
GO:0090316	positive regulation of intracellular protein transport	2/152	118/11365	0.470226	0.651082	0.586912	Ran/Pik3r2	2
GO:0032868	response to insulin	3/152	191/11365	0.472209	0.653419	0.589018	Eif4ebp1/Pik3r2/Vgf	3
GO:0001678	intracellular glucose homeostasis	2/152	119/11365	0.47462	0.655574	0.590961	Ngfr/Pik3r2	2
GO:0006997	nucleus organization	2/152	119/11365	0.47462	0.655574	0.590961	Agap3/Lmna	2
GO:0002824	positive regulation of adaptive immune response based on somatic recombination of immune receptors built from immunoglobulin superfamily domains	1/152	48/11365	0.476727	0.655574	0.590961	Tfrc	1
GO:0010656	negative regulation of muscle cell apoptotic process	1/152	48/11365	0.476727	0.655574	0.590961	Slc7a5	1
GO:0010665	regulation of cardiac muscle cell apoptotic process	1/152	48/11365	0.476727	0.655574	0.590961	Camk2a	1
GO:0016073	snRNA metabolic process	1/152	48/11365	0.476727	0.655574	0.590961	Nhp2	1
GO:0034103	regulation of tissue remodeling	1/152	48/11365	0.476727	0.655574	0.590961	Tfrc	1
GO:0034109	homotypic cell-cell adhesion	1/152	48/11365	0.476727	0.655574	0.590961	Tyro3	1
GO:0060395	SMAD protein signal transduction	1/152	48/11365	0.476727	0.655574	0.590961	Gdf10	1
GO:1904892	regulation of receptor signaling pathway via STAT	1/152	48/11365	0.476727	0.655574	0.590961	Camk2a	1
GO:0072175	epithelial tube formation	2/152	120/11365	0.478992	0.657987	0.593136	Shank3/Dvl1	2
GO:0010976	positive regulation of neuron projection development	3/152	193/11365	0.479076	0.657987	0.593136	Ngfr/Dvl1/Pcp4	3
GO:0072331	signal transduction by p53 class mediator	2/152	121/11365	0.483343	0.659098	0.594137	Ddit4/Bmyc	2
GO:0002792	negative regulation of peptide secretion	1/152	49/11365	0.483755	0.659098	0.594137	Gnaz	1
GO:0009064	glutamine family amino acid metabolic process	1/152	49/11365	0.483755	0.659098	0.594137	Asns	1
GO:0010662	regulation of striated muscle cell apoptotic process	1/152	49/11365	0.483755	0.659098	0.594137	Camk2a	1
GO:0016445	somatic diversification of immunoglobulins	1/152	49/11365	0.483755	0.659098	0.594137	Tfrc	1
GO:0044409	entry into host	1/152	49/11365	0.483755	0.659098	0.594137	Slc3a2	1
GO:0046902	regulation of mitochondrial membrane permeability	1/152	49/11365	0.483755	0.659098	0.594137	Camk2a	1
GO:0048524	positive regulation of viral process	1/152	49/11365	0.483755	0.659098	0.594137	Tyro3	1
GO:0050764	regulation of phagocytosis	1/152	49/11365	0.483755	0.659098	0.594137	Sod1	1
GO:0051145	smooth muscle cell differentiation	1/152	49/11365	0.483755	0.659098	0.594137	Pdgfb	1
GO:0061462	protein localization to lysosome	1/152	49/11365	0.483755	0.659098	0.594137	Atp13a2	1
GO:0071709	membrane assembly	1/152	49/11365	0.483755	0.659098	0.594137	Nrxn2	1
GO:0090278	negative regulation of peptide hormone secretion	1/152	49/11365	0.483755	0.659098	0.594137	Gnaz	1
GO:0071496	cellular response to external stimulus	3/152	195/11365	0.485903	0.661617	0.596408	Tfrc/Asns/Atf4	3
GO:0002440	production of molecular mediator of immune response	2/152	122/11365	0.487671	0.662801	0.597476	Tfrc/Sema7a	2
GO:1903039	positive regulation of leukocyte cell-cell adhesion	2/152	122/11365	0.487671	0.662801	0.597476	Tfrc/Slc7a1	2
GO:1904375	regulation of protein localization to cell periphery	2/152	122/11365	0.487671	0.662801	0.597476	Camk2a/Pik3r2	2
GO:0000082	G1/S transition of mitotic cell cycle	3/152	196/11365	0.4893	0.66324	0.597871	Camk2a/Eif4ebp1/Bmyc	3
GO:0043547	positive regulation of GTPase activity	3/152	196/11365	0.4893	0.66324	0.597871	Agap3/Rasgrp2/Rtn4r	3
GO:0002718	regulation of cytokine production involved in immune response	1/152	50/11365	0.490689	0.66324	0.597871	Sema7a	1
GO:0009123	nucleoside monophosphate metabolic process	1/152	50/11365	0.490689	0.66324	0.597871	Gda	1
GO:0021795	cerebral cortex cell migration	1/152	50/11365	0.490689	0.66324	0.597871	Wdr47	1
GO:0050435	amyloid-beta metabolic process	1/152	50/11365	0.490689	0.66324	0.597871	Ace	1
GO:0050906	detection of stimulus involved in sensory perception	1/152	50/11365	0.490689	0.66324	0.597871	Wdr47	1
GO:0060411	cardiac septum morphogenesis	1/152	50/11365	0.490689	0.66324	0.597871	Nrp2	1
GO:0065002	intracellular protein transmembrane transport	1/152	50/11365	0.490689	0.66324	0.597871	Sec61b	1
GO:0032496	response to lipopolysaccharide	2/152	123/11365	0.491976	0.664573	0.599073	Git1/Ace	2
GO:0035966	response to topologically incorrect protein	2/152	124/11365	0.496259	0.666788	0.60107	Stc2/Atf4	2
GO:0001736	establishment of planar polarity	1/152	51/11365	0.497531	0.666788	0.60107	Dvl1	1
GO:0001836	release of cytochrome c from mitochondria	1/152	51/11365	0.497531	0.666788	0.60107	Lmna	1
GO:0002562	somatic diversification of immune receptors via germline recombination within a single locus	1/152	51/11365	0.497531	0.666788	0.60107	Tfrc	1
GO:0007164	establishment of tissue polarity	1/152	51/11365	0.497531	0.666788	0.60107	Dvl1	1
GO:0007568	aging	1/152	51/11365	0.497531	0.666788	0.60107	Sod1	1
GO:0010659	cardiac muscle cell apoptotic process	1/152	51/11365	0.497531	0.666788	0.60107	Camk2a	1
GO:0016444	somatic cell DNA recombination	1/152	51/11365	0.497531	0.666788	0.60107	Tfrc	1
GO:0032370	positive regulation of lipid transport	1/152	51/11365	0.497531	0.666788	0.60107	Zdhhc8	1
GO:0032413	negative regulation of ion transmembrane transporter activity	1/152	51/11365	0.497531	0.666788	0.60107	Cbarp	1
GO:0048704	embryonic skeletal system morphogenesis	1/152	51/11365	0.497531	0.666788	0.60107	Megf8	1
GO:0050868	negative regulation of T cell activation	1/152	51/11365	0.497531	0.666788	0.60107	Dtx1	1
GO:0071230	cellular response to amino acid stimulus	1/152	51/11365	0.497531	0.666788	0.60107	Nsmf	1
GO:0009267	cellular response to starvation	2/152	125/11365	0.500519	0.669982	0.603949	Asns/Atf4	2
GO:0034767	positive regulation of monoatomic ion transmembrane transport	2/152	125/11365	0.500519	0.669982	0.603949	Shank3/Trpc3	2
GO:0006919	activation of cysteine-type endopeptidase activity involved in apoptotic process	1/152	52/11365	0.504282	0.671365	0.605196	Ngfr	1
GO:0010658	striated muscle cell apoptotic process	1/152	52/11365	0.504282	0.671365	0.605196	Camk2a	1
GO:0032418	lysosome localization	1/152	52/11365	0.504282	0.671365	0.605196	Klc2	1
GO:0046324	regulation of glucose import	1/152	52/11365	0.504282	0.671365	0.605196	Ace	1
GO:0046683	response to organophosphorus	1/152	52/11365	0.504282	0.671365	0.605196	Trpc3	1
GO:0051453	regulation of intracellular pH	1/152	52/11365	0.504282	0.671365	0.605196	Slc4a10	1
GO:0071806	protein transmembrane transport	1/152	52/11365	0.504282	0.671365	0.605196	Sec61b	1
GO:0090311	regulation of protein deacetylation	1/152	52/11365	0.504282	0.671365	0.605196	Ncor2	1
GO:1990849	vacuolar localization	1/152	52/11365	0.504282	0.671365	0.605196	Klc2	1
GO:0002573	myeloid leukocyte differentiation	2/152	127/11365	0.50897	0.674956	0.608433	Tfrc/Bmyc	2
GO:0030072	peptide hormone secretion	3/152	202/11365	0.509453	0.674956	0.608433	Slc25a22/Vgf/Gnaz	3
GO:0001656	metanephros development	1/152	53/11365	0.510942	0.674956	0.608433	Pdgfb	1
GO:0002312	B cell activation involved in immune response	1/152	53/11365	0.510942	0.674956	0.608433	Tfrc	1
GO:0002688	regulation of leukocyte chemotaxis	1/152	53/11365	0.510942	0.674956	0.608433	Nbl1	1
GO:0002705	positive regulation of leukocyte mediated immunity	1/152	53/11365	0.510942	0.674956	0.608433	Tfrc	1
GO:0002821	positive regulation of adaptive immune response	1/152	53/11365	0.510942	0.674956	0.608433	Tfrc	1
GO:0006446	regulation of translational initiation	1/152	53/11365	0.510942	0.674956	0.608433	Eif4ebp1	1
GO:0014015	positive regulation of gliogenesis	1/152	53/11365	0.510942	0.674956	0.608433	Slc7a5	1
GO:0016064	immunoglobulin mediated immune response	1/152	53/11365	0.510942	0.674956	0.608433	Tfrc	1
GO:0019724	B cell mediated immunity	1/152	53/11365	0.510942	0.674956	0.608433	Tfrc	1
GO:0048008	platelet-derived growth factor receptor signaling pathway	1/152	53/11365	0.510942	0.674956	0.608433	Pdgfb	1
GO:0062207	regulation of pattern recognition receptor signaling pathway	1/152	53/11365	0.510942	0.674956	0.608433	Tyro3	1
GO:0035148	tube formation	2/152	128/11365	0.513161	0.677483	0.610711	Shank3/Dvl1	2
GO:0002790	peptide secretion	3/152	204/11365	0.51608	0.679179	0.61224	Slc25a22/Vgf/Gnaz	3
GO:0002237	response to molecule of bacterial origin	2/152	129/11365	0.517329	0.679179	0.61224	Git1/Ace	2
GO:0032543	mitochondrial translation	2/152	129/11365	0.517329	0.679179	0.61224	Shmt2/Mrps12	2
GO:0046488	phosphatidylinositol metabolic process	2/152	129/11365	0.517329	0.679179	0.61224	Pdgfb/Pik3r2	2
GO:0000288	nuclear-transcribed mRNA catabolic process, deadenylation-dependent decay	1/152	54/11365	0.517514	0.679179	0.61224	Samd4b	1
GO:0006942	regulation of striated muscle contraction	1/152	54/11365	0.517514	0.679179	0.61224	Ccn2	1
GO:0050729	positive regulation of inflammatory response	1/152	54/11365	0.517514	0.679179	0.61224	Ace	1
GO:0051781	positive regulation of cell division	1/152	54/11365	0.517514	0.679179	0.61224	Pdgfb	1
GO:0070167	regulation of biomineral tissue development	1/152	54/11365	0.517514	0.679179	0.61224	Atf4	1
GO:0072698	protein localization to microtubule cytoskeleton	1/152	54/11365	0.517514	0.679179	0.61224	Dvl1	1
GO:0051146	striated muscle cell differentiation	3/152	205/11365	0.519375	0.681218	0.614078	Hdac5/Sik1/Lmna	3
GO:0061138	morphogenesis of a branching epithelium	2/152	130/11365	0.521473	0.683564	0.616193	Pdgfb/Plxnd1	2
GO:0005977	glycogen metabolic process	1/152	55/11365	0.523997	0.684039	0.616621	Gaa	1
GO:0006073	cellular glucan metabolic process	1/152	55/11365	0.523997	0.684039	0.616621	Gaa	1
GO:0010761	fibroblast migration	1/152	55/11365	0.523997	0.684039	0.616621	Pdgfb	1
GO:0035914	skeletal muscle cell differentiation	1/152	55/11365	0.523997	0.684039	0.616621	Hdac5	1
GO:0044042	glucan metabolic process	1/152	55/11365	0.523997	0.684039	0.616621	Gaa	1
GO:0061001	regulation of dendritic spine morphogenesis	1/152	55/11365	0.523997	0.684039	0.616621	Shank3	1
GO:0070059	intrinsic apoptotic signaling pathway in response to endoplasmic reticulum stress	1/152	55/11365	0.523997	0.684039	0.616621	Atf4	1
GO:0032872	regulation of stress-activated MAPK cascade	2/152	131/11365	0.525593	0.684507	0.617043	Ccn2/Rell2	2
GO:0050679	positive regulation of epithelial cell proliferation	2/152	131/11365	0.525593	0.684507	0.617043	Pdgfb/Bmyc	2
GO:0051260	protein homooligomerization	2/152	131/11365	0.525593	0.684507	0.617043	Shmt2/Kcna4	2
GO:0060326	cell chemotaxis	2/152	131/11365	0.525593	0.684507	0.617043	Pdgfb/Nbl1	2
GO:0016331	morphogenesis of embryonic epithelium	2/152	132/11365	0.529689	0.687526	0.619763	Shank3/Dvl1	2
GO:0006611	protein export from nucleus	1/152	56/11365	0.530395	0.687526	0.619763	Ran	1
GO:0008347	glial cell migration	1/152	56/11365	0.530395	0.687526	0.619763	Wdr47	1
GO:0030216	keratinocyte differentiation	1/152	56/11365	0.530395	0.687526	0.619763	Pou3f1	1
GO:0030641	regulation of cellular pH	1/152	56/11365	0.530395	0.687526	0.619763	Slc4a10	1
GO:0044091	membrane biogenesis	1/152	56/11365	0.530395	0.687526	0.619763	Nrxn2	1
GO:0045911	positive regulation of DNA recombination	1/152	56/11365	0.530395	0.687526	0.619763	Tfrc	1
GO:1904705	regulation of vascular associated smooth muscle cell proliferation	1/152	56/11365	0.530395	0.687526	0.619763	Pdgfb	1
GO:0055001	muscle cell development	2/152	133/11365	0.533762	0.690043	0.622033	Hdac5/Lmna	2
GO:0070302	regulation of stress-activated protein kinase signaling cascade	2/152	133/11365	0.533762	0.690043	0.622033	Ccn2/Rell2	2
GO:0001938	positive regulation of endothelial cell proliferation	1/152	57/11365	0.536706	0.690043	0.622033	Pdgfb	1
GO:0002200	somatic diversification of immune receptors	1/152	57/11365	0.536706	0.690043	0.622033	Tfrc	1
GO:0006278	RNA-templated DNA biosynthetic process	1/152	57/11365	0.536706	0.690043	0.622033	Nhp2	1
GO:0006821	chloride transport	1/152	57/11365	0.536706	0.690043	0.622033	Slc17a7	1
GO:0007004	telomere maintenance via telomerase	1/152	57/11365	0.536706	0.690043	0.622033	Nhp2	1
GO:0019218	regulation of steroid metabolic process	1/152	57/11365	0.536706	0.690043	0.622033	Sod1	1
GO:0031122	cytoplasmic microtubule organization	1/152	57/11365	0.536706	0.690043	0.622033	Dvl1	1
GO:0045638	negative regulation of myeloid cell differentiation	1/152	57/11365	0.536706	0.690043	0.622033	Bmyc	1
GO:0046849	bone remodeling	1/152	57/11365	0.536706	0.690043	0.622033	Tfrc	1
GO:0090559	regulation of membrane permeability	1/152	57/11365	0.536706	0.690043	0.622033	Camk2a	1
GO:0030902	hindbrain development	2/152	134/11365	0.537811	0.690043	0.622033	Uqcrq/Samd4b	2
GO:0042180	cellular ketone metabolic process	2/152	134/11365	0.537811	0.690043	0.622033	Ncor2/Aldoa	2
GO:0016032	viral process	3/152	211/11365	0.538893	0.690043	0.622033	Slc3a2/Tyro3/Zdhhc8	3
GO:0071375	cellular response to peptide hormone stimulus	3/152	211/11365	0.538893	0.690043	0.622033	Camk2a/Eif4ebp1/Pik3r2	3
GO:0048284	organelle fusion	2/152	135/11365	0.541836	0.690043	0.622033	Tfrc/Atp13a2	2
GO:0048839	inner ear development	2/152	135/11365	0.541836	0.690043	0.622033	Sod1/Dvl1	2
GO:0015833	peptide transport	3/152	212/11365	0.542102	0.690043	0.622033	Slc25a22/Vgf/Gnaz	3
GO:0043543	protein acylation	3/152	212/11365	0.542102	0.690043	0.622033	Zdhhc23/Zdhhc8/Sf3b5	3
GO:0050708	regulation of protein secretion	3/152	212/11365	0.542102	0.690043	0.622033	Slc25a22/Atp13a2/Gnaz	3
GO:0006112	energy reserve metabolic process	1/152	58/11365	0.542934	0.690043	0.622033	Gaa	1
GO:0006360	transcription by RNA polymerase I	1/152	58/11365	0.542934	0.690043	0.622033	Atf4	1
GO:0006576	biogenic amine metabolic process	1/152	58/11365	0.542934	0.690043	0.622033	Sncb	1
GO:0010257	NADH dehydrogenase complex assembly	1/152	58/11365	0.542934	0.690043	0.622033	Ndufs7	1
GO:0032410	negative regulation of transporter activity	1/152	58/11365	0.542934	0.690043	0.622033	Cbarp	1
GO:0032981	mitochondrial respiratory chain complex I assembly	1/152	58/11365	0.542934	0.690043	0.622033	Ndufs7	1
GO:0035282	segmentation	1/152	58/11365	0.542934	0.690043	0.622033	Nrp2	1
GO:0043966	histone H3 acetylation	1/152	58/11365	0.542934	0.690043	0.622033	Sf3b5	1
GO:0044380	protein localization to cytoskeleton	1/152	58/11365	0.542934	0.690043	0.622033	Dvl1	1
GO:0046888	negative regulation of hormone secretion	1/152	58/11365	0.542934	0.690043	0.622033	Gnaz	1
GO:0051851	modulation by host of symbiont process	1/152	58/11365	0.542934	0.690043	0.622033	Zdhhc8	1
GO:0060113	inner ear receptor cell differentiation	1/152	58/11365	0.542934	0.690043	0.622033	Sod1	1
GO:1990874	vascular associated smooth muscle cell proliferation	1/152	58/11365	0.542934	0.690043	0.622033	Pdgfb	1
GO:0044843	cell cycle G1/S phase transition	3/152	213/11365	0.545299	0.692652	0.624384	Camk2a/Eif4ebp1/Bmyc	3
GO:0043405	regulation of MAP kinase activity	2/152	136/11365	0.545836	0.692936	0.624641	Pdgfb/Spry4	2
GO:0000079	regulation of cyclin-dependent protein serine/threonine kinase activity	1/152	59/11365	0.549078	0.693474	0.625125	Pdgfb	1
GO:0002027	regulation of heart rate	1/152	59/11365	0.549078	0.693474	0.625125	Cacna1g	1
GO:0002367	cytokine production involved in immune response	1/152	59/11365	0.549078	0.693474	0.625125	Sema7a	1
GO:0007601	visual perception	1/152	59/11365	0.549078	0.693474	0.625125	Slc4a10	1
GO:0009063	amino acid catabolic process	1/152	59/11365	0.549078	0.693474	0.625125	Shmt2	1
GO:0014066	regulation of phosphatidylinositol 3-kinase signaling	1/152	59/11365	0.549078	0.693474	0.625125	Pdgfb	1
GO:0033143	regulation of intracellular steroid hormone receptor signaling pathway	1/152	59/11365	0.549078	0.693474	0.625125	Ncor2	1
GO:0071675	regulation of mononuclear cell migration	1/152	59/11365	0.549078	0.693474	0.625125	Nbl1	1
GO:1903038	negative regulation of leukocyte cell-cell adhesion	1/152	59/11365	0.549078	0.693474	0.625125	Dtx1	1
GO:0070646	protein modification by small protein removal	2/152	137/11365	0.549812	0.694005	0.625604	Shmt2/Sf3b5	2
GO:0001822	kidney development	3/152	215/11365	0.551654	0.695932	0.627342	Pdgfb/Ace/Plxnd1	3
GO:0002832	negative regulation of response to biotic stimulus	1/152	60/11365	0.555141	0.696363	0.62773	Tyro3	1
GO:0006641	triglyceride metabolic process	1/152	60/11365	0.555141	0.696363	0.62773	Sik1	1
GO:0007631	feeding behavior	1/152	60/11365	0.555141	0.696363	0.62773	Ace	1
GO:0042776	proton motive force-driven mitochondrial ATP synthesis	1/152	60/11365	0.555141	0.696363	0.62773	Ndufs7	1
GO:0045685	regulation of glial cell differentiation	1/152	60/11365	0.555141	0.696363	0.62773	Lingo1	1
GO:0046330	positive regulation of JNK cascade	1/152	60/11365	0.555141	0.696363	0.62773	Ccn2	1
GO:0048278	vesicle docking	1/152	60/11365	0.555141	0.696363	0.62773	Camk2a	1
GO:0050709	negative regulation of protein secretion	1/152	60/11365	0.555141	0.696363	0.62773	Gnaz	1
GO:0050795	regulation of behavior	1/152	60/11365	0.555141	0.696363	0.62773	Shank3	1
GO:0050953	sensory perception of light stimulus	1/152	60/11365	0.555141	0.696363	0.62773	Slc4a10	1
GO:0009101	glycoprotein biosynthetic process	3/152	217/11365	0.557957	0.699499	0.630557	Slc4a10/Chpf/Chst8	3
GO:0006885	regulation of pH	1/152	61/11365	0.561122	0.701482	0.632344	Slc4a10	1
GO:0010507	negative regulation of autophagy	1/152	61/11365	0.561122	0.701482	0.632344	Slc7a5	1
GO:0060349	bone morphogenesis	1/152	61/11365	0.561122	0.701482	0.632344	Megf8	1
GO:0061326	renal tubule development	1/152	61/11365	0.561122	0.701482	0.632344	Hdac5	1
GO:0071229	cellular response to acid chemical	1/152	61/11365	0.561122	0.701482	0.632344	Nsmf	1
GO:0046651	lymphocyte proliferation	2/152	140/11365	0.561596	0.701678	0.632521	Tfrc/Slc7a1	2
GO:0043010	camera-type eye development	3/152	219/11365	0.564207	0.704542	0.635103	Pdgfb/Spred3/Atf4	3
GO:0046474	glycerophospholipid biosynthetic process	2/152	141/11365	0.565475	0.705275	0.635764	Pdgfb/Pik3r2	2
GO:0018958	phenol-containing compound metabolic process	1/152	62/11365	0.567023	0.705275	0.635764	Sncb	1
GO:0021695	cerebellar cortex development	1/152	62/11365	0.567023	0.705275	0.635764	Uqcrq	1
GO:0042490	mechanoreceptor differentiation	1/152	62/11365	0.567023	0.705275	0.635764	Sod1	1
GO:0043525	positive regulation of neuron apoptotic process	1/152	62/11365	0.567023	0.705275	0.635764	Atf4	1
GO:0045913	positive regulation of carbohydrate metabolic process	1/152	62/11365	0.567023	0.705275	0.635764	Pdgfb	1
GO:1905954	positive regulation of lipid localization	1/152	62/11365	0.567023	0.705275	0.635764	Zdhhc8	1
GO:0071805	potassium ion transmembrane transport	2/152	142/11365	0.569329	0.707745	0.63799	Kcna4/Kcnj4	2
GO:0010827	regulation of glucose transmembrane transport	1/152	63/11365	0.572846	0.708133	0.63834	Ace	1
GO:0015718	monocarboxylic acid transport	1/152	63/11365	0.572846	0.708133	0.63834	Ace	1
GO:0015986	proton motive force-driven ATP synthesis	1/152	63/11365	0.572846	0.708133	0.63834	Ndufs7	1
GO:0043200	response to amino acid	1/152	63/11365	0.572846	0.708133	0.63834	Nsmf	1
GO:0051310	metaphase plate congression	1/152	63/11365	0.572846	0.708133	0.63834	Map1s	1
GO:0070252	actin-mediated cell contraction	1/152	63/11365	0.572846	0.708133	0.63834	Cacna1g	1
GO:0090501	RNA phosphodiester bond hydrolysis	1/152	63/11365	0.572846	0.708133	0.63834	Nhp2	1
GO:0099518	vesicle cytoskeletal trafficking	1/152	63/11365	0.572846	0.708133	0.63834	Dync1i1	1
GO:1904029	regulation of cyclin-dependent protein kinase activity	1/152	63/11365	0.572846	0.708133	0.63834	Pdgfb	1
GO:1904427	positive regulation of calcium ion transmembrane transport	1/152	63/11365	0.572846	0.708133	0.63834	Trpc3	1
GO:0007179	transforming growth factor beta receptor signaling pathway	2/152	143/11365	0.573159	0.708133	0.63834	Adissp/Spred3	2
GO:0001763	morphogenesis of a branching structure	2/152	144/11365	0.576964	0.710877	0.640813	Pdgfb/Plxnd1	2
GO:0002064	epithelial cell development	2/152	144/11365	0.576964	0.710877	0.640813	Pdgfb/Atf4	2
GO:0048705	skeletal system morphogenesis	2/152	144/11365	0.576964	0.710877	0.640813	Ccn2/Megf8	2
GO:0000041	transition metal ion transport	1/152	64/11365	0.578591	0.710877	0.640813	Tfrc	1
GO:0006304	DNA modification	1/152	64/11365	0.578591	0.710877	0.640813	Bmyc	1
GO:0030301	cholesterol transport	1/152	64/11365	0.578591	0.710877	0.640813	Zdhhc8	1
GO:0032147	activation of protein kinase activity	1/152	64/11365	0.578591	0.710877	0.640813	Pdgfb	1
GO:0070301	cellular response to hydrogen peroxide	1/152	64/11365	0.578591	0.710877	0.640813	Trap1	1
GO:0072009	nephron epithelium development	1/152	64/11365	0.578591	0.710877	0.640813	Pdgfb	1
GO:1902017	regulation of cilium assembly	1/152	64/11365	0.578591	0.710877	0.640813	Tesk1	1
GO:0045927	positive regulation of growth	3/152	224/11365	0.579598	0.711719	0.641572	Rasal1/Sema7a/Megf8	3
GO:0019058	viral life cycle	2/152	145/11365	0.580745	0.712337	0.64213	Slc3a2/Tyro3	2
GO:0032943	mononuclear cell proliferation	2/152	145/11365	0.580745	0.712337	0.64213	Tfrc/Slc7a1	2
GO:0010506	regulation of autophagy	3/152	225/11365	0.582635	0.714175	0.643786	Pik3r2/Atp13a2/Slc7a5	3
GO:0001704	formation of primary germ layer	1/152	65/11365	0.584259	0.714175	0.643786	Dusp4	1
GO:0002090	regulation of receptor internalization	1/152	65/11365	0.584259	0.714175	0.643786	Lrrtm1	1
GO:0010717	regulation of epithelial to mesenchymal transition	1/152	65/11365	0.584259	0.714175	0.643786	Spred3	1
GO:0061041	regulation of wound healing	1/152	65/11365	0.584259	0.714175	0.643786	Pdgfb	1
GO:1901880	negative regulation of protein depolymerization	1/152	65/11365	0.584259	0.714175	0.643786	Wdr47	1
GO:0044403	biological process involved in symbiotic interaction	2/152	146/11365	0.584501	0.714175	0.643786	Slc3a2/Zdhhc8	2
GO:0002443	leukocyte mediated immunity	2/152	147/11365	0.588232	0.717938	0.647179	Ace/Tfrc	2
GO:0050796	regulation of insulin secretion	2/152	147/11365	0.588232	0.717938	0.647179	Slc25a22/Gnaz	2
GO:0030512	negative regulation of transforming growth factor beta receptor signaling pathway	1/152	66/11365	0.589851	0.717938	0.647179	Spred3	1
GO:0044264	cellular polysaccharide metabolic process	1/152	66/11365	0.589851	0.717938	0.647179	Gaa	1
GO:0051262	protein tetramerization	1/152	66/11365	0.589851	0.717938	0.647179	Shmt2	1
GO:0055013	cardiac muscle cell development	1/152	66/11365	0.589851	0.717938	0.647179	Lmna	1
GO:1904063	negative regulation of cation transmembrane transport	1/152	66/11365	0.589851	0.717938	0.647179	Cbarp	1
GO:0019216	regulation of lipid metabolic process	3/152	228/11365	0.591664	0.71975	0.648812	Pdgfb/Sod1/Sik1	3
GO:0002377	immunoglobulin production	1/152	67/11365	0.595368	0.720604	0.649581	Tfrc	1
GO:0002706	regulation of lymphocyte mediated immunity	1/152	67/11365	0.595368	0.720604	0.649581	Tfrc	1
GO:0015918	sterol transport	1/152	67/11365	0.595368	0.720604	0.649581	Zdhhc8	1
GO:0030316	osteoclast differentiation	1/152	67/11365	0.595368	0.720604	0.649581	Tfrc	1
GO:0042742	defense response to bacterium	1/152	67/11365	0.595368	0.720604	0.649581	Vgf	1
GO:0051702	biological process involved in interaction with symbiont	1/152	67/11365	0.595368	0.720604	0.649581	Zdhhc8	1
GO:0070972	protein localization to endoplasmic reticulum	1/152	67/11365	0.595368	0.720604	0.649581	Sec61b	1
GO:0072665	protein localization to vacuole	1/152	67/11365	0.595368	0.720604	0.649581	Atp13a2	1
GO:1901796	regulation of signal transduction by p53 class mediator	1/152	67/11365	0.595368	0.720604	0.649581	Bmyc	1
GO:0002697	regulation of immune effector process	2/152	149/11365	0.595621	0.720604	0.649581	Tfrc/Sema7a	2
GO:0050878	regulation of body fluid levels	2/152	150/11365	0.599278	0.723327	0.652036	Pdgfb/Tyro3	2
GO:1903532	positive regulation of secretion by cell	3/152	231/11365	0.600568	0.723327	0.652036	Cacna1g/Atp13a2/Pcp4	3
GO:1904062	regulation of monoatomic cation transmembrane transport	3/152	231/11365	0.600568	0.723327	0.652036	Jph3/Trpc3/Cbarp	3
GO:0009308	amine metabolic process	1/152	68/11365	0.600812	0.723327	0.652036	Sncb	1
GO:0009408	response to heat	1/152	68/11365	0.600812	0.723327	0.652036	Sod1	1
GO:0043123	positive regulation of I-kappaB kinase/NF-kappaB signaling	1/152	68/11365	0.600812	0.723327	0.652036	Tfrc	1
GO:0044000	movement in host	1/152	68/11365	0.600812	0.723327	0.652036	Slc3a2	1
GO:0050864	regulation of B cell activation	1/152	68/11365	0.600812	0.723327	0.652036	Tfrc	1
GO:0051209	release of sequestered calcium ion into cytosol	1/152	68/11365	0.600812	0.723327	0.652036	Jph3	1
GO:0014074	response to purine-containing compound	1/152	69/11365	0.606183	0.728209	0.656437	Trpc3	1
GO:0043648	dicarboxylic acid metabolic process	1/152	69/11365	0.606183	0.728209	0.656437	Shmt2	1
GO:0051283	negative regulation of sequestering of calcium ion	1/152	69/11365	0.606183	0.728209	0.656437	Jph3	1
GO:0090398	cellular senescence	1/152	69/11365	0.606183	0.728209	0.656437	Lmna	1
GO:0043583	ear development	2/152	152/11365	0.606519	0.728217	0.656444	Sod1/Dvl1	2
GO:0022409	positive regulation of cell-cell adhesion	2/152	153/11365	0.610102	0.728645	0.65683	Tfrc/Slc7a1	2
GO:0001738	morphogenesis of a polarized epithelium	1/152	70/11365	0.611482	0.728645	0.65683	Dvl1	1
GO:0002761	regulation of myeloid leukocyte differentiation	1/152	70/11365	0.611482	0.728645	0.65683	Bmyc	1
GO:0007498	mesoderm development	1/152	70/11365	0.611482	0.728645	0.65683	Megf8	1
GO:0009953	dorsal/ventral pattern formation	1/152	70/11365	0.611482	0.728645	0.65683	Nbl1	1
GO:0010833	telomere maintenance via telomere lengthening	1/152	70/11365	0.611482	0.728645	0.65683	Nhp2	1
GO:0035304	regulation of protein dephosphorylation	1/152	70/11365	0.611482	0.728645	0.65683	Nsmf	1
GO:0043112	receptor metabolic process	1/152	70/11365	0.611482	0.728645	0.65683	Git1	1
GO:0045665	negative regulation of neuron differentiation	1/152	70/11365	0.611482	0.728645	0.65683	Dtx1	1
GO:0050777	negative regulation of immune response	1/152	70/11365	0.611482	0.728645	0.65683	Tyro3	1
GO:0051303	establishment of chromosome localization	1/152	70/11365	0.611482	0.728645	0.65683	Map1s	1
GO:0098659	inorganic cation import across plasma membrane	1/152	70/11365	0.611482	0.728645	0.65683	Kcnj4	1
GO:0099587	inorganic ion import across plasma membrane	1/152	70/11365	0.611482	0.728645	0.65683	Kcnj4	1
GO:1990542	mitochondrial transmembrane transport	1/152	70/11365	0.611482	0.728645	0.65683	Slc25a22	1
GO:0009416	response to light stimulus	3/152	236/11365	0.615126	0.732117	0.65996	Agap3/Sik1/Slc4a10	3
GO:0009617	response to bacterium	3/152	236/11365	0.615126	0.732117	0.65996	Git1/Ace/Vgf	3
GO:0009636	response to toxic substance	1/152	71/11365	0.616711	0.732117	0.65996	Sod1	1
GO:0030433	ubiquitin-dependent ERAD pathway	1/152	71/11365	0.616711	0.732117	0.65996	Sec61b	1
GO:0051282	regulation of sequestering of calcium ion	1/152	71/11365	0.616711	0.732117	0.65996	Jph3	1
GO:0051897	positive regulation of protein kinase B signaling	1/152	71/11365	0.616711	0.732117	0.65996	Ngfr	1
GO:2001237	negative regulation of extrinsic apoptotic signaling pathway	1/152	71/11365	0.616711	0.732117	0.65996	Lmna	1
GO:0031669	cellular response to nutrient levels	2/152	155/11365	0.617194	0.732298	0.660123	Asns/Atf4	2
GO:0040029	epigenetic regulation of gene expression	2/152	156/11365	0.620703	0.735673	0.663166	Hdac5/Lmna	2
GO:0042113	B cell activation	2/152	156/11365	0.620703	0.735673	0.663166	Hdac5/Tfrc	2
GO:0002028	regulation of sodium ion transport	1/152	72/11365	0.621869	0.736267	0.663701	Sik1	1
GO:0048706	embryonic skeletal system development	1/152	72/11365	0.621869	0.736267	0.663701	Megf8	1
GO:0017148	negative regulation of translation	2/152	157/11365	0.624188	0.738617	0.665819	Eif4ebp1/Samd4b	2
GO:0001942	hair follicle development	1/152	73/11365	0.626959	0.738737	0.665928	Ngfr	1
GO:0002822	regulation of adaptive immune response based on somatic recombination of immune receptors built from immunoglobulin superfamily domains	1/152	73/11365	0.626959	0.738737	0.665928	Tfrc	1
GO:0019751	polyol metabolic process	1/152	73/11365	0.626959	0.738737	0.665928	Tpi1	1
GO:0030282	bone mineralization	1/152	73/11365	0.626959	0.738737	0.665928	Atf4	1
GO:0043242	negative regulation of protein-containing complex disassembly	1/152	73/11365	0.626959	0.738737	0.665928	Wdr47	1
GO:0048565	digestive tract development	1/152	73/11365	0.626959	0.738737	0.665928	Megf8	1
GO:0051208	sequestering of calcium ion	1/152	73/11365	0.626959	0.738737	0.665928	Jph3	1
GO:0055006	cardiac cell development	1/152	73/11365	0.626959	0.738737	0.665928	Lmna	1
GO:0030098	lymphocyte differentiation	3/152	241/11365	0.629327	0.74088	0.66786	Hdac5/Tyro3/Dtx1	3
GO:0009152	purine ribonucleotide biosynthetic process	2/152	159/11365	0.631083	0.74088	0.66786	Ndufs7/Aldoa	2
GO:0051403	stress-activated MAPK cascade	2/152	159/11365	0.631083	0.74088	0.66786	Ccn2/Rell2	2
GO:0060348	bone development	2/152	159/11365	0.631083	0.74088	0.66786	Sparc/Megf8	2
GO:0001578	microtubule bundle formation	1/152	74/11365	0.63198	0.74088	0.66786	Map1s	1
GO:0007259	receptor signaling pathway via JAK-STAT	1/152	74/11365	0.63198	0.74088	0.66786	Camk2a	1
GO:0033138	positive regulation of peptidyl-serine phosphorylation	1/152	74/11365	0.63198	0.74088	0.66786	Tfrc	1
GO:0045446	endothelial cell differentiation	1/152	74/11365	0.63198	0.74088	0.66786	Fstl1	1
GO:0140056	organelle localization by membrane tethering	1/152	74/11365	0.63198	0.74088	0.66786	Camk2a	1
GO:0051222	positive regulation of protein transport	3/152	242/11365	0.632124	0.74088	0.66786	Ran/Pik3r2/Atp13a2	3
GO:0140053	mitochondrial gene expression	2/152	160/11365	0.634494	0.742587	0.669398	Shmt2/Mrps12	2
GO:0007040	lysosome organization	1/152	75/11365	0.636935	0.742587	0.669398	Gaa	1
GO:0008593	regulation of Notch signaling pathway	1/152	75/11365	0.636935	0.742587	0.669398	Dtx1	1
GO:0022404	molting cycle process	1/152	75/11365	0.636935	0.742587	0.669398	Ngfr	1
GO:0022405	hair cycle process	1/152	75/11365	0.636935	0.742587	0.669398	Ngfr	1
GO:0032465	regulation of cytokinesis	1/152	75/11365	0.636935	0.742587	0.669398	Git1	1
GO:0034644	cellular response to UV	1/152	75/11365	0.636935	0.742587	0.669398	Agap3	1
GO:0034766	negative regulation of monoatomic ion transmembrane transport	1/152	75/11365	0.636935	0.742587	0.669398	Cbarp	1
GO:0080171	lytic vacuole organization	1/152	75/11365	0.636935	0.742587	0.669398	Gaa	1
GO:1903900	regulation of viral life cycle	1/152	75/11365	0.636935	0.742587	0.669398	Tyro3	1
GO:0050821	protein stabilization	2/152	161/11365	0.637881	0.742908	0.669687	Dvl1/Ncor2	2
GO:0050900	leukocyte migration	2/152	161/11365	0.637881	0.742908	0.669687	Pdgfb/Nbl1	2
GO:0046394	carboxylic acid biosynthetic process	2/152	162/11365	0.641243	0.745538	0.672058	Shmt2/Asns	2
GO:0070661	leukocyte proliferation	2/152	162/11365	0.641243	0.745538	0.672058	Tfrc/Slc7a1	2
GO:0007565	female pregnancy	1/152	76/11365	0.641823	0.745538	0.672058	Sod1	1
GO:0008584	male gonad development	1/152	76/11365	0.641823	0.745538	0.672058	Ace	1
GO:0048661	positive regulation of smooth muscle cell proliferation	1/152	76/11365	0.641823	0.745538	0.672058	Pdgfb	1
GO:0051047	positive regulation of secretion	3/152	246/11365	0.643167	0.746708	0.673113	Cacna1g/Atp13a2/Pcp4	3
GO:0048872	homeostasis of number of cells	3/152	247/11365	0.645891	0.748783	0.674983	Fstl1/Sod1/Emx1	3
GO:0001101	response to acid chemical	1/152	77/11365	0.646645	0.748783	0.674983	Nsmf	1
GO:0043473	pigmentation	1/152	77/11365	0.646645	0.748783	0.674983	Sparc	1
GO:0046546	development of primary male sexual characteristics	1/152	77/11365	0.646645	0.748783	0.674983	Ace	1
GO:0090305	nucleic acid phosphodiester bond hydrolysis	1/152	77/11365	0.646645	0.748783	0.674983	Nhp2	1
GO:0016053	organic acid biosynthetic process	2/152	164/11365	0.647893	0.749053	0.675227	Shmt2/Asns	2
GO:0016485	protein processing	2/152	164/11365	0.647893	0.749053	0.675227	Ace/Chst8	2
GO:0032869	cellular response to insulin stimulus	2/152	164/11365	0.647893	0.749053	0.675227	Eif4ebp1/Pik3r2	2
GO:0061157	mRNA destabilization	1/152	78/11365	0.651403	0.752325	0.678176	Samd4b	1
GO:0097696	receptor signaling pathway via STAT	1/152	78/11365	0.651403	0.752325	0.678176	Camk2a	1
GO:0071900	regulation of protein serine/threonine kinase activity	3/152	250/11365	0.653977	0.754659	0.68028	Pdgfb/Spry4/Tesk1	3
GO:0048738	cardiac muscle tissue development	2/152	166/11365	0.654447	0.754659	0.68028	Sik1/Lmna	2
GO:0051251	positive regulation of lymphocyte activation	2/152	166/11365	0.654447	0.754659	0.68028	Tfrc/Slc7a1	2
GO:0031098	stress-activated protein kinase signaling cascade	2/152	167/11365	0.657687	0.758001	0.683293	Ccn2/Rell2	2
GO:0002065	columnar/cuboidal epithelial cell differentiation	1/152	80/11365	0.66073	0.759336	0.684496	Emx1	1
GO:0003206	cardiac chamber morphogenesis	1/152	80/11365	0.66073	0.759336	0.684496	Nrp2	1
GO:0022406	membrane docking	1/152	80/11365	0.66073	0.759336	0.684496	Camk2a	1
GO:0061014	positive regulation of mRNA catabolic process	1/152	80/11365	0.66073	0.759336	0.684496	Samd4b	1
GO:0061912	selective autophagy	1/152	80/11365	0.66073	0.759336	0.684496	Gaa	1
GO:0090276	regulation of peptide hormone secretion	2/152	168/11365	0.660904	0.759336	0.684496	Slc25a22/Gnaz	2
GO:0002791	regulation of peptide secretion	2/152	169/11365	0.664096	0.761226	0.6862	Slc25a22/Gnaz	2
GO:0009260	ribonucleotide biosynthetic process	2/152	169/11365	0.664096	0.761226	0.6862	Ndufs7/Aldoa	2
GO:0002819	regulation of adaptive immune response	1/152	81/11365	0.665299	0.761226	0.6862	Tfrc	1
GO:0008589	regulation of smoothened signaling pathway	1/152	81/11365	0.665299	0.761226	0.6862	Megf8	1
GO:0010906	regulation of glucose metabolic process	1/152	81/11365	0.665299	0.761226	0.6862	Sik1	1
GO:0043266	regulation of potassium ion transport	1/152	81/11365	0.665299	0.761226	0.6862	Atf4	1
GO:0050779	RNA destabilization	1/152	81/11365	0.665299	0.761226	0.6862	Samd4b	1
GO:0071222	cellular response to lipopolysaccharide	1/152	81/11365	0.665299	0.761226	0.6862	Git1	1
GO:0071560	cellular response to transforming growth factor beta stimulus	2/152	170/11365	0.667264	0.76308	0.687871	Adissp/Spred3	2
GO:0002062	chondrocyte differentiation	1/152	82/11365	0.669808	0.763622	0.68836	Ccn2	1
GO:0006639	acylglycerol metabolic process	1/152	82/11365	0.669808	0.763622	0.68836	Sik1	1
GO:0032436	positive regulation of proteasomal ubiquitin-dependent protein catabolic process	1/152	82/11365	0.669808	0.763622	0.68836	Hspbp1	1
GO:0055123	digestive system development	1/152	82/11365	0.669808	0.763622	0.68836	Megf8	1
GO:0071482	cellular response to light stimulus	1/152	82/11365	0.669808	0.763622	0.68836	Agap3	1
GO:0090630	activation of GTPase activity	1/152	82/11365	0.669808	0.763622	0.68836	Agap3	1
GO:0090087	regulation of peptide transport	2/152	171/11365	0.670408	0.763913	0.688622	Slc25a22/Gnaz	2
GO:0071559	response to transforming growth factor beta	2/152	172/11365	0.673528	0.764756	0.689382	Adissp/Spred3	2
GO:2000113	negative regulation of cellular macromolecule biosynthetic process	2/152	172/11365	0.673528	0.764756	0.689382	Eif4ebp1/Samd4b	2
GO:0006513	protein monoubiquitination	1/152	83/11365	0.674256	0.764756	0.689382	Faap100	1
GO:0006638	neutral lipid metabolic process	1/152	83/11365	0.674256	0.764756	0.689382	Sik1	1
GO:0006694	steroid biosynthetic process	1/152	83/11365	0.674256	0.764756	0.689382	Sod1	1
GO:0030048	actin filament-based movement	1/152	83/11365	0.674256	0.764756	0.689382	Cacna1g	1
GO:0044703	multi-organism reproductive process	1/152	83/11365	0.674256	0.764756	0.689382	Sod1	1
GO:0140029	exocytic process	1/152	83/11365	0.674256	0.764756	0.689382	Camk2a	1
GO:2001243	negative regulation of intrinsic apoptotic signaling pathway	1/152	83/11365	0.674256	0.764756	0.689382	Trap1	1
GO:0008203	cholesterol metabolic process	1/152	84/11365	0.678645	0.768552	0.692804	Sod1	1
GO:0008630	intrinsic apoptotic signaling pathway in response to DNA damage	1/152	84/11365	0.678645	0.768552	0.692804	Ddit4	1
GO:0030183	B cell differentiation	1/152	84/11365	0.678645	0.768552	0.692804	Hdac5	1
GO:0030518	intracellular steroid hormone receptor signaling pathway	1/152	85/11365	0.682975	0.771089	0.695091	Ncor2	1
GO:0032368	regulation of lipid transport	1/152	85/11365	0.682975	0.771089	0.695091	Zdhhc8	1
GO:0038127	ERBB signaling pathway	1/152	85/11365	0.682975	0.771089	0.695091	Ptprr	1
GO:0042303	molting cycle	1/152	85/11365	0.682975	0.771089	0.695091	Ngfr	1
GO:0042633	hair cycle	1/152	85/11365	0.682975	0.771089	0.695091	Ngfr	1
GO:0071219	cellular response to molecule of bacterial origin	1/152	85/11365	0.682975	0.771089	0.695091	Git1	1
GO:0046390	ribose phosphate biosynthetic process	2/152	176/11365	0.685772	0.773853	0.697582	Ndufs7/Aldoa	2
GO:0007043	cell-cell junction assembly	1/152	86/11365	0.687247	0.773939	0.69766	Ace	1
GO:0008344	adult locomotory behavior	1/152	86/11365	0.687247	0.773939	0.69766	Wdr47	1
GO:0031507	heterochromatin formation	1/152	86/11365	0.687247	0.773939	0.69766	Lmna	1
GO:0045185	maintenance of protein location	1/152	86/11365	0.687247	0.773939	0.69766	Nbl1	1
GO:0006164	purine nucleotide biosynthetic process	2/152	177/11365	0.688774	0.774477	0.698145	Ndufs7/Aldoa	2
GO:0007033	vacuole organization	2/152	177/11365	0.688774	0.774477	0.698145	Gaa/Atp13a2	2
GO:0034249	negative regulation of amide metabolic process	2/152	177/11365	0.688774	0.774477	0.698145	Eif4ebp1/Samd4b	2
GO:0044706	multi-multicellular organism process	1/152	87/11365	0.691461	0.776643	0.700098	Sod1	1
GO:0051701	biological process involved in interaction with host	1/152	87/11365	0.691461	0.776643	0.700098	Slc3a2	1
GO:0051259	protein complex oligomerization	2/152	178/11365	0.691753	0.776643	0.700098	Shmt2/Kcna4	2
GO:1902105	regulation of leukocyte differentiation	2/152	179/11365	0.694708	0.779404	0.702586	Dtx1/Bmyc	2
GO:0002221	pattern recognition receptor signaling pathway	1/152	88/11365	0.69562	0.779404	0.702586	Tyro3	1
GO:0043406	positive regulation of MAP kinase activity	1/152	88/11365	0.69562	0.779404	0.702586	Pdgfb	1
GO:0046165	alcohol biosynthetic process	1/152	88/11365	0.69562	0.779404	0.702586	Sod1	1
GO:0002758	innate immune response-activating signaling pathway	1/152	89/11365	0.699722	0.782417	0.705302	Tyro3	1
GO:0010565	regulation of cellular ketone metabolic process	1/152	89/11365	0.699722	0.782417	0.705302	Ncor2	1
GO:0016125	sterol metabolic process	1/152	89/11365	0.699722	0.782417	0.705302	Sod1	1
GO:0032414	positive regulation of ion transmembrane transporter activity	1/152	89/11365	0.699722	0.782417	0.705302	Shank3	1
GO:0048863	stem cell differentiation	2/152	182/11365	0.703434	0.782989	0.705818	Nrp2/Sema7a	2
GO:0030856	regulation of epithelial cell differentiation	1/152	90/11365	0.70377	0.782989	0.705818	Spred3	1
GO:0043401	steroid hormone mediated signaling pathway	1/152	90/11365	0.70377	0.782989	0.705818	Ncor2	1
GO:0044272	sulfur compound biosynthetic process	1/152	90/11365	0.70377	0.782989	0.705818	Chpf	1
GO:0046434	organophosphate catabolic process	1/152	90/11365	0.70377	0.782989	0.705818	Gda	1
GO:0046661	male sex differentiation	1/152	90/11365	0.70377	0.782989	0.705818	Ace	1
GO:0048709	oligodendrocyte differentiation	1/152	90/11365	0.70377	0.782989	0.705818	Lingo1	1
GO:0048814	regulation of dendrite morphogenesis	1/152	90/11365	0.70377	0.782989	0.705818	Nsmf	1
GO:0072006	nephron development	1/152	90/11365	0.70377	0.782989	0.705818	Pdgfb	1
GO:0090263	positive regulation of canonical Wnt signaling pathway	1/152	90/11365	0.70377	0.782989	0.705818	Csnk1g2	1
GO:0001843	neural tube closure	1/152	91/11365	0.707764	0.785852	0.708399	Dvl1	1
GO:0002703	regulation of leukocyte mediated immunity	1/152	91/11365	0.707764	0.785852	0.708399	Tfrc	1
GO:0031214	biomineral tissue development	1/152	91/11365	0.707764	0.785852	0.708399	Atf4	1
GO:1902652	secondary alcohol metabolic process	1/152	91/11365	0.707764	0.785852	0.708399	Sod1	1
GO:0002285	lymphocyte activation involved in immune response	1/152	92/11365	0.711704	0.787739	0.7101	Tfrc	1
GO:0007088	regulation of mitotic nuclear division	1/152	92/11365	0.711704	0.787739	0.7101	Pdgfb	1
GO:0060606	tube closure	1/152	92/11365	0.711704	0.787739	0.7101	Dvl1	1
GO:0070828	heterochromatin organization	1/152	92/11365	0.711704	0.787739	0.7101	Lmna	1
GO:0072073	kidney epithelium development	1/152	92/11365	0.711704	0.787739	0.7101	Pdgfb	1
[truncated: 215 more rows]

## Sheet: ClusterProfiler_GO_analysis_up
ID	Description	GeneRatio	BgRatio	pvalue	p.adjust	qvalue	geneID	Count
GO:0090263	positive regulation of canonical Wnt signaling pathway	4/43	90/11365	0.000358442	0.174347	0.154773	Cav1/Zeb2/Fgfr2/Rspo2	4
GO:0033673	negative regulation of kinase activity	5/43	174/11365	0.00047732	0.174347	0.154773	Cav1/Deptor/Dusp16/Pik3ip1/Ptprt	5
GO:0030177	positive regulation of Wnt signaling pathway	4/43	113/11365	0.000848107	0.174347	0.154773	Cav1/Zeb2/Fgfr2/Rspo2	4
GO:0060828	regulation of canonical Wnt signaling pathway	5/43	199/11365	0.000877539	0.174347	0.154773	Cav1/Zeb2/Fgfr2/Foxo3/Rspo2	5
GO:0051348	negative regulation of transferase activity	5/43	207/11365	0.00104721	0.174347	0.154773	Cav1/Deptor/Dusp16/Pik3ip1/Ptprt	5
GO:1904705	regulation of vascular associated smooth muscle cell proliferation	3/43	56/11365	0.00121624	0.174347	0.154773	Cav1/Fgfr2/Jun	3
GO:0001570	vasculogenesis	3/43	57/11365	0.00128043	0.174347	0.154773	Cav1/Fgfr2/Amot	3
GO:0045639	positive regulation of myeloid cell differentiation	3/43	57/11365	0.00128043	0.174347	0.154773	Nedd9/Foxo3/Jun	3
GO:1990874	vascular associated smooth muscle cell proliferation	3/43	58/11365	0.00134673	0.174347	0.154773	Cav1/Fgfr2/Jun	3
GO:0097479	synaptic vesicle localization	3/43	59/11365	0.00141516	0.174347	0.154773	Fgfr2/Dnm3/Syn3	3
GO:0060070	canonical Wnt signaling pathway	5/43	231/11365	0.00170384	0.178259	0.158246	Cav1/Zeb2/Fgfr2/Foxo3/Rspo2	5
GO:0042594	response to starvation	4/43	142/11365	0.00197541	0.178259	0.158246	Eif2ak3/Hrk/Foxo3/Jun	4
GO:1904294	positive regulation of ERAD pathway	2/43	18/11365	0.00205875	0.178259	0.158246	Cav1/Eif2ak3	2
GO:0030111	regulation of Wnt signaling pathway	5/43	242/11365	0.00208936	0.178259	0.158246	Cav1/Zeb2/Fgfr2/Foxo3/Rspo2	5
GO:1904893	negative regulation of receptor signaling pathway via STAT	2/43	19/11365	0.00229544	0.178259	0.158246	Cav1/Ptprt	2
GO:0045665	negative regulation of neuron differentiation	3/43	70/11365	0.00231505	0.178259	0.158246	Cav1/Spag9/Foxo3	3
GO:0006469	negative regulation of protein kinase activity	4/43	152/11365	0.00253073	0.178623	0.158569	Cav1/Deptor/Dusp16/Ptprt	4
GO:0030282	bone mineralization	3/43	73/11365	0.00260975	0.178623	0.158569	Fgfr2/Eif2ak3/Rspo2	3
GO:0060441	epithelial tube branching involved in lung morphogenesis	2/43	22/11365	0.00307863	0.199625	0.177213	Fgfr2/Rspo2	2
GO:0007595	lactation	2/43	23/11365	0.00336376	0.205003	0.181988	Cav1/Eif2ak3	2
GO:0070306	lens fiber cell differentiation	2/43	24/11365	0.00366077	0.205003	0.181988	Zeb2/Fgfr2	2
GO:1904292	regulation of ERAD pathway	2/43	24/11365	0.00366077	0.205003	0.181988	Cav1/Eif2ak3	2
GO:0030879	mammary gland development	3/43	88/11365	0.00442702	0.234566	0.208232	Cav1/Fgfr2/Eif2ak3	3
GO:0048145	regulation of fibroblast proliferation	3/43	89/11365	0.00456947	0.234566	0.208232	Cav1/Trp53inp1/Jun	3
GO:0031214	biomineral tissue development	3/43	91/11365	0.00486266	0.235306	0.208888	Fgfr2/Eif2ak3/Rspo2	3
GO:0002763	positive regulation of myeloid leukocyte differentiation	2/43	28/11365	0.00496587	0.235306	0.208888	Nedd9/Jun	2
GO:0021846	cell proliferation in forebrain	2/43	30/11365	0.0056874	0.24723	0.219473	Zeb2/Fgfr2	2
GO:0046777	protein autophosphorylation	4/43	191/11365	0.00571961	0.24723	0.219473	Cav1/Fgfr2/Eif2ak3/Jun	4
GO:0071496	cellular response to external stimulus	4/43	195/11365	0.00615068	0.24723	0.219473	Cav1/Eif2ak3/Hrk/Jun	4
GO:0048147	negative regulation of fibroblast proliferation	2/43	32/11365	0.006454	0.24723	0.219473	Cav1/Trp53inp1	2
GO:1904707	positive regulation of vascular associated smooth muscle cell proliferation	2/43	32/11365	0.006454	0.24723	0.219473	Fgfr2/Jun	2
GO:1905898	positive regulation of response to endoplasmic reticulum stress	2/43	32/11365	0.006454	0.24723	0.219473	Cav1/Eif2ak3	2
GO:0043618	regulation of transcription from RNA polymerase II promoter in response to stress	2/43	33/11365	0.00685398	0.24723	0.219473	Eif2ak3/Jun	2
GO:0031952	regulation of protein autophosphorylation	2/43	34/11365	0.00726496	0.24723	0.219473	Cav1/Jun	2
GO:0043627	response to estrogen	2/43	34/11365	0.00726496	0.24723	0.219473	Cav1/Arid5a	2
GO:0030336	negative regulation of cell migration	4/43	205/11365	0.00732213	0.24723	0.219473	Cav1/Nedd9/Trp53inp1/Ptprt	4
GO:0048144	fibroblast proliferation	3/43	106/11365	0.00742492	0.24723	0.219473	Cav1/Trp53inp1/Jun	3
GO:0045806	negative regulation of endocytosis	2/43	36/11365	0.00811962	0.256497	0.2277	Cav1/Lrrtm2	2
GO:1902895	positive regulation of miRNA transcription	2/43	36/11365	0.00811962	0.256497	0.2277	Foxo3/Jun	2
GO:2000146	negative regulation of cell motility	4/43	213/11365	0.00835932	0.257311	0.228423	Cav1/Nedd9/Trp53inp1/Ptprt	4
GO:0043620	regulation of DNA-templated transcription in response to stress	2/43	37/11365	0.00856311	0.257311	0.228423	Eif2ak3/Jun	2
GO:0031623	receptor internalization	3/43	114/11365	0.00906339	0.26586	0.236012	Cav1/Dnm3/Lrrtm2	3
GO:0060443	mammary gland morphogenesis	2/43	39/11365	0.00948204	0.266098	0.236223	Cav1/Fgfr2	2
GO:0051100	negative regulation of binding	3/43	116/11365	0.00950349	0.266098	0.236223	Cav1/Arhgap28/Jun	3
GO:0048660	regulation of smooth muscle cell proliferation	3/43	118/11365	0.00995593	0.272571	0.24197	Cav1/Fgfr2/Jun	3
GO:0060425	lung morphogenesis	2/43	41/11365	0.010443	0.273739	0.243007	Fgfr2/Rspo2	2
GO:2000630	positive regulation of miRNA metabolic process	2/43	41/11365	0.010443	0.273739	0.243007	Foxo3/Jun	2
GO:0048659	smooth muscle cell proliferation	3/43	122/11365	0.0108981	0.275038	0.244159	Cav1/Fgfr2/Jun	3
GO:0043407	negative regulation of MAP kinase activity	2/43	42/11365	0.010939	0.275038	0.244159	Cav1/Dusp16	2
GO:0009267	cellular response to starvation	3/43	125/11365	0.0116376	0.278054	0.246837	Eif2ak3/Hrk/Jun	3
GO:0062197	cellular response to chemical stress	4/43	236/11365	0.0118674	0.278054	0.246837	Cav1/Trp53inp1/Foxo3/Jun	4
GO:0099175	regulation of postsynapse organization	3/43	126/11365	0.0118905	0.278054	0.246837	Nedd9/Dnm3/Lrrtm2	3
GO:0048489	synaptic vesicle transport	2/43	44/11365	0.0119617	0.278054	0.246837	Fgfr2/Dnm3	2
GO:0040013	negative regulation of locomotion	4/43	242/11365	0.0129173	0.284329	0.252408	Cav1/Nedd9/Trp53inp1/Ptprt	4
GO:0002067	glandular epithelial cell differentiation	2/43	46/11365	0.0130248	0.284329	0.252408	Cav1/Fgfr2	2
GO:0045637	regulation of myeloid cell differentiation	3/43	131/11365	0.0132021	0.284329	0.252408	Nedd9/Foxo3/Jun	3
GO:0050679	positive regulation of epithelial cell proliferation	3/43	131/11365	0.0132021	0.284329	0.252408	Cav1/Fgfr2/Jun	3
GO:0031667	response to nutrient levels	4/43	245/11365	0.0134639	0.284329	0.252408	Eif2ak3/Hrk/Foxo3/Jun	4
GO:0051216	cartilage development	3/43	134/11365	0.0140274	0.284329	0.252408	Eif2ak3/Arid5a/Rspo2	3
GO:1904892	regulation of receptor signaling pathway via STAT	2/43	48/11365	0.0141277	0.284329	0.252408	Cav1/Ptprt	2
GO:0043405	regulation of MAP kinase activity	3/43	136/11365	0.0145936	0.284329	0.252408	Cav1/Zeb2/Dusp16	3
GO:1902893	regulation of miRNA transcription	2/43	49/11365	0.0146939	0.284329	0.252408	Foxo3/Jun	2
GO:1903432	regulation of TORC1 signaling	2/43	49/11365	0.0146939	0.284329	0.252408	Deptor/Gpr137c	2
GO:0043506	regulation of JUN kinase activity	2/43	50/11365	0.0152697	0.284329	0.252408	Zeb2/Dusp16	2
GO:0001836	release of cytochrome c from mitochondria	2/43	51/11365	0.0158552	0.284329	0.252408	Hrk/Jun	2
GO:0061614	miRNA transcription	2/43	51/11365	0.0158552	0.284329	0.252408	Foxo3/Jun	2
GO:0003151	outflow tract morphogenesis	2/43	52/11365	0.0164502	0.284329	0.252408	Fgfr2/Jun	2
GO:0007589	body fluid secretion	2/43	52/11365	0.0164502	0.284329	0.252408	Cav1/Eif2ak3	2
GO:0007179	transforming growth factor beta receptor signaling pathway	3/43	143/11365	0.016677	0.284329	0.252408	Cav1/Zeb2/Jun	3
GO:0002088	lens development in camera-type eye	2/43	53/11365	0.0170546	0.284329	0.252408	Zeb2/Fgfr2	2
GO:0061097	regulation of protein tyrosine kinase activity	2/43	53/11365	0.0170546	0.284329	0.252408	Cav1/Nedd9	2
GO:2001244	positive regulation of intrinsic apoptotic signaling pathway	2/43	56/11365	0.0189241	0.284329	0.252408	Cav1/Eif2ak3	2
GO:0001938	positive regulation of endothelial cell proliferation	2/43	57/11365	0.0195657	0.284329	0.252408	Cav1/Jun	2
GO:0031669	cellular response to nutrient levels	3/43	155/11365	0.0206194	0.284329	0.252408	Eif2ak3/Hrk/Jun	3
GO:0032507	maintenance of protein location in cell	2/43	59/11365	0.0208761	0.284329	0.252408	Cav1/Sun2	2
GO:0038202	TORC1 signaling	2/43	59/11365	0.0208761	0.284329	0.252408	Deptor/Gpr137c	2
GO:2000628	regulation of miRNA metabolic process	2/43	60/11365	0.0215447	0.284329	0.252408	Foxo3/Jun	2
GO:0061351	neural precursor cell proliferation	3/43	159/11365	0.0220382	0.284329	0.252408	Zeb2/Fgfr2/Foxo3	3
GO:0097191	extrinsic apoptotic signaling pathway	3/43	159/11365	0.0220382	0.284329	0.252408	Cav1/Deptor/Foxo3	3
GO:0043525	positive regulation of neuron apoptotic process	2/43	62/11365	0.0229085	0.284329	0.252408	Hrk/Jun	2
GO:0019217	regulation of fatty acid metabolic process	2/43	63/11365	0.0236035	0.284329	0.252408	Cav1/Eif2ak3	2
GO:0051899	membrane depolarization	2/43	63/11365	0.0236035	0.284329	0.252408	Cav1/Jun	2
GO:0071560	cellular response to transforming growth factor beta stimulus	3/43	170/11365	0.0262108	0.284329	0.252408	Cav1/Zeb2/Jun	3
GO:0042476	odontogenesis	2/43	67/11365	0.0264693	0.284329	0.252408	Fgfr2/Rspo2	2
GO:0033002	muscle cell proliferation	3/43	171/11365	0.0266098	0.284329	0.252408	Cav1/Fgfr2/Jun	3
GO:0045664	regulation of neuron differentiation	3/43	171/11365	0.0266098	0.284329	0.252408	Cav1/Spag9/Foxo3	3
GO:0071559	response to transforming growth factor beta	3/43	172/11365	0.0270121	0.284329	0.252408	Cav1/Zeb2/Jun	3
GO:0031668	cellular response to extracellular stimulus	3/43	174/11365	0.0278265	0.284329	0.252408	Eif2ak3/Hrk/Jun	3
GO:0002761	regulation of myeloid leukocyte differentiation	2/43	70/11365	0.0287068	0.284329	0.252408	Nedd9/Jun	2
GO:0010586	miRNA metabolic process	2/43	71/11365	0.029469	0.284329	0.252408	Foxo3/Jun	2
GO:0030433	ubiquitin-dependent ERAD pathway	2/43	71/11365	0.029469	0.284329	0.252408	Cav1/Eif2ak3	2
GO:1905897	regulation of response to endoplasmic reticulum stress	2/43	71/11365	0.029469	0.284329	0.252408	Cav1/Eif2ak3	2
GO:0070372	regulation of ERK1 and ERK2 cascade	3/43	179/11365	0.0299198	0.284329	0.252408	Cav1/Fgfr2/Jun	3
GO:0048706	embryonic skeletal system development	2/43	72/11365	0.0302392	0.284329	0.252408	Fgfr2/Mbtd1	2
GO:0033138	positive regulation of peptidyl-serine phosphorylation	2/43	74/11365	0.0318038	0.284329	0.252408	Cav1/Sh2d3c	2
GO:0018108	peptidyl-tyrosine phosphorylation	3/43	186/11365	0.0329876	0.284329	0.252408	Cav1/Nedd9/Fgfr2	3
GO:0048661	positive regulation of smooth muscle cell proliferation	2/43	76/11365	0.0333998	0.284329	0.252408	Fgfr2/Jun	2
GO:0006898	receptor-mediated endocytosis	3/43	188/11365	0.0338934	0.284329	0.252408	Cav1/Dnm3/Lrrtm2	3
GO:0018212	peptidyl-tyrosine modification	3/43	188/11365	0.0338934	0.284329	0.252408	Cav1/Nedd9/Fgfr2	3
GO:0051648	vesicle localization	3/43	190/11365	0.0348122	0.284329	0.252408	Fgfr2/Dnm3/Syn3	3
GO:0097696	receptor signaling pathway via STAT	2/43	78/11365	0.0350268	0.284329	0.252408	Cav1/Ptprt	2
GO:0061448	connective tissue development	3/43	191/11365	0.0352764	0.284329	0.252408	Eif2ak3/Arid5a/Rspo2	3
GO:0070371	ERK1 and ERK2 cascade	3/43	192/11365	0.0357439	0.284329	0.252408	Cav1/Fgfr2/Jun	3
GO:0071901	negative regulation of protein serine/threonine kinase activity	2/43	79/11365	0.0358518	0.284329	0.252408	Cav1/Dusp16	2
GO:0001936	regulation of endothelial cell proliferation	2/43	80/11365	0.0366843	0.284329	0.252408	Cav1/Jun	2
GO:0002065	columnar/cuboidal epithelial cell differentiation	2/43	80/11365	0.0366843	0.284329	0.252408	Cav1/Fgfr2	2
GO:0001547	antral ovarian follicle growth	1/43	10/11365	0.0372122	0.284329	0.252408	Foxo3	1
GO:0006750	glutathione biosynthetic process	1/43	10/11365	0.0372122	0.284329	0.252408	Eif2ak3	1
GO:0010524	positive regulation of calcium ion transport into cytosol	1/43	10/11365	0.0372122	0.284329	0.252408	Cav1	1
GO:0010575	positive regulation of vascular endothelial growth factor production	1/43	10/11365	0.0372122	0.284329	0.252408	Eif2ak3	1
GO:0014067	negative regulation of phosphatidylinositol 3-kinase signaling	1/43	10/11365	0.0372122	0.284329	0.252408	Pik3ip1	1
GO:0016185	synaptic vesicle budding from presynaptic endocytic zone membrane	1/43	10/11365	0.0372122	0.284329	0.252408	Dnm3	1
GO:0021957	corticospinal tract morphogenesis	1/43	10/11365	0.0372122	0.284329	0.252408	Zeb2	1
GO:0031295	T cell costimulation	1/43	10/11365	0.0372122	0.284329	0.252408	Cav1	1
GO:0031642	negative regulation of myelination	1/43	10/11365	0.0372122	0.284329	0.252408	Eif2ak3	1
GO:0032740	positive regulation of interleukin-17 production	1/43	10/11365	0.0372122	0.284329	0.252408	Arid5a	1
GO:0036295	cellular response to increased oxygen levels	1/43	10/11365	0.0372122	0.284329	0.252408	Cav1	1
GO:0042532	negative regulation of tyrosine phosphorylation of STAT protein	1/43	10/11365	0.0372122	0.284329	0.252408	Cav1	1
GO:0043455	regulation of secondary metabolic process	1/43	10/11365	0.0372122	0.284329	0.252408	Zeb2	1
GO:0043508	negative regulation of JUN kinase activity	1/43	10/11365	0.0372122	0.284329	0.252408	Dusp16	1
GO:0043922	negative regulation by host of viral transcription	1/43	10/11365	0.0372122	0.284329	0.252408	Jun	1
GO:0046794	transport of virus	1/43	10/11365	0.0372122	0.284329	0.252408	Cav1	1
GO:0048021	regulation of melanin biosynthetic process	1/43	10/11365	0.0372122	0.284329	0.252408	Zeb2	1
GO:0048102	autophagic cell death	1/43	10/11365	0.0372122	0.284329	0.252408	Trp53inp1	1
GO:0060174	limb bud formation	1/43	10/11365	0.0372122	0.284329	0.252408	Fgfr2	1
GO:0060572	morphogenesis of an epithelial bud	1/43	10/11365	0.0372122	0.284329	0.252408	Fgfr2	1
GO:0060979	vasculogenesis involved in coronary vascular morphogenesis	1/43	10/11365	0.0372122	0.284329	0.252408	Fgfr2	1
GO:0070307	lens fiber cell development	1/43	10/11365	0.0372122	0.284329	0.252408	Fgfr2	1
GO:0072584	caveolin-mediated endocytosis	1/43	10/11365	0.0372122	0.284329	0.252408	Cav1	1
GO:0097094	craniofacial suture morphogenesis	1/43	10/11365	0.0372122	0.284329	0.252408	Fgfr2	1
GO:0097201	negative regulation of transcription from RNA polymerase II promoter in response to stress	1/43	10/11365	0.0372122	0.284329	0.252408	Jun	1
GO:1900376	regulation of secondary metabolite biosynthetic process	1/43	10/11365	0.0372122	0.284329	0.252408	Zeb2	1
GO:1901298	regulation of hydrogen peroxide-mediated programmed cell death	1/43	10/11365	0.0372122	0.284329	0.252408	Foxo3	1
GO:1905664	regulation of calcium ion import across plasma membrane	1/43	10/11365	0.0372122	0.284329	0.252408	Cav1	1
GO:2000035	regulation of stem cell division	1/43	10/11365	0.0372122	0.284329	0.252408	Fgfr2	1
GO:0031110	regulation of microtubule polymerization or depolymerization	2/43	81/11365	0.0375242	0.284329	0.252408	Cav1/Stmn4	2
GO:0002062	chondrocyte differentiation	2/43	82/11365	0.0383716	0.284329	0.252408	Eif2ak3/Arid5a	2
GO:0030048	actin filament-based movement	2/43	83/11365	0.0392263	0.284329	0.252408	Cav1/Sun2	2
GO:0034599	cellular response to oxidative stress	3/43	200/11365	0.0395997	0.284329	0.252408	Trp53inp1/Foxo3/Jun	3
GO:0032092	positive regulation of protein binding	2/43	84/11365	0.0400883	0.284329	0.252408	Cav1/Eif2ak3	2
GO:0002726	positive regulation of T cell cytokine production	1/43	11/11365	0.0408582	0.284329	0.252408	Arid5a	1
GO:0010644	cell communication by electrical coupling	1/43	11/11365	0.0408582	0.284329	0.252408	Cav1	1
GO:0010998	regulation of translational initiation by eIF2 alpha phosphorylation	1/43	11/11365	0.0408582	0.284329	0.252408	Eif2ak3	1
GO:0019184	nonribosomal peptide biosynthetic process	1/43	11/11365	0.0408582	0.284329	0.252408	Eif2ak3	1
GO:0031294	lymphocyte costimulation	1/43	11/11365	0.0408582	0.284329	0.252408	Cav1	1
GO:0036490	regulation of translation in response to endoplasmic reticulum stress	1/43	11/11365	0.0408582	0.284329	0.252408	Eif2ak3	1
GO:0045655	regulation of monocyte differentiation	1/43	11/11365	0.0408582	0.284329	0.252408	Jun	1
GO:0045792	negative regulation of cell size	1/43	11/11365	0.0408582	0.284329	0.252408	Deptor	1
GO:0048070	regulation of developmental pigmentation	1/43	11/11365	0.0408582	0.284329	0.252408	Zeb2	1
GO:0048548	regulation of pinocytosis	1/43	11/11365	0.0408582	0.284329	0.252408	Cav1	1
GO:0061029	eyelid development in camera-type eye	1/43	11/11365	0.0408582	0.284329	0.252408	Jun	1
GO:0071391	cellular response to estrogen stimulus	1/43	11/11365	0.0408582	0.284329	0.252408	Arid5a	1
GO:0120305	regulation of pigmentation	1/43	11/11365	0.0408582	0.284329	0.252408	Zeb2	1
GO:1903428	positive regulation of reactive oxygen species biosynthetic process	1/43	11/11365	0.0408582	0.284329	0.252408	Foxo3	1
GO:2000316	regulation of T-helper 17 type immune response	1/43	11/11365	0.0408582	0.284329	0.252408	Arid5a	1
GO:0045185	maintenance of protein location	2/43	86/11365	0.0418339	0.284329	0.252408	Cav1/Sun2	2
GO:0010631	epithelial cell migration	3/43	207/11365	0.0431414	0.284329	0.252408	Zeb2/Amot/Jun	3
GO:0090130	tissue migration	3/43	207/11365	0.0431414	0.284329	0.252408	Zeb2/Amot/Jun	3
GO:0090132	epithelium migration	3/43	207/11365	0.0431414	0.284329	0.252408	Zeb2/Amot/Jun	3
GO:0001935	endothelial cell proliferation	2/43	88/11365	0.0436078	0.284329	0.252408	Cav1/Jun	2
GO:0021761	limbic system development	2/43	88/11365	0.0436078	0.284329	0.252408	Zeb2/Fgfr2	2
GO:0021954	central nervous system neuron development	2/43	88/11365	0.0436078	0.284329	0.252408	Zeb2/Fgfr2	2
GO:0006983	ER overload response	1/43	12/11365	0.0444907	0.284329	0.252408	Eif2ak3	1
GO:0010421	hydrogen peroxide-mediated programmed cell death	1/43	12/11365	0.0444907	0.284329	0.252408	Foxo3	1
GO:0030728	ovulation	1/43	12/11365	0.0444907	0.284329	0.252408	Foxo3	1
GO:0036296	response to increased oxygen levels	1/43	12/11365	0.0444907	0.284329	0.252408	Cav1	1
GO:0040019	positive regulation of embryonic development	1/43	12/11365	0.0444907	0.284329	0.252408	Amot	1
GO:0048755	branching morphogenesis of a nerve	1/43	12/11365	0.0444907	0.284329	0.252408	Fgfr2	1
GO:0070142	synaptic vesicle budding	1/43	12/11365	0.0444907	0.284329	0.252408	Dnm3	1
GO:0071359	cellular response to dsRNA	1/43	12/11365	0.0444907	0.284329	0.252408	Cav1	1
GO:0097468	programmed cell death in response to reactive oxygen species	1/43	12/11365	0.0444907	0.284329	0.252408	Foxo3	1
GO:0010565	regulation of cellular ketone metabolic process	2/43	89/11365	0.0445052	0.284329	0.252408	Cav1/Eif2ak3	2
GO:0030856	regulation of epithelial cell differentiation	2/43	90/11365	0.0454096	0.284329	0.252408	Cav1/Zeb2	2
GO:0050772	positive regulation of axonogenesis	2/43	90/11365	0.0454096	0.284329	0.252408	Zeb2/Plxnc1	2
GO:0002724	regulation of T cell cytokine production	1/43	13/11365	0.0481097	0.284329	0.252408	Arid5a	1
GO:0010522	regulation of calcium ion transport into cytosol	1/43	13/11365	0.0481097	0.284329	0.252408	Cav1	1
GO:0010574	regulation of vascular endothelial growth factor production	1/43	13/11365	0.0481097	0.284329	0.252408	Eif2ak3	1
GO:0021860	pyramidal neuron development	1/43	13/11365	0.0481097	0.284329	0.252408	Fgfr2	1
GO:0030033	microvillus assembly	1/43	13/11365	0.0481097	0.284329	0.252408	Rapgef6	1
GO:0032570	response to progesterone	1/43	13/11365	0.0481097	0.284329	0.252408	Cav1	1
GO:0035115	embryonic forelimb morphogenesis	1/43	13/11365	0.0481097	0.284329	0.252408	Rspo2	1
GO:0036499	PERK-mediated unfolded protein response	1/43	13/11365	0.0481097	0.284329	0.252408	Eif2ak3	1
GO:0038166	angiotensin-activated signaling pathway	1/43	13/11365	0.0481097	0.284329	0.252408	Cav1	1
GO:0038203	TORC2 signaling	1/43	13/11365	0.0481097	0.284329	0.252408	Deptor	1
GO:0048103	somatic stem cell division	1/43	13/11365	0.0481097	0.284329	0.252408	Fgfr2	1
GO:0055057	neuroblast division	1/43	13/11365	0.0481097	0.284329	0.252408	Fgfr2	1
GO:0060602	branch elongation of an epithelium	1/43	13/11365	0.0481097	0.284329	0.252408	Fgfr2	1
GO:0086005	ventricular cardiac muscle cell action potential	1/43	13/11365	0.0481097	0.284329	0.252408	Cav1	1
GO:0086103	G protein-coupled receptor signaling pathway involved in heart process	1/43	13/11365	0.0481097	0.284329	0.252408	Cav1	1
GO:1902287	semaphorin-plexin signaling pathway involved in axon guidance	1/43	13/11365	0.0481097	0.284329	0.252408	Plxnc1	1
GO:1902950	regulation of dendritic spine maintenance	1/43	13/11365	0.0481097	0.284329	0.252408	Nedd9	1
GO:2000811	negative regulation of anoikis	1/43	13/11365	0.0481097	0.284329	0.252408	Cav1	1
GO:0043010	camera-type eye development	3/43	219/11365	0.0495723	0.284329	0.252408	Zeb2/Fgfr2/Jun	3
GO:0009612	response to mechanical stimulus	2/43	95/11365	0.0500325	0.284329	0.252408	Cav1/Jun	2
GO:0036503	ERAD pathway	2/43	96/11365	0.0509769	0.284329	0.252408	Cav1/Eif2ak3	2
GO:1901890	positive regulation of cell junction assembly	2/43	96/11365	0.0509769	0.284329	0.252408	Cav1/Lrrtm2	2
GO:0034976	response to endoplasmic reticulum stress	3/43	222/11365	0.0512501	0.284329	0.252408	Cav1/Eif2ak3/Jun	3
GO:0002091	negative regulation of receptor internalization	1/43	14/11365	0.0517153	0.284329	0.252408	Lrrtm2	1
GO:0032933	SREBP signaling pathway	1/43	14/11365	0.0517153	0.284329	0.252408	Eif2ak3	1
GO:0033194	response to hydroperoxide	1/43	14/11365	0.0517153	0.284329	0.252408	Trp53inp1	1
GO:0035994	response to muscle stretch	1/43	14/11365	0.0517153	0.284329	0.252408	Jun	1
GO:0036003	positive regulation of transcription from RNA polymerase II promoter in response to stress	1/43	14/11365	0.0517153	0.284329	0.252408	Eif2ak3	1
GO:0042438	melanin biosynthetic process	1/43	14/11365	0.0517153	0.284329	0.252408	Zeb2	1
GO:0043558	regulation of translational initiation in response to stress	1/43	14/11365	0.0517153	0.284329	0.252408	Eif2ak3	1
GO:0044550	secondary metabolite biosynthetic process	1/43	14/11365	0.0517153	0.284329	0.252408	Zeb2	1
GO:0060438	trachea development	1/43	14/11365	0.0517153	0.284329	0.252408	Rspo2	1
GO:0071501	cellular response to sterol depletion	1/43	14/11365	0.0517153	0.284329	0.252408	Eif2ak3	1
GO:0099151	regulation of postsynaptic density assembly	1/43	14/11365	0.0517153	0.284329	0.252408	Lrrtm2	1
GO:0099515	actin filament-based transport	1/43	14/11365	0.0517153	0.284329	0.252408	Sun2	1
GO:1901017	negative regulation of potassium ion transmembrane transporter activity	1/43	14/11365	0.0517153	0.284329	0.252408	Cav1	1
GO:1902285	semaphorin-plexin signaling pathway involved in neuron projection guidance	1/43	14/11365	0.0517153	0.284329	0.252408	Plxnc1	1
GO:1903209	positive regulation of oxidative stress-induced cell death	1/43	14/11365	0.0517153	0.284329	0.252408	Foxo3	1
GO:0043523	regulation of neuron apoptotic process	3/43	223/11365	0.0518155	0.284329	0.252408	Chl1/Hrk/Jun	3
GO:0008637	apoptotic mitochondrial changes	2/43	97/11365	0.0519278	0.284329	0.252408	Hrk/Jun	2
GO:0022612	gland morphogenesis	2/43	97/11365	0.0519278	0.284329	0.252408	Cav1/Fgfr2	2
GO:0017015	regulation of transforming growth factor beta receptor signaling pathway	2/43	98/11365	0.0528851	0.284329	0.252408	Cav1/Zeb2	2
GO:0034614	cellular response to reactive oxygen species	2/43	98/11365	0.0528851	0.284329	0.252408	Foxo3/Jun	2
GO:0050680	negative regulation of epithelial cell proliferation	2/43	98/11365	0.0528851	0.284329	0.252408	Cav1/Fgfr2	2
GO:0097061	dendritic spine organization	2/43	99/11365	0.0538488	0.284329	0.252408	Nedd9/Dnm3	2
GO:1901216	positive regulation of neuron death	2/43	99/11365	0.0538488	0.284329	0.252408	Hrk/Jun	2
GO:0099173	postsynapse organization	3/43	227/11365	0.0541078	0.284329	0.252408	Nedd9/Dnm3/Lrrtm2	3
GO:0019216	regulation of lipid metabolic process	3/43	228/11365	0.0546885	0.284329	0.252408	Cav1/Eif2ak3/Pik3ip1	3
GO:0032006	regulation of TOR signaling	2/43	100/11365	0.0548187	0.284329	0.252408	Deptor/Gpr137c	2
GO:1903844	regulation of cellular response to transforming growth factor beta stimulus	2/43	100/11365	0.0548187	0.284329	0.252408	Cav1/Zeb2	2
GO:0003148	outflow tract septum morphogenesis	1/43	15/11365	0.0553076	0.284329	0.252408	Fgfr2	1
GO:0006658	phosphatidylserine metabolic process	1/43	15/11365	0.0553076	0.284329	0.252408	Serinc5	1
GO:0006991	response to sterol depletion	1/43	15/11365	0.0553076	0.284329	0.252408	Eif2ak3	1
GO:0042088	T-helper 1 type immune response	1/43	15/11365	0.0553076	0.284329	0.252408	Arid5a	1
GO:0043116	negative regulation of vascular permeability	1/43	15/11365	0.0553076	0.284329	0.252408	Amot	1
GO:0043923	positive regulation by host of viral transcription	1/43	15/11365	0.0553076	0.284329	0.252408	Jun	1
GO:0051354	negative regulation of oxidoreductase activity	1/43	15/11365	0.0553076	0.284329	0.252408	Cav1	1
GO:0060546	negative regulation of necroptotic process	1/43	15/11365	0.0553076	0.284329	0.252408	Cav1	1
GO:0060713	labyrinthine layer morphogenesis	1/43	15/11365	0.0553076	0.284329	0.252408	Fgfr2	1
GO:0062099	negative regulation of programmed necrotic cell death	1/43	15/11365	0.0553076	0.284329	0.252408	Cav1	1
GO:0140894	endolysosomal toll-like receptor signaling pathway	1/43	15/11365	0.0553076	0.284329	0.252408	Cav1	1
GO:1901522	positive regulation of transcription from RNA polymerase II promoter involved in cellular response to chemical stimulus	1/43	15/11365	0.0553076	0.284329	0.252408	Jun	1
GO:1901800	positive regulation of proteasomal protein catabolic process	2/43	101/11365	0.0557949	0.284329	0.252408	Cav1/Eif2ak3	2
GO:1902107	positive regulation of leukocyte differentiation	2/43	102/11365	0.0567772	0.284329	0.252408	Nedd9/Jun	2
GO:1903708	positive regulation of hemopoiesis	2/43	102/11365	0.0567772	0.284329	0.252408	Nedd9/Jun	2
GO:0010634	positive regulation of epithelial cell migration	2/43	103/11365	0.0577657	0.284329	0.252408	Amot/Jun	2
GO:0033135	regulation of peptidyl-serine phosphorylation	2/43	103/11365	0.0577657	0.284329	0.252408	Cav1/Sh2d3c	2
GO:0051592	response to calcium ion	2/43	103/11365	0.0577657	0.284329	0.252408	Cav1/Jun	2
GO:0090090	negative regulation of canonical Wnt signaling pathway	2/43	103/11365	0.0577657	0.284329	0.252408	Cav1/Foxo3	2
GO:0006582	melanin metabolic process	1/43	16/11365	0.0588866	0.284329	0.252408	Zeb2	1
GO:0010573	vascular endothelial growth factor production	1/43	16/11365	0.0588866	0.284329	0.252408	Eif2ak3	1
GO:0021859	pyramidal neuron differentiation	1/43	16/11365	0.0588866	0.284329	0.252408	Fgfr2	1
GO:0031579	membrane raft organization	1/43	16/11365	0.0588866	0.284329	0.252408	Cav1	1
GO:0031645	negative regulation of nervous system process	1/43	16/11365	0.0588866	0.284329	0.252408	Eif2ak3	1
GO:0045672	positive regulation of osteoclast differentiation	1/43	16/11365	0.0588866	0.284329	0.252408	Nedd9	1
GO:0060571	morphogenesis of an epithelial fold	1/43	16/11365	0.0588866	0.284329	0.252408	Fgfr2	1
GO:0061000	negative regulation of dendritic spine development	1/43	16/11365	0.0588866	0.284329	0.252408	Dnm3	1
GO:1903423	positive regulation of synaptic vesicle recycling	1/43	16/11365	0.0588866	0.284329	0.252408	Dnm3	1
GO:0060560	developmental growth involved in morphogenesis	3/43	237/11365	0.0600504	0.284329	0.252408	Spag9/Zeb2/Fgfr2	3
GO:0071216	cellular response to biotic stimulus	2/43	107/11365	0.0617795	0.284329	0.252408	Eif2ak3/Arid5a	2
GO:0010875	positive regulation of cholesterol efflux	1/43	17/11365	0.0624524	0.284329	0.252408	Cav1	1
GO:0032528	microvillus organization	1/43	17/11365	0.0624524	0.284329	0.252408	Rapgef6	1
GO:0032620	interleukin-17 production	1/43	17/11365	0.0624524	0.284329	0.252408	Arid5a	1
GO:0032660	regulation of interleukin-17 production	1/43	17/11365	0.0624524	0.284329	0.252408	Arid5a	1
GO:0048247	lymphocyte chemotaxis	1/43	17/11365	0.0624524	0.284329	0.252408	Nedd9	1
GO:0048566	embryonic digestive tract development	1/43	17/11365	0.0624524	0.284329	0.252408	Fgfr2	1
GO:0071276	cellular response to cadmium ion	1/43	17/11365	0.0624524	0.284329	0.252408	Jun	1
GO:0150146	cell junction disassembly	1/43	17/11365	0.0624524	0.284329	0.252408	Plxnc1	1
GO:0050678	regulation of epithelial cell proliferation	3/43	241/11365	0.062511	0.284329	0.252408	Cav1/Fgfr2/Jun	3
GO:0106027	neuron projection organization	2/43	108/11365	0.0627977	0.284329	0.252408	Nedd9/Dnm3	2
GO:0048754	branching morphogenesis of an epithelial tube	2/43	109/11365	0.0638216	0.284329	0.252408	Fgfr2/Rspo2	2
GO:0018105	peptidyl-serine phosphorylation	3/43	244/11365	0.0643874	0.284329	0.252408	Cav1/Eif2ak3/Sh2d3c	3
GO:1903706	regulation of hemopoiesis	3/43	244/11365	0.0643874	0.284329	0.252408	Nedd9/Foxo3/Jun	3
GO:0009266	response to temperature stimulus	2/43	111/11365	0.0658866	0.284329	0.252408	Trp53inp1/Eif2ak3	2
GO:0001774	microglial cell activation	1/43	18/11365	0.066005	0.284329	0.252408	Jun	1
GO:0002369	T cell cytokine production	1/43	18/11365	0.066005	0.284329	0.252408	Arid5a	1
GO:0006907	pinocytosis	1/43	18/11365	0.066005	0.284329	0.252408	Cav1	1
GO:0010092	specification of animal organ identity	1/43	18/11365	0.066005	0.284329	0.252408	Fgfr2	1
GO:0010839	negative regulation of keratinocyte proliferation	1/43	18/11365	0.066005	0.284329	0.252408	Fgfr2	1
GO:0030224	monocyte differentiation	1/43	18/11365	0.066005	0.284329	0.252408	Jun	1
GO:0030318	melanocyte differentiation	1/43	18/11365	0.066005	0.284329	0.252408	Zeb2	1
GO:0032482	Rab protein signal transduction	1/43	18/11365	0.066005	0.284329	0.252408	Rab30	1
GO:0035116	embryonic hindlimb morphogenesis	1/43	18/11365	0.066005	0.284329	0.252408	Rspo2	1
GO:0046426	negative regulation of receptor signaling pathway via JAK-STAT	1/43	18/11365	0.066005	0.284329	0.252408	Cav1	1
GO:0046716	muscle cell cellular homeostasis	1/43	18/11365	0.066005	0.284329	0.252408	Cav1	1
GO:0060045	positive regulation of cardiac muscle cell proliferation	1/43	18/11365	0.066005	0.284329	0.252408	Fgfr2	1
GO:0060445	branching involved in salivary gland morphogenesis	1/43	18/11365	0.066005	0.284329	0.252408	Fgfr2	1
GO:0072538	T-helper 17 type immune response	1/43	18/11365	0.066005	0.284329	0.252408	Arid5a	1
GO:1901380	negative regulation of potassium ion transmembrane transport	1/43	18/11365	0.066005	0.284329	0.252408	Cav1	1
GO:1904889	regulation of excitatory synapse assembly	1/43	18/11365	0.066005	0.284329	0.252408	Lrrtm2	1
GO:1905874	regulation of postsynaptic density organization	1/43	18/11365	0.066005	0.284329	0.252408	Lrrtm2	1
GO:2000209	regulation of anoikis	1/43	18/11365	0.066005	0.284329	0.252408	Cav1	1
GO:0031109	microtubule polymerization or depolymerization	2/43	112/11365	0.0669275	0.284458	0.252522	Cav1/Stmn4	2
GO:1903052	positive regulation of proteolysis involved in protein catabolic process	2/43	113/11365	0.067974	0.284458	0.252522	Cav1/Eif2ak3	2
GO:0071900	regulation of protein serine/threonine kinase activity	3/43	250/11365	0.0682185	0.284458	0.252522	Cav1/Zeb2/Dusp16	3
GO:0070374	positive regulation of ERK1 and ERK2 cascade	2/43	114/11365	0.069026	0.284458	0.252522	Fgfr2/Jun	2
GO:0002269	leukocyte activation involved in inflammatory response	1/43	19/11365	0.0695444	0.284458	0.252522	Jun	1
GO:0006390	mitochondrial transcription	1/43	19/11365	0.0695444	0.284458	0.252522	Foxo3	1
GO:0048002	antigen processing and presentation of peptide antigen	1/43	19/11365	0.0695444	0.284458	0.252522	Marchf1	1
GO:0060306	regulation of membrane repolarization	1/43	19/11365	0.0695444	0.284458	0.252522	Cav1	1
GO:0060512	prostate gland morphogenesis	1/43	19/11365	0.0695444	0.284458	0.252522	Fgfr2	1
GO:0060669	embryonic placenta morphogenesis	1/43	19/11365	0.0695444	0.284458	0.252522	Fgfr2	1
GO:0060740	prostate gland epithelium morphogenesis	1/43	19/11365	0.0695444	0.284458	0.252522	Fgfr2	1
GO:0070542	response to fatty acid	1/43	19/11365	0.0695444	0.284458	0.252522	Foxo3	1
GO:0099150	regulation of postsynaptic specialization assembly	1/43	19/11365	0.0695444	0.284458	0.252522	Lrrtm2	1
GO:0140467	integrated stress response signaling	1/43	19/11365	0.0695444	0.284458	0.252522	Eif2ak3	1
GO:1904385	cellular response to angiotensin	1/43	19/11365	0.0695444	0.284458	0.252522	Cav1	1
GO:0010508	positive regulation of autophagy	2/43	115/11365	0.0700834	0.284458	0.252522	Trp53inp1/Foxo3	2
GO:2001236	regulation of extrinsic apoptotic signaling pathway	2/43	115/11365	0.0700834	0.284458	0.252522	Cav1/Deptor	2
GO:2001235	positive regulation of apoptotic signaling pathway	2/43	116/11365	0.0711462	0.284458	0.252522	Cav1/Eif2ak3	2
GO:0031069	hair follicle morphogenesis	1/43	20/11365	0.0730707	0.284458	0.252522	Fgfr2	1
GO:0035136	forelimb morphogenesis	1/43	20/11365	0.0730707	0.284458	0.252522	Rspo2	1
GO:0043555	regulation of translation in response to stress	1/43	20/11365	0.0730707	0.284458	0.252522	Eif2ak3	1
GO:0060544	regulation of necroptotic process	1/43	20/11365	0.0730707	0.284458	0.252522	Cav1	1
GO:0060547	negative regulation of necrotic cell death	1/43	20/11365	0.0730707	0.284458	0.252522	Cav1	1
GO:0062208	positive regulation of pattern recognition receptor signaling pathway	1/43	20/11365	0.0730707	0.284458	0.252522	Cav1	1
GO:0090200	positive regulation of release of cytochrome c from mitochondria	1/43	20/11365	0.0730707	0.284458	0.252522	Hrk	1
GO:0097091	synaptic vesicle clustering	1/43	20/11365	0.0730707	0.284458	0.252522	Syn3	1
GO:0098901	regulation of cardiac muscle cell action potential	1/43	20/11365	0.0730707	0.284458	0.252522	Cav1	1
GO:1904262	negative regulation of TORC1 signaling	1/43	20/11365	0.0730707	0.284458	0.252522	Deptor	1
GO:1904424	regulation of GTP binding	1/43	20/11365	0.0730707	0.284458	0.252522	Arhgap28	1
GO:1990776	response to angiotensin	1/43	20/11365	0.0730707	0.284458	0.252522	Cav1	1
GO:0031929	TOR signaling	2/43	118/11365	0.0732878	0.284458	0.252522	Deptor/Gpr137c	2
GO:0035107	appendage morphogenesis	2/43	120/11365	0.0754503	0.284458	0.252522	Fgfr2/Rspo2	2
GO:0035108	limb morphogenesis	2/43	120/11365	0.0754503	0.284458	0.252522	Fgfr2/Rspo2	2
GO:0072175	epithelial tube formation	2/43	120/11365	0.0754503	0.284458	0.252522	Zeb2/Fgfr2	2
GO:0030178	negative regulation of Wnt signaling pathway	2/43	121/11365	0.0765392	0.284458	0.252522	Cav1/Foxo3	2
GO:0002026	regulation of the force of heart contraction	1/43	21/11365	0.076584	0.284458	0.252522	Cav1	1
GO:0038083	peptidyl-tyrosine autophosphorylation	1/43	21/11365	0.076584	0.284458	0.252522	Cav1	1
GO:0043330	response to exogenous dsRNA	1/43	21/11365	0.076584	0.284458	0.252522	Cav1	1
GO:0048261	negative regulation of receptor-mediated endocytosis	1/43	21/11365	0.076584	0.284458	0.252522	Lrrtm2	1
GO:0050999	regulation of nitric-oxide synthase activity	1/43	21/11365	0.076584	0.284458	0.252522	Cav1	1
GO:0060977	coronary vasculature morphogenesis	1/43	21/11365	0.076584	0.284458	0.252522	Fgfr2	1
GO:0061099	negative regulation of protein tyrosine kinase activity	1/43	21/11365	0.076584	0.284458	0.252522	Cav1	1
GO:0086091	regulation of heart rate by cardiac conduction	1/43	21/11365	0.076584	0.284458	0.252522	Cav1	1
GO:2000403	positive regulation of lymphocyte migration	1/43	21/11365	0.076584	0.284458	0.252522	Nedd9	1
GO:0007030	Golgi organization	2/43	124/11365	0.0798363	0.284458	0.252522	Rab30/Atp8b2	2
GO:0007272	ensheathment of neurons	2/43	124/11365	0.0798363	0.284458	0.252522	Serinc5/Eif2ak3	2
GO:0008366	axon ensheathment	2/43	124/11365	0.0798363	0.284458	0.252522	Serinc5/Eif2ak3	2
GO:0042552	myelination	2/43	124/11365	0.0798363	0.284458	0.252522	Serinc5/Eif2ak3	2
GO:0002053	positive regulation of mesenchymal cell proliferation	1/43	22/11365	0.0800842	0.284458	0.252522	Fgfr2	1
GO:0043968	histone H2A acetylation	1/43	22/11365	0.0800842	0.284458	0.252522	Mbtd1	1
GO:0048730	epidermis morphogenesis	1/43	22/11365	0.0800842	0.284458	0.252522	Fgfr2	1
GO:0060402	calcium ion transport into cytosol	1/43	22/11365	0.0800842	0.284458	0.252522	Cav1	1
GO:0061900	glial cell activation	1/43	22/11365	0.0800842	0.284458	0.252522	Jun	1
GO:0062098	regulation of programmed necrotic cell death	1/43	22/11365	0.0800842	0.284458	0.252522	Cav1	1
GO:0070098	chemokine-mediated signaling pathway	1/43	22/11365	0.0800842	0.284458	0.252522	Ackr1	1
GO:0071260	cellular response to mechanical stimulus	1/43	22/11365	0.0800842	0.284458	0.252522	Cav1	1
GO:0043409	negative regulation of MAPK cascade	2/43	125/11365	0.0809452	0.284458	0.252522	Cav1/Dusp16	2
GO:0002573	myeloid leukocyte differentiation	2/43	127/11365	0.0831776	0.284458	0.252522	Nedd9/Jun	2
GO:0001556	oocyte maturation	1/43	23/11365	0.0835715	0.284458	0.252522	Foxo3	1
GO:0002063	chondrocyte development	1/43	23/11365	0.0835715	0.284458	0.252522	Eif2ak3	1
GO:0033688	regulation of osteoblast proliferation	1/43	23/11365	0.0835715	0.284458	0.252522	Fgfr2	1
GO:0046189	phenol-containing compound biosynthetic process	1/43	23/11365	0.0835715	0.284458	0.252522	Zeb2	1
GO:0051150	regulation of smooth muscle cell differentiation	1/43	23/11365	0.0835715	0.284458	0.252522	Fgfr2	1
GO:0051457	maintenance of protein location in nucleus	1/43	23/11365	0.0835715	0.284458	0.252522	Sun2	1
GO:0051497	negative regulation of stress fiber assembly	1/43	23/11365	0.0835715	0.284458	0.252522	Arhgap28	1
GO:0070741	response to interleukin-6	1/43	23/11365	0.0835715	0.284458	0.252522	Ptprt	1
GO:0071354	cellular response to interleukin-6	1/43	23/11365	0.0835715	0.284458	0.252522	Ptprt	1
GO:1900027	regulation of ruffle assembly	1/43	23/11365	0.0835715	0.284458	0.252522	Cav1	1
GO:1903205	regulation of hydrogen peroxide-induced cell death	1/43	23/11365	0.0835715	0.284458	0.252522	Foxo3	1
GO:2000351	regulation of endothelial cell apoptotic process	1/43	23/11365	0.0835715	0.284458	0.252522	Foxo3	1
GO:0035148	tube formation	2/43	128/11365	0.0843009	0.284458	0.252522	Zeb2/Fgfr2	2
GO:0000302	response to reactive oxygen species	2/43	130/11365	0.0865618	0.284458	0.252522	Foxo3/Jun	2
GO:0061138	morphogenesis of a branching epithelium	2/43	130/11365	0.0865618	0.284458	0.252522	Fgfr2/Rspo2	2
GO:0001702	gastrulation with mouth forming second	1/43	24/11365	0.0870459	0.284458	0.252522	Amot	1
GO:0002711	positive regulation of T cell mediated immunity	1/43	24/11365	0.0870459	0.284458	0.252522	Arid5a	1
GO:0003401	axis elongation	1/43	24/11365	0.0870459	0.284458	0.252522	Fgfr2	1
GO:0010518	positive regulation of phospholipase activity	1/43	24/11365	0.0870459	0.284458	0.252522	Fgfr2	1
GO:0010874	regulation of cholesterol efflux	1/43	24/11365	0.0870459	0.284458	0.252522	Cav1	1
GO:0019748	secondary metabolic process	1/43	24/11365	0.0870459	0.284458	0.252522	Zeb2	1
GO:0030511	positive regulation of transforming growth factor beta receptor signaling pathway	1/43	24/11365	0.0870459	0.284458	0.252522	Zeb2	1
GO:0035137	hindlimb morphogenesis	1/43	24/11365	0.0870459	0.284458	0.252522	Rspo2	1
GO:0086002	cardiac muscle cell action potential involved in contraction	1/43	24/11365	0.0870459	0.284458	0.252522	Cav1	1
GO:0086004	regulation of cardiac muscle cell contraction	1/43	24/11365	0.0870459	0.284458	0.252522	Cav1	1
GO:0086065	cell communication involved in cardiac conduction	1/43	24/11365	0.0870459	0.284458	0.252522	Cav1	1
GO:0097062	dendritic spine maintenance	1/43	24/11365	0.0870459	0.284458	0.252522	Nedd9	1
GO:0097107	postsynaptic density assembly	1/43	24/11365	0.0870459	0.284458	0.252522	Lrrtm2	1
GO:0097150	neuronal stem cell population maintenance	1/43	24/11365	0.0870459	0.284458	0.252522	Foxo3	1
GO:0098703	calcium ion import across plasma membrane	1/43	24/11365	0.0870459	0.284458	0.252522	Cav1	1
GO:1903846	positive regulation of cellular response to transforming growth factor beta stimulus	1/43	24/11365	0.0870459	0.284458	0.252522	Zeb2	1
GO:1904037	positive regulation of epithelial cell apoptotic process	1/43	24/11365	0.0870459	0.284458	0.252522	Foxo3	1
GO:1904263	positive regulation of TORC1 signaling	1/43	24/11365	0.0870459	0.284458	0.252522	Gpr137c	1
GO:0016331	morphogenesis of embryonic epithelium	2/43	132/11365	0.088841	0.286621	0.254442	Zeb2/Fgfr2	2
GO:0003018	vascular process in circulatory system	2/43	133/11365	0.0899875	0.286621	0.254442	Cav1/Amot	2
GO:0001937	negative regulation of endothelial cell proliferation	1/43	25/11365	0.0905074	0.286621	0.254442	Cav1	1
GO:0007435	salivary gland morphogenesis	1/43	25/11365	0.0905074	0.286621	0.254442	Fgfr2	1
GO:0032373	positive regulation of sterol transport	1/43	25/11365	0.0905074	0.286621	0.254442	Cav1	1
GO:0032376	positive regulation of cholesterol transport	1/43	25/11365	0.0905074	0.286621	0.254442	Cav1	1
GO:0043276	anoikis	1/43	25/11365	0.0905074	0.286621	0.254442	Cav1	1
GO:0045648	positive regulation of erythrocyte differentiation	1/43	25/11365	0.0905074	0.286621	0.254442	Foxo3	1
GO:0071711	basement membrane organization	1/43	25/11365	0.0905074	0.286621	0.254442	Cav1	1
GO:0072577	endothelial cell apoptotic process	1/43	25/11365	0.0905074	0.286621	0.254442	Foxo3	1
GO:1904706	negative regulation of vascular associated smooth muscle cell proliferation	1/43	25/11365	0.0905074	0.286621	0.254442	Cav1	1
GO:0042180	cellular ketone metabolic process	2/43	134/11365	0.0911384	0.286621	0.254442	Cav1/Eif2ak3	2
GO:0021801	cerebral cortex radial glia-guided migration	1/43	26/11365	0.0939561	0.286621	0.254442	Sun2	1
GO:0021884	forebrain neuron development	1/43	26/11365	0.0939561	0.286621	0.254442	Fgfr2	1
GO:0022030	telencephalon glial cell migration	1/43	26/11365	0.0939561	0.286621	0.254442	Sun2	1
GO:0032729	positive regulation of type II interferon production	1/43	26/11365	0.0939561	0.286621	0.254442	Arid5a	1
GO:0032768	regulation of monooxygenase activity	1/43	26/11365	0.0939561	0.286621	0.254442	Cav1	1
GO:0035066	positive regulation of histone acetylation	1/43	26/11365	0.0939561	0.286621	0.254442	Arid5a	1
GO:0035335	peptidyl-tyrosine dephosphorylation	1/43	26/11365	0.0939561	0.286621	0.254442	Ptprt	1
GO:0043267	negative regulation of potassium ion transport	1/43	26/11365	0.0939561	0.286621	0.254442	Cav1	1
GO:0046686	response to cadmium ion	1/43	26/11365	0.0939561	0.286621	0.254442	Jun	1
GO:0050931	pigment cell differentiation	1/43	26/11365	0.0939561	0.286621	0.254442	Zeb2	1
GO:0071542	dopaminergic neuron differentiation	1/43	26/11365	0.0939561	0.286621	0.254442	Rspo2	1
GO:0016573	histone acetylation	2/43	138/11365	0.0957858	0.286621	0.254442	Arid5a/Mbtd1	2
GO:0009988	cell-cell recognition	1/43	27/11365	0.097392	0.286621	0.254442	Nedd9	1
GO:0022038	corpus callosum development	1/43	27/11365	0.097392	0.286621	0.254442	Zeb2	1
GO:0033137	negative regulation of peptidyl-serine phosphorylation	1/43	27/11365	0.097392	0.286621	0.254442	Cav1	1
GO:0033687	osteoblast proliferation	1/43	27/11365	0.097392	0.286621	0.254442	Fgfr2	1
GO:0036474	cell death in response to hydrogen peroxide	1/43	27/11365	0.097392	0.286621	0.254442	Foxo3	1
GO:0043331	response to dsRNA	1/43	27/11365	0.097392	0.286621	0.254442	Cav1	1
GO:0043551	regulation of phosphatidylinositol 3-kinase activity	1/43	27/11365	0.097392	0.286621	0.254442	Pik3ip1	1
GO:0046329	negative regulation of JNK cascade	1/43	27/11365	0.097392	0.286621	0.254442	Dusp16	1
GO:1901031	regulation of response to reactive oxygen species	1/43	27/11365	0.097392	0.286621	0.254442	Foxo3	1
GO:1902235	regulation of endoplasmic reticulum stress-induced intrinsic apoptotic signaling pathway	1/43	27/11365	0.097392	0.286621	0.254442	Eif2ak3	1
GO:0035265	organ growth	2/43	140/11365	0.098135	0.286621	0.254442	Fgfr2/Rspo2	2
GO:0048736	appendage development	2/43	140/11365	0.098135	0.286621	0.254442	Fgfr2/Rspo2	2
GO:0060173	limb development	2/43	140/11365	0.098135	0.286621	0.254442	Fgfr2/Rspo2	2
GO:0098742	cell-cell adhesion via plasma-membrane adhesion molecules	2/43	142/11365	0.100501	0.286621	0.254442	Sparcl1/Ptprt	2
GO:0007431	salivary gland development	1/43	28/11365	0.100815	0.286621	0.254442	Fgfr2	1
GO:0009409	response to cold	1/43	28/11365	0.100815	0.286621	0.254442	Eif2ak3	1
GO:0010464	regulation of mesenchymal cell proliferation	1/43	28/11365	0.100815	0.286621	0.254442	Fgfr2	1
GO:0010837	regulation of keratinocyte proliferation	1/43	28/11365	0.100815	0.286621	0.254442	Fgfr2	1
GO:0030858	positive regulation of epithelial cell differentiation	1/43	28/11365	0.100815	0.286621	0.254442	Zeb2	1
GO:0030901	midbrain development	1/43	28/11365	0.100815	0.286621	0.254442	Fgfr2	1
GO:0034260	negative regulation of GTPase activity	1/43	28/11365	0.100815	0.286621	0.254442	Amot	1
GO:0045332	phospholipid translocation	1/43	28/11365	0.100815	0.286621	0.254442	Atp8b2	1
GO:0045907	positive regulation of vasoconstriction	1/43	28/11365	0.100815	0.286621	0.254442	Cav1	1
GO:0052372	modulation by symbiont of entry into host	1/43	28/11365	0.100815	0.286621	0.254442	Cav1	1
GO:0055010	ventricular cardiac muscle tissue morphogenesis	1/43	28/11365	0.100815	0.286621	0.254442	Fgfr2	1
GO:0070266	necroptotic process	1/43	28/11365	0.100815	0.286621	0.254442	Cav1	1
GO:0086009	membrane repolarization	1/43	28/11365	0.100815	0.286621	0.254442	Cav1	1
GO:1903115	regulation of actin filament-based movement	1/43	28/11365	0.100815	0.286621	0.254442	Cav1	1
GO:2001242	regulation of intrinsic apoptotic signaling pathway	2/43	143/11365	0.10169	0.286621	0.254442	Cav1/Eif2ak3	2
GO:0001763	morphogenesis of a branching structure	2/43	144/11365	0.102883	0.286621	0.254442	Fgfr2/Rspo2	2
GO:0006475	internal protein amino acid acetylation	2/43	144/11365	0.102883	0.286621	0.254442	Arid5a/Mbtd1	2
GO:0018393	internal peptidyl-lysine acetylation	2/43	144/11365	0.102883	0.286621	0.254442	Arid5a/Mbtd1	2
GO:0070507	regulation of microtubule cytoskeleton organization	2/43	145/11365	0.10408	0.286621	0.254442	Cav1/Stmn4	2
GO:0014912	negative regulation of smooth muscle cell migration	1/43	29/11365	0.104226	0.286621	0.254442	Cav1	1
GO:0030850	prostate gland development	1/43	29/11365	0.104226	0.286621	0.254442	Fgfr2	1
GO:0031116	positive regulation of microtubule polymerization	1/43	29/11365	0.104226	0.286621	0.254442	Cav1	1
GO:0032232	negative regulation of actin filament bundle assembly	1/43	29/11365	0.104226	0.286621	0.254442	Arhgap28	1
GO:0032438	melanosome organization	1/43	29/11365	0.104226	0.286621	0.254442	Zeb2	1
GO:0043114	regulation of vascular permeability	1/43	29/11365	0.104226	0.286621	0.254442	Amot	1
GO:0043903	regulation of biological process involved in symbiotic interaction	1/43	29/11365	0.104226	0.286621	0.254442	Cav1	1
GO:0048668	collateral sprouting	1/43	29/11365	0.104226	0.286621	0.254442	Zeb2	1
GO:0060193	positive regulation of lipase activity	1/43	29/11365	0.104226	0.286621	0.254442	Fgfr2	1
GO:1903859	regulation of dendrite extension	1/43	29/11365	0.104226	0.286621	0.254442	Spag9	1
GO:1990868	response to chemokine	1/43	29/11365	0.104226	0.286621	0.254442	Ackr1	1
GO:1990869	cellular response to chemokine	1/43	29/11365	0.104226	0.286621	0.254442	Ackr1	1
GO:2000648	positive regulation of stem cell proliferation	1/43	29/11365	0.104226	0.286621	0.254442	Fgfr2	1
GO:2001258	negative regulation of cation channel activity	1/43	29/11365	0.104226	0.286621	0.254442	Cav1	1
GO:0044403	biological process involved in symbiotic interaction	2/43	146/11365	0.105281	0.287619	0.255328	Cav1/Jun	2
GO:0002709	regulation of T cell mediated immunity	1/43	30/11365	0.107624	0.287619	0.255328	Arid5a	1
GO:0007097	nuclear migration	1/43	30/11365	0.107624	0.287619	0.255328	Sun2	1
GO:0030193	regulation of blood coagulation	1/43	30/11365	0.107624	0.287619	0.255328	Cav1	1
GO:0031018	endocrine pancreas development	1/43	30/11365	0.107624	0.287619	0.255328	Eif2ak3	1
GO:0034204	lipid translocation	1/43	30/11365	0.107624	0.287619	0.255328	Atp8b2	1
GO:0039531	regulation of viral-induced cytoplasmic pattern recognition receptor signaling pathway	1/43	30/11365	0.107624	0.287619	0.255328	Cav1	1
GO:0042509	regulation of tyrosine phosphorylation of STAT protein	1/43	30/11365	0.107624	0.287619	0.255328	Cav1	1
GO:0048701	embryonic cranial skeleton morphogenesis	1/43	30/11365	0.107624	0.287619	0.255328	Fgfr2	1
GO:0048753	pigment granule organization	1/43	30/11365	0.107624	0.287619	0.255328	Zeb2	1
GO:0060603	mammary gland duct morphogenesis	1/43	30/11365	0.107624	0.287619	0.255328	Fgfr2	1
GO:0061098	positive regulation of protein tyrosine kinase activity	1/43	30/11365	0.107624	0.287619	0.255328	Nedd9	1
GO:1900046	regulation of hemostasis	1/43	30/11365	0.107624	0.287619	0.255328	Cav1	1
GO:0021543	pallium development	2/43	149/11365	0.108906	0.290116	0.257545	Zeb2/Sun2	2
GO:0050878	regulation of body fluid levels	2/43	150/11365	0.110122	0.290116	0.257545	Cav1/Eif2ak3	2
GO:0010939	regulation of necrotic cell death	1/43	31/11365	0.111009	0.290116	0.257545	Cav1	1
GO:0033344	cholesterol efflux	1/43	31/11365	0.111009	0.290116	0.257545	Cav1	1
GO:0051642	centrosome localization	1/43	31/11365	0.111009	0.290116	0.257545	Sun2	1
GO:0055023	positive regulation of cardiac muscle tissue growth	1/43	31/11365	0.111009	0.290116	0.257545	Fgfr2	1
GO:1903426	regulation of reactive oxygen species biosynthetic process	1/43	31/11365	0.111009	0.290116	0.257545	Foxo3	1
GO:0051099	positive regulation of binding	2/43	151/11365	0.111342	0.290116	0.257545	Cav1/Eif2ak3	2
GO:0043524	negative regulation of neuron apoptotic process	2/43	153/11365	0.113792	0.290116	0.257545	Chl1/Jun	2
GO:0050730	regulation of peptidyl-tyrosine phosphorylation	2/43	153/11365	0.113792	0.290116	0.257545	Cav1/Nedd9	2
GO:0003229	ventricular cardiac muscle tissue development	1/43	32/11365	0.114382	0.290116	0.257545	Fgfr2	1
GO:0010517	regulation of phospholipase activity	1/43	32/11365	0.114382	0.290116	0.257545	Fgfr2	1
GO:0022602	ovulation cycle process	1/43	32/11365	0.114382	0.290116	0.257545	Foxo3	1
GO:0031112	positive regulation of microtubule polymerization or depolymerization	1/43	32/11365	0.114382	0.290116	0.257545	Cav1	1
GO:0043616	keratinocyte proliferation	1/43	32/11365	0.114382	0.290116	0.257545	Fgfr2	1
GO:0045943	positive regulation of transcription by RNA polymerase I	1/43	32/11365	0.114382	0.290116	0.257545	Eif2ak3	1
GO:0048546	digestive tract morphogenesis	1/43	32/11365	0.114382	0.290116	0.257545	Fgfr2	1
GO:0051491	positive regulation of filopodium assembly	1/43	32/11365	0.114382	0.290116	0.257545	Dnm3	1
GO:0060043	regulation of cardiac muscle cell proliferation	1/43	32/11365	0.114382	0.290116	0.257545	Fgfr2	1
GO:0060421	positive regulation of heart growth	1/43	32/11365	0.114382	0.290116	0.257545	Fgfr2	1
GO:0061842	microtubule organizing center localization	1/43	32/11365	0.114382	0.290116	0.257545	Sun2	1
GO:0071677	positive regulation of mononuclear cell migration	1/43	32/11365	0.114382	0.290116	0.257545	Nedd9	1
GO:2000401	regulation of lymphocyte migration	1/43	32/11365	0.114382	0.290116	0.257545	Nedd9	1
GO:2000758	positive regulation of peptidyl-lysine acetylation	1/43	32/11365	0.114382	0.290116	0.257545	Arid5a	1
GO:0030324	lung development	2/43	154/11365	0.115023	0.290116	0.257545	Fgfr2/Rspo2	2
GO:0051651	maintenance of location in cell	2/43	154/11365	0.115023	0.290116	0.257545	Cav1/Sun2	2
GO:0018394	peptidyl-lysine acetylation	2/43	155/11365	0.116257	0.290116	0.257545	Arid5a/Mbtd1	2
GO:0031334	positive regulation of protein-containing complex assembly	2/43	155/11365	0.116257	0.290116	0.257545	Cav1/Hrk	2
GO:0010632	regulation of epithelial cell migration	2/43	156/11365	0.117494	0.290116	0.257545	Amot/Jun	2
GO:0001960	negative regulation of cytokine-mediated signaling pathway	1/43	33/11365	0.117742	0.290116	0.257545	Cav1	1
GO:0002720	positive regulation of cytokine production involved in immune response	1/43	33/11365	0.117742	0.290116	0.257545	Arid5a	1
GO:0007260	tyrosine phosphorylation of STAT protein	1/43	33/11365	0.117742	0.290116	0.257545	Cav1	1
GO:0010463	mesenchymal cell proliferation	1/43	33/11365	0.117742	0.290116	0.257545	Fgfr2	1
GO:0017145	stem cell division	1/43	33/11365	0.117742	0.290116	0.257545	Fgfr2	1
GO:0021952	central nervous system projection neuron axonogenesis	1/43	33/11365	0.117742	0.290116	0.257545	Zeb2	1
GO:0030857	negative regulation of epithelial cell differentiation	1/43	33/11365	0.117742	0.290116	0.257545	Cav1	1
GO:0045428	regulation of nitric oxide biosynthetic process	1/43	33/11365	0.117742	0.290116	0.257545	Cav1	1
GO:0050818	regulation of coagulation	1/43	33/11365	0.117742	0.290116	0.257545	Cav1	1
GO:0090162	establishment of epithelial cell polarity	1/43	33/11365	0.117742	0.290116	0.257545	Amot	1
GO:0017148	negative regulation of translation	2/43	157/11365	0.118735	0.290876	0.25822	Eif2ak3/Enc1	2
GO:0030323	respiratory tube development	2/43	157/11365	0.118735	0.290876	0.25822	Fgfr2/Rspo2	2
GO:0043392	negative regulation of DNA binding	1/43	34/11365	0.12109	0.290876	0.25822	Jun	1
GO:0048854	brain morphogenesis	1/43	34/11365	0.12109	0.290876	0.25822	Foxo3	1
GO:0051647	nucleus localization	1/43	34/11365	0.12109	0.290876	0.25822	Sun2	1
GO:0060412	ventricular septum morphogenesis	1/43	34/11365	0.12109	0.290876	0.25822	Fgfr2	1
GO:0097035	regulation of membrane lipid distribution	1/43	34/11365	0.12109	0.290876	0.25822	Atp8b2	1
GO:0098884	postsynaptic neurotransmitter receptor internalization	1/43	34/11365	0.12109	0.290876	0.25822	Dnm3	1
GO:0140239	postsynaptic endocytosis	1/43	34/11365	0.12109	0.290876	0.25822	Dnm3	1
GO:0150076	neuroinflammatory response	1/43	34/11365	0.12109	0.290876	0.25822	Jun	1
GO:1900026	positive regulation of substrate adhesion-dependent cell spreading	1/43	34/11365	0.12109	0.290876	0.25822	Nedd9	1
GO:1904861	excitatory synapse assembly	1/43	34/11365	0.12109	0.290876	0.25822	Lrrtm2	1
GO:0021953	central nervous system neuron differentiation	2/43	160/11365	0.122478	0.290876	0.25822	Zeb2/Fgfr2	2
GO:0032271	regulation of protein polymerization	2/43	160/11365	0.122478	0.290876	0.25822	Cav1/Arhgap28	2
GO:0032649	regulation of type II interferon production	1/43	35/11365	0.124425	0.290876	0.25822	Arid5a	1
GO:0032873	negative regulation of stress-activated MAPK cascade	1/43	35/11365	0.124425	0.290876	0.25822	Dusp16	1
GO:0035272	exocrine system development	1/43	35/11365	0.124425	0.290876	0.25822	Fgfr2	1
GO:0035640	exploration behavior	1/43	35/11365	0.124425	0.290876	0.25822	Chl1	1
GO:0048066	developmental pigmentation	1/43	35/11365	0.124425	0.290876	0.25822	Zeb2	1
GO:0055008	cardiac muscle tissue morphogenesis	1/43	35/11365	0.124425	0.290876	0.25822	Fgfr2	1
GO:0060711	labyrinthine layer development	1/43	35/11365	0.124425	0.290876	0.25822	Fgfr2	1
GO:0070303	negative regulation of stress-activated protein kinase signaling cascade	1/43	35/11365	0.124425	0.290876	0.25822	Dusp16	1
GO:0080164	regulation of nitric oxide metabolic process	1/43	35/11365	0.124425	0.290876	0.25822	Cav1	1
GO:0097300	programmed necrotic cell death	1/43	35/11365	0.124425	0.290876	0.25822	Cav1	1
GO:0098698	postsynaptic specialization assembly	1/43	35/11365	0.124425	0.290876	0.25822	Lrrtm2	1
GO:1903409	reactive oxygen species biosynthetic process	1/43	35/11365	0.124425	0.290876	0.25822	Foxo3	1
GO:1903421	regulation of synaptic vesicle recycling	1/43	35/11365	0.124425	0.290876	0.25822	Dnm3	1
GO:0090257	regulation of muscle system process	2/43	162/11365	0.12499	0.291643	0.2589	Cav1/Foxo3	2
GO:0043393	regulation of protein binding	2/43	163/11365	0.12625	0.294027	0.261017	Cav1/Eif2ak3	2
GO:0032371	regulation of sterol transport	1/43	36/11365	0.127748	0.294179	0.261151	Cav1	1
GO:0032374	regulation of cholesterol transport	1/43	36/11365	0.127748	0.294179	0.261151	Cav1	1
GO:0048009	insulin-like growth factor receptor signaling pathway	1/43	36/11365	0.127748	0.294179	0.261151	Eif2ak3	1
GO:0060761	negative regulation of response to cytokine stimulus	1/43	36/11365	0.127748	0.294179	0.261151	Cav1	1
GO:0099560	synaptic membrane adhesion	1/43	36/11365	0.127748	0.294179	0.261151	Sparcl1	1
GO:1905168	positive regulation of double-strand break repair via homologous recombination	1/43	36/11365	0.127748	0.294179	0.261151	Mbtd1	1
GO:0048762	mesenchymal cell differentiation	2/43	165/11365	0.128781	0.296004	0.262772	Zeb2/Fgfr2	2
GO:0061136	regulation of proteasomal protein catabolic process	2/43	166/11365	0.130051	0.296809	0.263487	Cav1/Eif2ak3	2
GO:0001655	urogenital system development	1/43	37/11365	0.131059	0.296809	0.263487	Fgfr2	1
GO:0043536	positive regulation of blood vessel endothelial cell migration	1/43	37/11365	0.131059	0.296809	0.263487	Amot	1
GO:0060688	regulation of morphogenesis of a branching structure	1/43	37/11365	0.131059	0.296809	0.263487	Fgfr2	1
GO:0071526	semaphorin-plexin signaling pathway	1/43	37/11365	0.131059	0.296809	0.263487	Plxnc1	1
GO:0097178	ruffle assembly	1/43	37/11365	0.131059	0.296809	0.263487	Cav1	1
GO:1903170	negative regulation of calcium ion transmembrane transport	1/43	37/11365	0.131059	0.296809	0.263487	Cav1	1
GO:2000379	positive regulation of reactive oxygen species metabolic process	1/43	37/11365	0.131059	0.296809	0.263487	Foxo3	1
GO:0120032	regulation of plasma membrane bounded cell projection assembly	2/43	167/11365	0.131324	0.296864	0.263536	Cav1/Dnm3	2
GO:0050770	regulation of axonogenesis	2/43	168/11365	0.1326	0.297178	0.263814	Zeb2/Plxnc1	2
GO:0060491	regulation of cell projection assembly	2/43	169/11365	0.133879	0.297178	0.263814	Cav1/Dnm3	2
GO:0006940	regulation of smooth muscle contraction	1/43	38/11365	0.134357	0.297178	0.263814	Cav1	1
GO:0021799	cerebral cortex radially oriented cell migration	1/43	38/11365	0.134357	0.297178	0.263814	Sun2	1
GO:0032642	regulation of chemokine production	1/43	38/11365	0.134357	0.297178	0.263814	Ackr1	1
GO:0043550	regulation of lipid kinase activity	1/43	38/11365	0.134357	0.297178	0.263814	Pik3ip1	1
GO:0046622	positive regulation of organ growth	1/43	38/11365	0.134357	0.297178	0.263814	Fgfr2	1
GO:0048599	oocyte development	1/43	38/11365	0.134357	0.297178	0.263814	Foxo3	1
GO:0048645	animal organ formation	1/43	38/11365	0.134357	0.297178	0.263814	Fgfr2	1
GO:0050732	negative regulation of peptidyl-tyrosine phosphorylation	1/43	38/11365	0.134357	0.297178	0.263814	Cav1	1
GO:0061337	cardiac conduction	1/43	38/11365	0.134357	0.297178	0.263814	Cav1	1
GO:0072595	maintenance of protein localization in organelle	1/43	38/11365	0.134357	0.297178	0.263814	Sun2	1
GO:0051650	establishment of vesicle localization	2/43	171/11365	0.136445	0.299328	0.265723	Fgfr2/Dnm3	2
GO:0002931	response to ischemia	1/43	39/11365	0.137643	0.299328	0.265723	Cav1	1
GO:0009994	oocyte differentiation	1/43	39/11365	0.137643	0.299328	0.265723	Foxo3	1
GO:0042149	cellular response to glucose starvation	1/43	39/11365	0.137643	0.299328	0.265723	Eif2ak3	1
GO:0043507	positive regulation of JUN kinase activity	1/43	39/11365	0.137643	0.299328	0.265723	Zeb2	1
GO:0046148	pigment biosynthetic process	1/43	39/11365	0.137643	0.299328	0.265723	Zeb2	1
GO:0090199	regulation of release of cytochrome c from mitochondria	1/43	39/11365	0.137643	0.299328	0.265723	Hrk	1
GO:2000113	negative regulation of cellular macromolecule biosynthetic process	2/43	172/11365	0.137733	0.299328	0.265723	Eif2ak3/Enc1	2
GO:0060541	respiratory system development	2/43	173/11365	0.139023	0.299328	0.265723	Fgfr2/Rspo2	2
GO:0003007	heart morphogenesis	2/43	174/11365	0.140316	0.299328	0.265723	Fgfr2/Jun	2
GO:0045732	positive regulation of protein catabolic process	2/43	174/11365	0.140316	0.299328	0.265723	Cav1/Eif2ak3	2
GO:0001825	blastocyst formation	1/43	40/11365	0.140917	0.299328	0.265723	Mxi1	1
GO:0006984	ER-nucleus signaling pathway	1/43	40/11365	0.140917	0.299328	0.265723	Eif2ak3	1
GO:0030514	negative regulation of BMP signaling pathway	1/43	40/11365	0.140917	0.299328	0.265723	Cav1	1
GO:0032609	type II interferon production	1/43	40/11365	0.140917	0.299328	0.265723	Arid5a	1
GO:0035329	hippo signaling	1/43	40/11365	0.140917	0.299328	0.265723	Amot	1
GO:0045646	regulation of erythrocyte differentiation	1/43	40/11365	0.140917	0.299328	0.265723	Foxo3	1
GO:0048662	negative regulation of smooth muscle cell proliferation	1/43	40/11365	0.140917	0.299328	0.265723	Cav1	1
GO:0060191	regulation of lipase activity	1/43	40/11365	0.140917	0.299328	0.265723	Fgfr2	1
GO:0060428	lung epithelium development	1/43	40/11365	0.140917	0.299328	0.265723	Fgfr2	1
GO:0086001	cardiac muscle cell action potential	1/43	40/11365	0.140917	0.299328	0.265723	Cav1	1
GO:0097106	postsynaptic density organization	1/43	40/11365	0.140917	0.299328	0.265723	Lrrtm2	1
GO:0097484	dendrite extension	1/43	40/11365	0.140917	0.299328	0.265723	Spag9	1
GO:0001755	neural crest cell migration	1/43	41/11365	0.144179	0.300622	0.266872	Zeb2	1
GO:0001756	somitogenesis	1/43	41/11365	0.144179	0.300622	0.266872	Zeb2	1
GO:0003208	cardiac ventricle morphogenesis	1/43	41/11365	0.144179	0.300622	0.266872	Fgfr2	1
GO:0021536	diencephalon development	1/43	41/11365	0.144179	0.300622	0.266872	Zeb2	1
GO:0032755	positive regulation of interleukin-6 production	1/43	41/11365	0.144179	0.300622	0.266872	Arid5a	1
GO:0060415	muscle tissue morphogenesis	1/43	41/11365	0.144179	0.300622	0.266872	Fgfr2	1
GO:0099590	neurotransmitter receptor internalization	1/43	41/11365	0.144179	0.300622	0.266872	Dnm3	1
GO:1901985	positive regulation of protein acetylation	1/43	41/11365	0.144179	0.300622	0.266872	Arid5a	1
GO:2001238	positive regulation of extrinsic apoptotic signaling pathway	1/43	41/11365	0.144179	0.300622	0.266872	Cav1	1
GO:0006473	protein acetylation	2/43	177/11365	0.144211	0.300622	0.266872	Arid5a/Mbtd1	2
GO:0034249	negative regulation of amide metabolic process	2/43	177/11365	0.144211	0.300622	0.266872	Eif2ak3/Enc1	2
GO:0048608	reproductive structure development	2/43	179/11365	0.146821	0.301508	0.267658	Fgfr2/Foxo3	2
GO:1902105	regulation of leukocyte differentiation	2/43	179/11365	0.146821	0.301508	0.267658	Nedd9/Jun	2
GO:0002690	positive regulation of leukocyte chemotaxis	1/43	42/11365	0.147429	0.301508	0.267658	Nedd9	1
GO:0006356	regulation of transcription by RNA polymerase I	1/43	42/11365	0.147429	0.301508	0.267658	Eif2ak3	1
GO:0006809	nitric oxide biosynthetic process	1/43	42/11365	0.147429	0.301508	0.267658	Cav1	1
GO:0019083	viral transcription	1/43	42/11365	0.147429	0.301508	0.267658	Jun	1
GO:0033059	cellular pigmentation	1/43	42/11365	0.147429	0.301508	0.267658	Zeb2	1
GO:0045471	response to ethanol	1/43	42/11365	0.147429	0.301508	0.267658	Trp53inp1	1
GO:0045740	positive regulation of DNA replication	1/43	42/11365	0.147429	0.301508	0.267658	Jun	1
GO:0072676	lymphocyte migration	1/43	42/11365	0.147429	0.301508	0.267658	Nedd9	1
GO:0090092	regulation of transmembrane receptor protein serine/threonine kinase signaling pathway	2/43	180/11365	0.148129	0.301508	0.267658	Cav1/Zeb2	2
GO:0019221	cytokine-mediated signaling pathway	2/43	181/11365	0.14944	0.301508	0.267658	Cav1/Ackr1	2
GO:0030100	regulation of endocytosis	2/43	181/11365	0.14944	0.301508	0.267658	Cav1/Lrrtm2	2
GO:0009880	embryonic pattern specification	1/43	43/11365	0.150667	0.301508	0.267658	Fgfr2	1
GO:0021879	forebrain neuron differentiation	1/43	43/11365	0.150667	0.301508	0.267658	Fgfr2	1
GO:0031641	regulation of myelination	1/43	43/11365	0.150667	0.301508	0.267658	Eif2ak3	1
GO:0032008	positive regulation of TOR signaling	1/43	43/11365	0.150667	0.301508	0.267658	Gpr137c	1
GO:0032602	chemokine production	1/43	43/11365	0.150667	0.301508	0.267658	Ackr1	1
GO:0034198	cellular response to amino acid starvation	1/43	43/11365	0.150667	0.301508	0.267658	Eif2ak3	1
GO:0042698	ovulation cycle	1/43	43/11365	0.150667	0.301508	0.267658	Foxo3	1
GO:0048644	muscle organ morphogenesis	1/43	43/11365	0.150667	0.301508	0.267658	Fgfr2	1
GO:0090497	mesenchymal cell migration	1/43	43/11365	0.150667	0.301508	0.267658	Zeb2	1
GO:0007416	synapse assembly	2/43	182/11365	0.150754	0.301508	0.267658	Dnm3/Lrrtm2	2
GO:0048863	stem cell differentiation	2/43	182/11365	0.150754	0.301508	0.267658	Zeb2/Fgfr2	2
GO:0061458	reproductive system development	2/43	182/11365	0.150754	0.301508	0.267658	Fgfr2/Foxo3	2
GO:0031103	axon regeneration	1/43	44/11365	0.153892	0.305307	0.27103	Jun	1
GO:0045670	regulation of osteoclast differentiation	1/43	44/11365	0.153892	0.305307	0.27103	Nedd9	1
GO:0046425	regulation of receptor signaling pathway via JAK-STAT	1/43	44/11365	0.153892	0.305307	0.27103	Cav1	1
GO:0060038	cardiac muscle cell proliferation	1/43	44/11365	0.153892	0.305307	0.27103	Fgfr2	1
GO:0086003	cardiac muscle cell contraction	1/43	44/11365	0.153892	0.305307	0.27103	Cav1	1
GO:1901888	regulation of cell junction assembly	2/43	185/11365	0.154709	0.306434	0.272031	Cav1/Lrrtm2	2
GO:0002753	cytosolic pattern recognition receptor signaling pathway	1/43	45/11365	0.157106	0.30723	0.272737	Cav1	1
GO:0006749	glutathione metabolic process	1/43	45/11365	0.157106	0.30723	0.272737	Eif2ak3	1
GO:0019882	antigen processing and presentation	1/43	45/11365	0.157106	0.30723	0.272737	Marchf1	1
GO:0021955	central nervous system neuron axonogenesis	1/43	45/11365	0.157106	0.30723	0.272737	Zeb2	1
GO:0031529	ruffle organization	1/43	45/11365	0.157106	0.30723	0.272737	Cav1	1
GO:0032760	positive regulation of tumor necrosis factor production	1/43	45/11365	0.157106	0.30723	0.272737	Arid5a	1
GO:0042116	macrophage activation	1/43	45/11365	0.157106	0.30723	0.272737	Jun	1
GO:0099068	postsynapse assembly	1/43	45/11365	0.157106	0.30723	0.272737	Lrrtm2	1
GO:0031349	positive regulation of defense response	2/43	187/11365	0.157358	0.307234	0.272741	Cav1/Cdk19	2
GO:0051056	regulation of small GTPase mediated signal transduction	2/43	188/11365	0.158685	0.307631	0.273094	Arhgap28/Amot	2
GO:0007411	axon guidance	2/43	189/11365	0.160015	0.307631	0.273094	Chl1/Plxnc1	2
GO:0002708	positive regulation of lymphocyte mediated immunity	1/43	46/11365	0.160308	0.307631	0.273094	Arid5a	1
GO:0006998	nuclear envelope organization	1/43	46/11365	0.160308	0.307631	0.273094	Sun2	1
GO:0032007	negative regulation of TOR signaling	1/43	46/11365	0.160308	0.307631	0.273094	Deptor	1
GO:0046209	nitric oxide metabolic process	1/43	46/11365	0.160308	0.307631	0.273094	Cav1	1
GO:0046718	viral entry into host cell	1/43	46/11365	0.160308	0.307631	0.273094	Cav1	1
GO:0048286	lung alveolus development	1/43	46/11365	0.160308	0.307631	0.273094	Fgfr2	1
GO:0055117	regulation of cardiac muscle contraction	1/43	46/11365	0.160308	0.307631	0.273094	Cav1	1
GO:1903557	positive regulation of tumor necrosis factor superfamily cytokine production	1/43	46/11365	0.160308	0.307631	0.273094	Arid5a	1
GO:1904888	cranial skeletal system development	1/43	46/11365	0.160308	0.307631	0.273094	Fgfr2	1
GO:0097485	neuron projection guidance	2/43	190/11365	0.161347	0.308468	0.273836	Chl1/Plxnc1	2
GO:1903050	regulation of proteolysis involved in protein catabolic process	2/43	191/11365	0.162681	0.308468	0.273836	Cav1/Eif2ak3	2
GO:0001541	ovarian follicle development	1/43	47/11365	0.163498	0.308468	0.273836	Foxo3	1
GO:0007019	microtubule depolymerization	1/43	47/11365	0.163498	0.308468	0.273836	Stmn4	1
GO:0007528	neuromuscular junction development	1/43	47/11365	0.163498	0.308468	0.273836	Fgfr2	1
GO:0035065	regulation of histone acetylation	1/43	47/11365	0.163498	0.308468	0.273836	Arid5a	1
GO:0051926	negative regulation of calcium ion transport	1/43	47/11365	0.163498	0.308468	0.273836	Cav1	1
GO:0070265	necrotic cell death	1/43	47/11365	0.163498	0.308468	0.273836	Cav1	1
GO:0098900	regulation of action potential	1/43	47/11365	0.163498	0.308468	0.273836	Cav1	1
GO:1900024	regulation of substrate adhesion-dependent cell spreading	1/43	47/11365	0.163498	0.308468	0.273836	Nedd9	1
GO:1901016	regulation of potassium ion transmembrane transporter activity	1/43	47/11365	0.163498	0.308468	0.273836	Cav1	1
GO:0000959	mitochondrial RNA metabolic process	1/43	48/11365	0.166676	0.310658	0.27578	Foxo3	1
GO:0002824	positive regulation of adaptive immune response based on somatic recombination of immune receptors built from immunoglobulin superfamily domains	1/43	48/11365	0.166676	0.310658	0.27578	Arid5a	1
GO:0010656	negative regulation of muscle cell apoptotic process	1/43	48/11365	0.166676	0.310658	0.27578	Cav1	1
GO:0042440	pigment metabolic process	1/43	48/11365	0.166676	0.310658	0.27578	Zeb2	1
GO:0051480	regulation of cytosolic calcium ion concentration	1/43	48/11365	0.166676	0.310658	0.27578	Cav1	1
GO:0060395	SMAD protein signal transduction	1/43	48/11365	0.166676	0.310658	0.27578	Jun	1
GO:1990928	response to amino acid starvation	1/43	48/11365	0.166676	0.310658	0.27578	Eif2ak3	1
GO:2001057	reactive nitrogen species metabolic process	1/43	48/11365	0.166676	0.310658	0.27578	Cav1	1
GO:0060485	mesenchyme development	2/43	195/11365	0.168038	0.312723	0.277614	Zeb2/Fgfr2	2
GO:0010038	response to metal ion	2/43	196/11365	0.169382	0.312774	0.277659	Cav1/Jun	2
GO:0043547	positive regulation of GTPase activity	2/43	196/11365	0.169382	0.312774	0.277659	Nedd9/Rapgef6	2
GO:0002456	T cell mediated immunity	1/43	49/11365	0.169842	0.312774	0.277659	Arid5a	1
GO:0031016	pancreas development	1/43	49/11365	0.169842	0.312774	0.277659	Eif2ak3	1
GO:0044409	entry into host	1/43	49/11365	0.169842	0.312774	0.277659	Cav1	1
GO:0051145	smooth muscle cell differentiation	1/43	49/11365	0.169842	0.312774	0.277659	Fgfr2	1
GO:0071709	membrane assembly	1/43	49/11365	0.169842	0.312774	0.277659	Cav1	1
GO:0006470	protein dephosphorylation	2/43	198/11365	0.172076	0.315751	0.280302	Dusp16/Ptprt	2
GO:0002718	regulation of cytokine production involved in immune response	1/43	50/11365	0.172997	0.315751	0.280302	Arid5a	1
GO:0021795	cerebral cortex cell migration	1/43	50/11365	0.172997	0.315751	0.280302	Sun2	1
GO:0031113	regulation of microtubule polymerization	1/43	50/11365	0.172997	0.315751	0.280302	Cav1	1
GO:0060411	cardiac septum morphogenesis	1/43	50/11365	0.172997	0.315751	0.280302	Fgfr2	1
GO:0061053	somite development	1/43	50/11365	0.172997	0.315751	0.280302	Zeb2	1
GO:0007568	aging	1/43	51/11365	0.17614	0.316875	0.281299	Foxo3	1
GO:0019229	regulation of vasoconstriction	1/43	51/11365	0.17614	0.316875	0.281299	Cav1	1
GO:0019915	lipid storage	1/43	51/11365	0.17614	0.316875	0.281299	Cav1	1
GO:0032370	positive regulation of lipid transport	1/43	51/11365	0.17614	0.316875	0.281299	Cav1	1
GO:0032413	negative regulation of ion transmembrane transporter activity	1/43	51/11365	0.17614	0.316875	0.281299	Cav1	1
GO:0042475	odontogenesis of dentin-containing tooth	1/43	51/11365	0.17614	0.316875	0.281299	Rspo2	1
GO:0048704	embryonic skeletal system morphogenesis	1/43	51/11365	0.17614	0.316875	0.281299	Fgfr2	1
GO:0099084	postsynaptic specialization organization	1/43	51/11365	0.17614	0.316875	0.281299	Lrrtm2	1
GO:0099504	synaptic vesicle cycle	2/43	202/11365	0.177487	0.316875	0.281299	Dnm3/Syn3	2
GO:0071214	cellular response to abiotic stimulus	2/43	203/11365	0.178844	0.316875	0.281299	Cav1/Trp53inp1	2
GO:0104004	cellular response to environmental stimulus	2/43	203/11365	0.178844	0.316875	0.281299	Cav1/Trp53inp1	2
GO:0006919	activation of cysteine-type endopeptidase activity involved in apoptotic process	1/43	52/11365	0.179271	0.316875	0.281299	Eif2ak3	1
GO:0021872	forebrain generation of neurons	1/43	52/11365	0.179271	0.316875	0.281299	Fgfr2	1
GO:0030330	DNA damage response, signal transduction by p53 class mediator	1/43	52/11365	0.179271	0.316875	0.281299	Foxo3	1
GO:0031102	neuron projection regeneration	1/43	52/11365	0.179271	0.316875	0.281299	Jun	1
GO:0032418	lysosome localization	1/43	52/11365	0.179271	0.316875	0.281299	Spag9	1
GO:0038034	signal transduction in absence of ligand	1/43	52/11365	0.179271	0.316875	0.281299	Foxo3	1
GO:0051489	regulation of filopodium assembly	1/43	52/11365	0.179271	0.316875	0.281299	Dnm3	1
GO:0060976	coronary vasculature development	1/43	52/11365	0.179271	0.316875	0.281299	Fgfr2	1
GO:0061180	mammary gland epithelium development	1/43	52/11365	0.179271	0.316875	0.281299	Fgfr2	1
GO:0097192	extrinsic apoptotic signaling pathway in absence of ligand	1/43	52/11365	0.179271	0.316875	0.281299	Foxo3	1
GO:1990849	vacuolar localization	1/43	52/11365	0.179271	0.316875	0.281299	Spag9	1
GO:0001819	positive regulation of cytokine production	2/43	205/11365	0.181564	0.317829	0.282146	Eif2ak3/Arid5a	2
GO:1901215	negative regulation of neuron death	2/43	205/11365	0.181564	0.317829	0.282146	Chl1/Jun	2
GO:0002688	regulation of leukocyte chemotaxis	1/43	53/11365	0.18239	0.317829	0.282146	Nedd9	1
GO:0002705	positive regulation of leukocyte mediated immunity	1/43	53/11365	0.18239	0.317829	0.282146	Arid5a	1
GO:0002821	positive regulation of adaptive immune response	1/43	53/11365	0.18239	0.317829	0.282146	Arid5a	1
GO:0006446	regulation of translational initiation	1/43	53/11365	0.18239	0.317829	0.282146	Eif2ak3	1
GO:0015914	phospholipid transport	1/43	53/11365	0.18239	0.317829	0.282146	Atp8b2	1
GO:0045839	negative regulation of mitotic nuclear division	1/43	53/11365	0.18239	0.317829	0.282146	Fgfr2	1
GO:0062207	regulation of pattern recognition receptor signaling pathway	1/43	53/11365	0.18239	0.317829	0.282146	Cav1	1
GO:0072091	regulation of stem cell proliferation	1/43	53/11365	0.18239	0.317829	0.282146	Fgfr2	1
GO:0006942	regulation of striated muscle contraction	1/43	54/11365	0.185498	0.321879	0.285742	Cav1	1
GO:0050729	positive regulation of inflammatory response	1/43	54/11365	0.185498	0.321879	0.285742	Cdk19	1
GO:0051781	positive regulation of cell division	1/43	54/11365	0.185498	0.321879	0.285742	Fgfr2	1
GO:0008543	fibroblast growth factor receptor signaling pathway	1/43	55/11365	0.188595	0.324057	0.287675	Fgfr2	1
GO:0042632	cholesterol homeostasis	1/43	55/11365	0.188595	0.324057	0.287675	Cav1	1
GO:0048146	positive regulation of fibroblast proliferation	1/43	55/11365	0.188595	0.324057	0.287675	Jun	1
GO:0051784	negative regulation of nuclear division	1/43	55/11365	0.188595	0.324057	0.287675	Fgfr2	1
GO:0055021	regulation of cardiac muscle tissue growth	1/43	55/11365	0.188595	0.324057	0.287675	Fgfr2	1
GO:0061001	regulation of dendritic spine morphogenesis	1/43	55/11365	0.188595	0.324057	0.287675	Dnm3	1
GO:0070059	intrinsic apoptotic signaling pathway in response to endoplasmic reticulum stress	1/43	55/11365	0.188595	0.324057	0.287675	Eif2ak3	1
GO:0016032	viral process	2/43	211/11365	0.18976	0.324827	0.288359	Cav1/Jun	2
GO:0052547	regulation of peptidase activity	2/43	211/11365	0.18976	0.324827	0.288359	Cav1/Eif2ak3	2
GO:0043543	protein acylation	2/43	212/11365	0.191131	0.324827	0.288359	Arid5a/Mbtd1	2
GO:0006611	protein export from nucleus	1/43	56/11365	0.19168	0.324827	0.288359	Dusp16	1
GO:0008347	glial cell migration	1/43	56/11365	0.19168	0.324827	0.288359	Sun2	1
GO:0044091	membrane biogenesis	1/43	56/11365	0.19168	0.324827	0.288359	Cav1	1
GO:0045911	positive regulation of DNA recombination	1/43	56/11365	0.19168	0.324827	0.288359	Mbtd1	1
GO:0055092	sterol homeostasis	1/43	56/11365	0.19168	0.324827	0.288359	Cav1	1
GO:0070373	negative regulation of ERK1 and ERK2 cascade	1/43	56/11365	0.19168	0.324827	0.288359	Cav1	1
GO:1903201	regulation of oxidative stress-induced cell death	1/43	56/11365	0.19168	0.324827	0.288359	Foxo3	1
GO:0014855	striated muscle cell proliferation	1/43	57/11365	0.194753	0.328679	0.291779	Fgfr2	1
GO:0043535	regulation of blood vessel endothelial cell migration	1/43	57/11365	0.194753	0.328679	0.291779	Amot	1
GO:2000756	regulation of peptidyl-lysine acetylation	1/43	57/11365	0.194753	0.328679	0.291779	Arid5a	1
GO:0051258	protein polymerization	2/43	215/11365	0.195254	0.329074	0.292129	Cav1/Arhgap28	2
GO:0002702	positive regulation of production of molecular mediator of immune response	1/43	58/11365	0.197815	0.329213	0.292253	Arid5a	1
GO:0003281	ventricular septum development	1/43	58/11365	0.197815	0.329213	0.292253	Fgfr2	1
GO:0006360	transcription by RNA polymerase I	1/43	58/11365	0.197815	0.329213	0.292253	Eif2ak3	1
GO:0032410	negative regulation of transporter activity	1/43	58/11365	0.197815	0.329213	0.292253	Cav1	1
GO:0035282	segmentation	1/43	58/11365	0.197815	0.329213	0.292253	Zeb2	1
GO:0048678	response to axon injury	1/43	58/11365	0.197815	0.329213	0.292253	Jun	1
GO:0051341	regulation of oxidoreductase activity	1/43	58/11365	0.197815	0.329213	0.292253	Cav1	1
GO:0051851	modulation by host of symbiont process	1/43	58/11365	0.197815	0.329213	0.292253	Jun	1
GO:0060420	regulation of heart growth	1/43	58/11365	0.197815	0.329213	0.292253	Fgfr2	1
GO:0007517	muscle organ development	2/43	217/11365	0.198009	0.329213	0.292253	Cav1/Fgfr2	2
GO:0002027	regulation of heart rate	1/43	59/11365	0.200866	0.331725	0.294482	Cav1	1
GO:0002367	cytokine production involved in immune response	1/43	59/11365	0.200866	0.331725	0.294482	Arid5a	1
GO:0014032	neural crest cell development	1/43	59/11365	0.200866	0.331725	0.294482	Zeb2	1
GO:0014066	regulation of phosphatidylinositol 3-kinase signaling	1/43	59/11365	0.200866	0.331725	0.294482	Pik3ip1	1
GO:0071675	regulation of mononuclear cell migration	1/43	59/11365	0.200866	0.331725	0.294482	Nedd9	1
GO:0006641	triglyceride metabolic process	1/43	60/11365	0.203905	0.335395	0.297741	Cav1	1
GO:0016525	negative regulation of angiogenesis	1/43	60/11365	0.203905	0.335395	0.297741	Amot	1
GO:0097306	cellular response to alcohol	1/43	60/11365	0.203905	0.335395	0.297741	Trp53inp1	1
GO:1902074	response to salt	2/43	223/11365	0.206305	0.337122	0.299274	Cav1/Jun	2
[truncated: 482 more rows]

## Sheet: DO_analysis
ID	Description	setSize	enrichmentScore	NES	pvalue	p.adjust	qvalue	rank	leading_edge	core_enrichment
[truncated: 902 more rows]
