# Supplementary material for: Bi-allelic variants in WDR47 cause a complex neurodevelopmental syndrome
Source: EMBO Mol Med. 2024 Nov 28;17(1):129–68. doi: 10.1038/s44321-024-00178-z (PMC11730659; doi:10.1038/s44321-024-00178-z)
Supplement: Supplementary file 7 — Dataset EV4 [file 44321_2024_178_MOESM7_ESM.xlsx]

## Sheet: Caption
Dataset EV4 : Detailed Statistical analysis providing for each condition, the exact n and exact p Value along with the statistical test used.

## Sheet: Main Figures
Fig. 2C	Number of families	1
	Number of comparisons per family	5
	Alpha	0.05
	Bonferroni's multiple comparisons test	Mean Diff.	95% CI of diff.	Significant?	Summary	Adjusted P Value
	WT vs. R193H	72.68	47.02 to 98.34	Yes	****	< 0.0001
	WT vs. D466H	-0.1188	-25.78 to 25.54	No	ns	> 0.9999
	WT vs. K592R	-7.52	-33.18 to 18.14	No	ns	> 0.9999
	WT vs. P650L	32.13	6.468 to 57.79	Yes	**	0.0092
	WT vs. H659P	9.14	-16.52 to 34.80	No	ns	> 0.9999
	Test details	Mean 1	Mean 2	Mean Diff.	SE of diff.	n1	n2	t	DF
	WT vs. R193H	100	27.32	72.68	9.174	5	5	7.922	24
	WT vs. D466H	100	100.1	-0.1188	9.174	5	5	0.01294	24
	WT vs. K592R	100	107.5	-7.52	9.174	5	5	0.8197	24
	WT vs. P650L	100	67.87	32.13	9.174	5	5	3.502	24
	WT vs. H659P	100	90.86	9.14	9.174	5	5	0.9963	24
Fig. 2D	Number of families	1
	Number of comparisons per family	3
	Alpha	0.05
	Bonferroni's multiple comparisons test	Mean Diff.	95% CI of diff.	Significant?	Summary	Adjusted P Value
	EtOH - MG132
	WT	-25.89	-48.66 to -3.121	Yes	*	0.023
	R193H	-42.01	-64.78 to -19.24	Yes	***	0.0004
	P650L	-20.22	-42.99 to 2.548	No	ns	0.0923
	Test details	Mean 1	Mean 2	Mean Diff.	SE of diff.	N1	N2	t	DF
	EtOH - MG132
	WT	100	125.9	-25.89	8.627	4	4	3.001	18
	R193H	27.83	69.84	-42.01	8.627	4	4	4.87	18
	P650L	56.66	76.88	-20.22	8.627	4	4	2.344	18
Fig. 2E	Number of families	1
	Number of comparisons per family	3
	Alpha	0.05
	Bonferroni's multiple comparisons test	Mean Diff.	95% CI of diff.	Significant?	Summary	Adjusted P Value
	Control1 vs. Control2	0.1254	-0.1930 to 0.4438	No	ns	0.7294
	Control1 vs. M01	0.5563	0.2379 to 0.8747	Yes	**	0.0036
	Control2 vs.M01	0.4309	0.1125 to 0.7493	Yes	*	0.013
	Test details	Mean 1	Mean 2	Mean Diff.	SE of diff.	n1	n2	t	DF
	Control1 vs. Control2	0.631	0.5056	0.1254	0.09686	3	3	1.294	6
	Control1 vs. M01	0.631	0.07469	0.5563	0.09686	3	3	5.743	6
	Control2 vs. M01	0.5056	0.07469	0.4309	0.09686	3	3	4.449	6
Fig. 2F	Table Analyzed	upper band
	Column B	M03
	vs.	vs.
	Column A	Control1
	Unpaired t test
	P value	0.5941
	P value summary	ns
	Significantly different? (P < 0.05)	No
	One- or two-tailed P value?	Two-tailed
	t, df	t=0.5782 df=4
	How big is the difference?
	Mean ± SEM of column A	0.6501 ± 0.03794 N=3
	Mean ± SEM of column B	0.7527 ± 0.1733 N=3
	Difference between means	0.1025 ± 0.1774
	95% confidence interval	-0.3899 to 0.5950
	R squared	0.07713
	F test to compare variances
	F,DFn, Dfd	20.86, 2, 2
	P value	0.0915
	P value summary	ns
	Significantly different? (P < 0.05)	No
Fig. 3A	Age	E18.5
	Mice	Wdr47tm1a/tm1a
	Total number of parameters	54
	Number of animals per group	5
	Parameter	Calculated df	Calculated t	p-val	two tailed	equal variance assumed
	TBA	5	0.555482	0.602501	two tailed	equal variance assumed
	TB_width	6	0.0878942	0.932821	two tailed	equal variance assumed
	TB_height	6	0.149808	0.885825	two tailed	equal variance assumed
	LV_L	6	1.29434	0.24313	two tailed	equal variance assumed
	LV_R	6	0.341349	0.744478	two tailed	equal variance assumed
	gcc	7	2.3722	0.0494459	two tailed	equal variance assumed
	gcc_width_T	7	3.96471	0.00542889	two tailed	equal variance assumed
	gcc_height	6	0.11713	0.910579	two tailed	equal variance assumed
	CPu_L	5	-0.0194592	0.985227	two tailed	equal variance assumed
	CPu_R	6	-0.613272	0.562208	two tailed	equal variance assumed
	aca_L	5	1.27286	0.25904	two tailed	equal variance assumed
	aca_R	6	2.11784	0.0785179	two tailed	equal variance assumed
	Cg_L	6	0.276047	0.791774	two tailed	equal variance assumed
	Cg_R	5	0.731439	0.497336	two tailed	equal variance assumed
	Cg_width_L	6	0.518174	0.622882	two tailed	equal variance assumed
	Cg_width_R	5	1.34388	0.236744	two tailed	equal variance assumed
	Cg_height	2	1.38023	0.301544	two tailed	equal variance assumed
	I_L	5	0.79703	0.461587	two tailed	equal variance assumed
	I_R	5	0.8265	0.446154	two tailed	equal variance assumed
	M1_L	6	2.08752	0.0818787	two tailed	equal variance assumed
	M1_R	6	0.973379	0.367957	two tailed	equal variance assumed
	TBA	4	0.486633	0.651979	two tailed	equal variance assumed
	TB_width	4	-1.59251	0.186488	two tailed	equal variance assumed
	TB_height	3	1.11325	0.346772	two tailed	equal variance assumed
	LV_L	4	-0.618322	0.569833	two tailed	equal variance assumed
	LV_R	3	0.856307	0.454778	two tailed	equal variance assumed
	D3V	3	-0.118201	0.913379	two tailed	equal variance assumed
	3V	3	3.27393	0.0466388	two tailed	equal variance assumed
	HP_L	5	2.82877	0.0367279	two tailed	equal variance assumed
	HP_R	5	1.72236	0.145619	two tailed	equal variance assumed
	TILpy_L	5	5.25272	0.00331876	two tailed	equal variance assumed
	TILpy_R	5	2.79266	0.0383242	two tailed	equal variance assumed
	DG_L	4	0.809122	0.463825	two tailed	equal variance assumed
	DG_R	4	0.559736	0.60552	two tailed	equal variance assumed
	Mol_L	4	-0.590396	0.586667	two tailed	equal variance assumed
	Mol_R	4	1.43897	0.22356	two tailed	equal variance assumed
	Rad_L	5	-0.577954	0.588347	two tailed	equal variance assumed
	Rad_R	5	0.0288776	0.978079	two tailed	equal variance assumed
	Or_L	5	-0.301308	0.775308	two tailed	equal variance assumed
	Or_R	5	0.0932936	0.929293	two tailed	equal variance assumed
	fi_L	4	1.17172	0.30634	two tailed	equal variance assumed
	fi_R	5	1.92362	0.112406	two tailed	equal variance assumed
	RS_L	4	-0.477277	0.658072	two tailed	equal variance assumed
	RS_R	5	2.27231	0.0722292	two tailed	equal variance assumed
	RS_width_L	4	0.906976	0.415717	two tailed	equal variance assumed
	RS_width_R	5	1.63139	0.163737	two tailed	equal variance assumed
	ic_L	4	2.58301	0.0611329	two tailed	equal variance assumed
	ic_R	4	3.58572	0.0230496	two tailed	equal variance assumed
	M1_L	4	-0.518947	0.631187	two tailed	equal variance assumed
	M1_R	5	0.0789678	0.940121	two tailed	equal variance assumed
	S1_L	4	-1.93234	0.125477	two tailed	equal variance assumed
	S1_R	5	-0.352813	0.738614	two tailed	equal variance assumed
	S2_L	4	1.06067	0.348639	two tailed	equal variance assumed
	S2_R	4	-0.189155	0.859181	two tailed	equal variance assumed
Fig. 3C	Age	E18.5
	Mice	NexCre;Wdr47fl/fl
	Total number of parameters	54
	Number of animals per group	6
	Parameter	Calculated df	Calculated t	p-val	two tailed	equal variance assumed
	TBA	3	-2.76352	0.0699463	two tailed	equal variance assumed
	TB_width	3	-0.778505	0.493034	two tailed	equal variance assumed
	TB_height	3	1.95708	0.145266	two tailed	equal variance assumed
	LV_L	3	-0.864611	0.450851	two tailed	equal variance assumed
	LV_R	3	-0.888173	0.439872	two tailed	equal variance assumed
	gcc	3	-1.36278	0.26623	two tailed	equal variance assumed
	gcc_width_T	3	-0.834231	0.465363	two tailed	equal variance assumed
	gcc_height	3	0.0435102	0.968029	two tailed	equal variance assumed
	CPu_L	3	0.0873611	0.935889	two tailed	equal variance assumed
	CPu_R	3	-0.669864	0.550894	two tailed	equal variance assumed
	aca_L	3	14.9697	0.000646992	two tailed	equal variance assumed
	aca_R	3	9.16001	0.00275079	two tailed	equal variance assumed
	Cg_L	3	-0.29603	0.786516	two tailed	equal variance assumed
	Cg_R	3	-0.186252	0.86413	two tailed	equal variance assumed
	Cg_width_L	3	0.404545	0.712927	two tailed	equal variance assumed
	Cg_width_R	3	0.101824	0.925321	two tailed	equal variance assumed
	Cg_height	3	1.29999	0.284469	two tailed	equal variance assumed
	I_L	3	3.25136	0.0474406	two tailed	equal variance assumed
	I_R	3	1.4564	0.241314	two tailed	equal variance assumed
	M1_L	3	-0.606768	0.586845	two tailed	equal variance assumed
	M1_R	3	0.214014	0.844257	two tailed	equal variance assumed
	TBA	10	1.09101	0.300858	two tailed	equal variance assumed
	TB_width	10	2.59168	0.0268724	two tailed	equal variance assumed
	TB_height	10	0.38392	0.709074	two tailed	equal variance assumed
	LV_L	10	0.196581	0.848093	two tailed	equal variance assumed
	LV_R	10	2.04006	0.0686403	two tailed	equal variance assumed
	D3V	9	1.397	0.195899	two tailed	equal variance assumed
	3V	10	0.846093	0.417287	two tailed	equal variance assumed
	HP_L	9	1.60694	0.14253	two tailed	equal variance assumed
	HP_R	9	0.681617	0.512638	two tailed	equal variance assumed
	TILpy_L	9	2.10999	0.0640706	two tailed	equal variance assumed
	TILpy_R	9	-0.0477899	0.962927	two tailed	equal variance assumed
	DG_L	9	0.778892	0.456034	two tailed	equal variance assumed
	DG_R	9	0.670803	0.519188	two tailed	equal variance assumed
	Mol_L	9	0.397791	0.700055	two tailed	equal variance assumed
	Mol_R	9	-1.2179	0.254226	two tailed	equal variance assumed
	Rad_L	9	0.422005	0.682923	two tailed	equal variance assumed
	Rad_R	9	-0.985935	0.349927	two tailed	equal variance assumed
	Or_L	8	-0.318837	0.758015	two tailed	equal variance assumed
	Or_R	9	-0.158183	0.877805	two tailed	equal variance assumed
	fi_L	10	1.18719	0.262589	two tailed	equal variance assumed
	fi_R	10	0.0907273	0.929501	two tailed	equal variance assumed
	RS_L	10	1.03675	0.324271	two tailed	equal variance assumed
	RS_R	10	1.36587	0.201909	two tailed	equal variance assumed
	RS_width_L	10	0.572602	0.579559	two tailed	equal variance assumed
	RS_width_R	10	0.849344	0.41556	two tailed	equal variance assumed
	ic_L	10	3.86726	0.00312309	two tailed	equal variance assumed
	ic_R	10	1.79899	0.10222	two tailed	equal variance assumed
	M1_L	9	0.336133	0.744474	two tailed	equal variance assumed
	M1_R	10	-0.023757	0.981514	two tailed	equal variance assumed
	S1_L	10	-0.922263	0.378106	two tailed	equal variance assumed
	S1_R	10	-0.428889	0.677096	two tailed	equal variance assumed
	S2_L	6	2.43029	0.051142	two tailed	equal variance assumed
	S2_R	9	1.57556	0.149581	two tailed	equal variance assumed
Fig. 3E	Age	16 weeks
	Mice	Wdr47tm1a/tm1a
	Total number of parameters	40
	Number of animals per group	3
	Parameter	Calculated df	Calculated t	p-val	two tailed	equal variance assumed
	TBA	3	5.05101	0.0149697	two tailed	equal variance assumed
	TB_width	2	1.98677	0.185316	two tailed	equal variance assumed
	TB_height1	3	6.59309	0.00710161	two tailed	equal variance assumed
	TB_height2	3	7.90662	0.00421733	two tailed	equal variance assumed
	TCTX				two tailed	equal variance assumed
	M2_length	3	0.507109	0.647005	two tailed	equal variance assumed
	M1_length	2	5.14805	0.0357228	two tailed	equal variance assumed
	Pons_height				two tailed	equal variance assumed
	TCA	2	5.1868	0.0352188	two tailed	equal variance assumed
	IGL	2	2.49334	0.130175	two tailed	equal variance assumed
	Folia				two tailed	equal variance assumed
	Med	2	0.118852	0.916254	two tailed	equal variance assumed
	LV	3	0.826089	0.469321	two tailed	equal variance assumed
	cc	2	5.90539	0.0274977	two tailed	equal variance assumed
	cc_length	2	4.88932	0.0393772	two tailed	equal variance assumed
	cc_height	3	2.38039	0.0975832	two tailed	equal variance assumed
	TTh				two tailed	equal variance assumed
	CPu	2	3.02253	0.094242	two tailed	equal variance assumed
	HP	2	10.4411	0.00904861	two tailed	equal variance assumed
	Rad	2	0.270629	0.812047	two tailed	equal variance assumed
	Or	2	5.47545	0.0317738	two tailed	equal variance assumed
	TILpy_area	2	3.24845	0.0831205	two tailed	equal variance assumed
	TILpy_length				two tailed	equal variance assumed
	Mol	2	1.39322	0.2982	two tailed	equal variance assumed
	DG_area	2	16.8043	0.00352257	two tailed	equal variance assumed
	DG_length				two tailed	equal variance assumed
	fi	4	1.1173	0.326444	two tailed	equal variance assumed
	aca	4	9.44879	0.000699669	two tailed	equal variance assumed
	sm	4	1.50049	0.207879	two tailed	equal variance assumed
	f	4	2.37412	0.0764773	two tailed	equal variance assumed
	och	3	2.77776	0.0691195	two tailed	equal variance assumed
	VMHvl				two tailed	equal variance assumed
	Pn	3	-1.32846	0.276041	two tailed	equal variance assumed
	SN	4	-0.023343	0.982495	two tailed	equal variance assumed
	fp	3	2.04085	0.133937	two tailed	equal variance assumed
	Cg	2	16.492	0.00365649	two tailed	equal variance assumed
	Cg_height	2	12.6671	0.00617456	two tailed	equal variance assumed
	DS	3	0.92701	0.422298	two tailed	equal variance assumed
	InfC	3	2.36423	0.0990196	two tailed	equal variance assumed
	SupC				two tailed	equal variance assumed
Fig. 3F	Age	16 weeks
	Mice	CaMKIIaCre;Wdr47fl/fl
	Total number of parameters	40
	Number of animals per group	3
	Parameter	Calculated df	Calculated t	p-val	two tailed	equal variance assumed
	TBA	3	5.92765	0.00959454	two tailed	equal variance assumed
	TB_width	3	3.72361	0.033723	two tailed	equal variance assumed
	TB_height1	3	4.92963	0.0160015	two tailed	equal variance assumed
	TB_height2	3	4.26081	0.0237106	two tailed	equal variance assumed
	TCTX	3	5.56248	0.0114633	two tailed	equal variance assumed
	M2_length	3	7.38104	0.00514208	two tailed	equal variance assumed
	M1_length	3	5.99945	0.00927511	two tailed	equal variance assumed
	Pons_height	3	1.53423	0.222526	two tailed	equal variance assumed
	TCA	1			two tailed	equal variance assumed
	IGL	2	-2.04623	0.177355	two tailed	equal variance assumed
	Folia	3			two tailed	equal variance assumed
	Med	2	0.0334452	0.976357	two tailed	equal variance assumed
	LV	0			two tailed	equal variance assumed
	cc	3	6.13181	0.00872189	two tailed	equal variance assumed
	cc_length	3	2.11425	0.124862	two tailed	equal variance assumed
	cc_height	3	1.44664	0.243791	two tailed	equal variance assumed
	TTh	3	5.91243	0.00966413	two tailed	equal variance assumed
	Cpu	1			two tailed	equal variance assumed
	HP	3	2.47534	0.0896389	two tailed	equal variance assumed
	Rad	3	1.30631	0.282578	two tailed	equal variance assumed
	Or	3	4.04067	0.0272758	two tailed	equal variance assumed
	TILpy_area	3	2.217	0.11336	two tailed	equal variance assumed
	TILpy_length	3	1.32238	0.27782	two tailed	equal variance assumed
	Mol	1			two tailed	equal variance assumed
	DG_area	3	1.76564	0.175635	two tailed	equal variance assumed
	DG_length	3	1.81546	0.167076	two tailed	equal variance assumed
	fi	3	6.55316	0.00722534	two tailed	equal variance assumed
	aca	3	4.25133	0.0238513	two tailed	equal variance assumed
	sm	3	-0.635594	0.570209	two tailed	equal variance assumed
	f	0			two tailed	equal variance assumed
	och				two tailed	equal variance assumed
	VMHvl				two tailed	equal variance assumed
	Pn	2			two tailed	equal variance assumed
	SN				two tailed	equal variance assumed
	fp	1			two tailed	equal variance assumed
	Cg	3	8.19409	0.0038033	two tailed	equal variance assumed
	Cg_height	3	8.04933	0.00400473	two tailed	equal variance assumed
	DS	3	2.05914	0.131604	two tailed	equal variance assumed
	InfC	3	2.00026	0.139291	two tailed	equal variance assumed
	SupC	3	2.96946	0.0590938	two tailed	equal variance assumed
Fig. 4C	Number of families	1
	Number of comparisons per family	2
	Alpha	0.05
	Bonferroni's multiple comparisons test	Mean Diff.	95% CI of diff.	Significant?	Summary	Adjusted P Value
	control vs. Cre in fl/WT	0.04593	-0.06052 to 0.1524	No	ns	0.5944
	control vs. Cre in fl/fl	0.1707	0.06427 to 0.2772	Yes	**	0.0025
	Test details	Mean 1	Mean 2	Mean Diff.	SE of diff.	n1	n2	t	DF
	control vs. Cre in fl/WT	0.3114	0.2654	0.04593	0.04242	5	6	1.083	14
	control vs. Cre in fl/fl	0.3114	0.1406	0.1707	0.04242	5	6	4.025	14
Fig. 4D	Within each row, compare columns (simple effects within rows)
	Number of families	10
	Number of comparisons per family	2
	Alpha	0.05
	Bonferroni's multiple comparisons test	Mean Diff.	95% CI of diff.	Significant?	Summary	Adjusted P Value
	bin1
	control vs. Cre in fl/fl	0	-18.78 to 18.78	No	ns	> 0.9999
	control vs. Cre in fl/WT	0	-17.71 to 17.71	No	ns	> 0.9999
	bin2
	control vs. Cre in fl/fl	8.566	-10.22 to 27.35	No	ns	0.6045
	control vs. Cre in fl/WT	-1.209	-18.92 to 16.50	No	ns	> 0.9999
	bin3
	control vs. Cre in fl/fl	19.71	0.9312 to 38.49	Yes	*	0.0376
	control vs. Cre in fl/WT	2.059	-15.65 to 19.77	No	ns	> 0.9999
	bin4
	control vs. Cre in fl/fl	20.81	2.028 to 39.59	Yes	*	0.0265
	control vs. Cre in fl/WT	0.2965	-17.41 to 18.00	No	ns	> 0.9999
	bin5
	control vs. Cre in fl/fl	19.15	0.3690 to 37.93	Yes	*	0.0447
	control vs. Cre in fl/WT	-7.723	-25.43 to 9.984	No	ns	0.6476
	bin6
	control vs. Cre in fl/fl	22.54	3.760 to 41.32	Yes	*	0.0149
	control vs. Cre in fl/WT	-5.613	-23.32 to 12.09	No	ns	0.9457
	bin7
	control vs. Cre in fl/fl	25.4	6.614 to 44.18	Yes	**	0.0053
	control vs. Cre in fl/WT	0.4996	-17.21 to 18.21	No	ns	> 0.9999
	bin8
	control vs. Cre in fl/fl	25.76	6.978 to 44.54	Yes	**	0.0047
	control vs. Cre in fl/WT	1.539	-16.17 to 19.25	No	ns	> 0.9999
	bin9
	control vs. Cre in fl/fl	24.7	5.918 to 43.48	Yes	**	0.0069
	control vs. Cre in fl/WT	4.013	-13.69 to 21.72	No	ns	> 0.9999
	bin10
	control vs. Cre in fl/fl	19.83	1.052 to 38.61	Yes	*	0.0362
	control vs. Cre in fl/WT	4.468	-13.24 to 22.18	No	ns	> 0.9999
	Test details	Mean 1	Mean 2	Mean Diff.	SE of diff.	N1	N2	t	DF
	bin1
	control vs. Cre in fl/fl	100	100	0	8.265	5	4	0	110
	control vs. Cre in fl/WT	100	100	0	7.792	5	5	0	110
	bin2
	control vs. Cre in fl/fl	90.01	81.45	8.566	8.265	5	4	1.036	110
	control vs. Cre in fl/WT	90.01	91.22	-1.209	7.792	5	5	0.1552	110
	bin3
	control vs. Cre in fl/fl	85.49	65.78	19.71	8.265	5	4	2.385	110
	control vs. Cre in fl/WT	85.49	83.43	2.059	7.792	5	5	0.2642	110
	bin4
	control vs. Cre in fl/fl	74.39	53.58	20.81	8.265	5	4	2.518	110
	control vs. Cre in fl/WT	74.39	74.09	0.2965	7.792	5	5	0.03804	110
	bin5
	control vs. Cre in fl/fl	60.74	41.59	19.15	8.265	5	4	2.317	110
	control vs. Cre in fl/WT	60.74	68.46	-7.723	7.792	5	5	0.9912	110
	bin6
	control vs. Cre in fl/fl	55.04	32.5	22.54	8.265	5	4	2.727	110
	control vs. Cre in fl/WT	55.04	60.65	-5.613	7.792	5	5	0.7203	110
	bin7
	control vs. Cre in fl/fl	51.75	26.35	25.4	8.265	5	4	3.073	110
	control vs. Cre in fl/WT	51.75	51.25	0.4996	7.792	5	5	0.06412	110
	bin8
	control vs. Cre in fl/fl	45.06	19.3	25.76	8.265	5	4	3.117	110
	control vs. Cre in fl/WT	45.06	43.52	1.539	7.792	5	5	0.1976	110
	bin9
	control vs. Cre in fl/fl	39.67	14.97	24.7	8.265	5	4	2.989	110
	control vs. Cre in fl/WT	39.67	35.66	4.013	7.792	5	5	0.515	110
	bin10
	control vs. Cre in fl/fl	30.91	11.08	19.83	8.265	5	4	2.4	110
	control vs. Cre in fl/WT	30.91	26.44	4.468	7.792	5	5	0.5734	110
Fig. 4E	Number of families	1
	Number of comparisons per family	2
	Alpha	0.05
	Bonferroni's multiple comparisons test	Mean Diff.	95% CI of diff.	Significant?	Summary	Adjusted P Value
	GFP vs. Cre in fl/WT	0.04022	-0.1883 to 0.2687	No	ns	> 0.9999
	GFP vs. Cre in fl/fl	-0.04431	-0.2998 to 0.2112	No	ns	> 0.9999
	Test details	Mean 1	Mean 2	Mean Diff.	SE of diff.	n1	n2	t	DF
	GFP vs. Cre in fl/WT	0.7187	0.6784	0.04022	0.09022	6	6	0.4458	13
	GFP vs. Cre in fl/fl	0.7187	0.763	-0.04431	0.1009	6	4	0.4392	13
Fig. 5B	Within each row, compare columns (simple effects within rows)
	Number of families	4
	Number of comparisons per family	21
	Alpha	0.05
	Bonferroni's multiple comparisons test	Mean Diff.	95% CI of diff.	Significant?	Summary	Adjusted P Value
	VZ
	control vs. Cre+empty HOM	-1.171	-7.849 to 5.508	No	ns	> 0.9999
	control vs. Cre+ FL HOM	-0.6537	-7.332 to 6.025	No	ns	> 0.9999
	control vs. Cre+ del LISH/CTLH HOM	-1.695	-10.21 to 6.819	No	ns	> 0.9999
	control vs. Cre+ del CTLH HOM	-3.542	-10.63 to 3.541	No	ns	> 0.9999
	control vs. Cre+ del LISH HOM	-1.354	-8.033 to 5.324	No	ns	> 0.9999
	control vs. Cre+ 1/10 del WD40 HOM	-0.7703	-7.449 to 5.908	No	ns	> 0.9999
	Cre+empty HOM vs. Cre+ FL HOM	0.5169	-6.950 to 7.983	No	ns	> 0.9999
	Cre+empty HOM vs. Cre+ del LISH/CTLH HOM	-0.5239	-9.669 to 8.621	No	ns	> 0.9999
	Cre+empty HOM vs. Cre+ del CTLH HOM	-2.371	-10.20 to 5.460	No	ns	> 0.9999
	Cre+empty HOM vs. Cre+ del LISH HOM	-0.1838	-7.650 to 7.283	No	ns	> 0.9999
	Cre+empty HOM vs. Cre+ 1/10 del WD40 HOM	0.4003	-7.066 to 7.867	No	ns	> 0.9999
	Cre+ FL HOM vs. Cre+ del LISH/CTLH HOM	-1.041	-10.19 to 8.104	No	ns	> 0.9999
	Cre+ FL HOM vs. Cre+ del CTLH HOM	-2.888	-10.72 to 4.943	No	ns	> 0.9999
	Cre+ FL HOM vs. Cre+ del LISH HOM	-0.7007	-8.167 to 6.766	No	ns	> 0.9999
	Cre+ FL HOM vs. Cre+ 1/10 del WD40 HOM	-0.1166	-7.583 to 7.350	No	ns	> 0.9999
	Cre+ del LISH/CTLH HOM vs. Cre+ del CTLH HOM	-1.847	-11.29 to 7.597	No	ns	> 0.9999
	Cre+ del LISH/CTLH HOM vs. Cre+ del LISH HOM	0.3401	-8.805 to 9.485	No	ns	> 0.9999
	Cre+ del LISH/CTLH HOM vs. Cre+ 1/10 del WD40 HOM	0.9242	-8.220 to 10.07	No	ns	> 0.9999
	Cre+ del CTLH HOM vs. Cre+ del LISH HOM	2.188	-5.643 to 10.02	No	ns	> 0.9999
	Cre+ del CTLH HOM vs. Cre+ 1/10 del WD40 HOM	2.772	-5.059 to 10.60	No	ns	> 0.9999
	Cre+ del LISH HOM vs. Cre+ 1/10 del WD40 HOM	0.5841	-6.882 to 8.051	No	ns	> 0.9999
	IZ
	control vs. Cre+empty HOM	-11.94	-18.62 to -5.259	Yes	****	< 0.0001
	control vs. Cre+ FL HOM	-2.87	-9.548 to 3.809	No	ns	> 0.9999
	control vs. Cre+ del LISH/CTLH HOM	-11.87	-20.38 to -3.355	Yes	***	0.0006
	control vs. Cre+ del CTLH HOM	-12.6	-19.68 to -5.512	Yes	****	< 0.0001
	control vs. Cre+ del LISH HOM	-9.254	-15.93 to -2.576	Yes	***	0.0007
	control vs. Cre+ 1/10 del WD40 HOM	-2.333	-9.011 to 4.346	No	ns	> 0.9999
	Cre+empty HOM vs. Cre+ FL HOM	9.068	1.601 to 16.53	Yes	**	0.0053
	Cre+empty HOM vs. Cre+ del LISH/CTLH HOM	0.07003	-9.075 to 9.215	No	ns	> 0.9999
	Cre+empty HOM vs. Cre+ del CTLH HOM	-0.6581	-8.489 to 7.173	No	ns	> 0.9999
	Cre+empty HOM vs. Cre+ del LISH HOM	2.683	-4.783 to 10.15	No	ns	> 0.9999
	Cre+empty HOM vs. Cre+ 1/10 del WD40 HOM	9.605	2.138 to 17.07	Yes	**	0.0023
	Cre+ FL HOM vs. Cre+ del LISH/CTLH HOM	-8.998	-18.14 to 0.1466	No	ns	0.0584
	Cre+ FL HOM vs. Cre+ del CTLH HOM	-9.726	-17.56 to -1.895	Yes	**	0.0039
	Cre+ FL HOM vs. Cre+ del LISH HOM	-6.385	-13.85 to 1.082	No	ns	0.1906
	Cre+ FL HOM vs. Cre+ 1/10 del WD40 HOM	0.5369	-6.930 to 8.004	No	ns	> 0.9999
	Cre+ del LISH/CTLH HOM vs. Cre+ del CTLH HOM	-0.7281	-10.17 to 8.716	No	ns	> 0.9999
	Cre+ del LISH/CTLH HOM vs. Cre+ del LISH HOM	2.613	-6.531 to 11.76	No	ns	> 0.9999
	Cre+ del LISH/CTLH HOM vs. Cre+ 1/10 del WD40 HOM	9.535	0.3903 to 18.68	Yes	*	0.0328
	Cre+ del CTLH HOM vs. Cre+ del LISH HOM	3.341	-4.490 to 11.17	No	ns	> 0.9999
	Cre+ del CTLH HOM vs. Cre+ 1/10 del WD40 HOM	10.26	2.432 to 18.09	Yes	**	0.0017
	Cre+ del LISH HOM vs. Cre+ 1/10 del WD40 HOM	6.922	-0.5450 to 14.39	No	ns	0.1
	lCP
	control vs. Cre+empty HOM	-10.33	-17.01 to -3.651	Yes	****	< 0.0001
	control vs. Cre+ FL HOM	-0.9985	-7.677 to 5.680	No	ns	> 0.9999
	control vs. Cre+ del LISH/CTLH HOM	-12.96	-21.48 to -4.449	Yes	***	0.0001
	control vs. Cre+ del CTLH HOM	-13.45	-20.54 to -6.370	Yes	****	< 0.0001
	control vs. Cre+ del LISH HOM	-13.51	-20.19 to -6.831	Yes	****	< 0.0001
	control vs. Cre+ 1/10 del WD40 HOM	-4.073	-10.75 to 2.605	No	ns	> 0.9999
	Cre+empty HOM vs. Cre+ FL HOM	9.331	1.865 to 16.80	Yes	**	0.0035
	Cre+empty HOM vs. Cre+ del LISH/CTLH HOM	-2.632	-11.78 to 6.512	No	ns	> 0.9999
	Cre+empty HOM vs. Cre+ del CTLH HOM	-3.124	-10.95 to 4.707	No	ns	> 0.9999
	Cre+empty HOM vs. Cre+ del LISH HOM	-3.18	-10.65 to 4.287	No	ns	> 0.9999
	Cre+empty HOM vs. Cre+ 1/10 del WD40 HOM	6.256	-1.210 to 13.72	No	ns	0.2211
	Cre+ FL HOM vs. Cre+ del LISH/CTLH HOM	-11.96	-21.11 to -2.819	Yes	**	0.0018
	Cre+ FL HOM vs. Cre+ del CTLH HOM	-12.45	-20.29 to -4.624	Yes	****	< 0.0001
	Cre+ FL HOM vs. Cre+ del LISH HOM	-12.51	-19.98 to -5.044	Yes	****	< 0.0001
	Cre+ FL HOM vs. Cre+ 1/10 del WD40 HOM	-3.075	-10.54 to 4.392	No	ns	> 0.9999
	Cre+ del LISH/CTLH HOM vs. Cre+ del CTLH HOM	-0.4912	-9.936 to 8.953	No	ns	> 0.9999
	Cre+ del LISH/CTLH HOM vs. Cre+ del LISH HOM	-0.5471	-9.692 to 8.598	No	ns	> 0.9999
	Cre+ del LISH/CTLH HOM vs. Cre+ 1/10 del WD40 HOM	8.889	-0.2558 to 18.03	No	ns	0.0655
	Cre+ del CTLH HOM vs. Cre+ del LISH HOM	-0.05583	-7.887 to 7.775	No	ns	> 0.9999
	Cre+ del CTLH HOM vs. Cre+ 1/10 del WD40 HOM	9.38	1.549 to 17.21	Yes	**	0.0063
	Cre+ del LISH HOM vs. Cre+ 1/10 del WD40 HOM	9.436	1.969 to 16.90	Yes	**	0.003
	uCP
	control vs. Cre+empty HOM	23.44	16.76 to 30.12	Yes	****	< 0.0001
	control vs. Cre+ FL HOM	4.522	-2.156 to 11.20	No	ns	0.7968
	control vs. Cre+ del LISH/CTLH HOM	26.52	18.01 to 35.04	Yes	****	< 0.0001
	control vs. Cre+ del CTLH HOM	29.59	22.51 to 36.67	Yes	****	< 0.0001
	control vs. Cre+ del LISH HOM	24.12	17.44 to 30.80	Yes	****	< 0.0001
	control vs. Cre+ 1/10 del WD40 HOM	7.176	0.4981 to 13.85	Yes	*	0.0237
	Cre+empty HOM vs. Cre+ FL HOM	-18.92	-26.38 to -11.45	Yes	****	< 0.0001
	Cre+empty HOM vs. Cre+ del LISH/CTLH HOM	3.086	-6.058 to 12.23	No	ns	> 0.9999
	Cre+empty HOM vs. Cre+ del CTLH HOM	6.153	-1.678 to 13.98	No	ns	0.3423
	Cre+empty HOM vs. Cre+ del LISH HOM	0.68	-6.787 to 8.147	No	ns	> 0.9999
	Cre+empty HOM vs. Cre+ 1/10 del WD40 HOM	-16.26	-23.73 to -8.795	Yes	****	< 0.0001
	Cre+ FL HOM vs. Cre+ del LISH/CTLH HOM	22	12.86 to 31.15	Yes	****	< 0.0001
	Cre+ FL HOM vs. Cre+ del CTLH HOM	25.07	17.24 to 32.90	Yes	****	< 0.0001
	Cre+ FL HOM vs. Cre+ del LISH HOM	19.6	12.13 to 27.06	Yes	****	< 0.0001
	Cre+ FL HOM vs. Cre+ 1/10 del WD40 HOM	2.655	-4.812 to 10.12	No	ns	> 0.9999
	Cre+ del LISH/CTLH HOM vs. Cre+ del CTLH HOM	3.067	-6.378 to 12.51	No	ns	> 0.9999
	Cre+ del LISH/CTLH HOM vs. Cre+ del LISH HOM	-2.406	-11.55 to 6.738	No	ns	> 0.9999
	Cre+ del LISH/CTLH HOM vs. Cre+ 1/10 del WD40 HOM	-19.35	-28.49 to -10.20	Yes	****	< 0.0001
	Cre+ del CTLH HOM vs. Cre+ del LISH HOM	-5.473	-13.30 to 2.358	No	ns	0.6774
	Cre+ del CTLH HOM vs. Cre+ 1/10 del WD40 HOM	-22.41	-30.25 to -14.58	Yes	****	< 0.0001
	Cre+ del LISH HOM vs. Cre+ 1/10 del WD40 HOM	-16.94	-24.41 to -9.475	Yes	****	< 0.0001
	Test details	Mean 1	Mean 2	Mean Diff.	SE of diff.	N1	N2	t	DF
	VZ
	control vs. Cre+empty HOM	0.5301	1.701	-1.171	2.158	10	6	0.5424	140
	control vs. Cre+ FL HOM	0.5301	1.184	-0.6537	2.158	10	6	0.3029	140
	control vs. Cre+ del LISH/CTLH HOM	0.5301	2.225	-1.695	2.751	10	3	0.6159	140
	control vs. Cre+ del CTLH HOM	0.5301	4.072	-3.542	2.289	10	5	1.547	140
	control vs. Cre+ del LISH HOM	0.5301	1.884	-1.354	2.158	10	6	0.6276	140
	control vs. Cre+ 1/10 del WD40 HOM	0.5301	1.3	-0.7703	2.158	10	6	0.3569	140
	Cre+empty HOM vs. Cre+ FL HOM	1.701	1.184	0.5169	2.413	6	6	0.2142	140
	Cre+empty HOM vs. Cre+ del LISH/CTLH HOM	1.701	2.225	-0.5239	2.955	6	3	0.1773	140
	Cre+empty HOM vs. Cre+ del CTLH HOM	1.701	4.072	-2.371	2.531	6	5	0.9371	140
	Cre+empty HOM vs. Cre+ del LISH HOM	1.701	1.884	-0.1838	2.413	6	6	0.07619	140
	Cre+empty HOM vs. Cre+ 1/10 del WD40 HOM	1.701	1.3	0.4003	2.413	6	6	0.1659	140
	Cre+ FL HOM vs. Cre+ del LISH/CTLH HOM	1.184	2.225	-1.041	2.955	6	3	0.3522	140
	Cre+ FL HOM vs. Cre+ del CTLH HOM	1.184	4.072	-2.888	2.531	6	5	1.141	140
	Cre+ FL HOM vs. Cre+ del LISH HOM	1.184	1.884	-0.7007	2.413	6	6	0.2904	140
	Cre+ FL HOM vs. Cre+ 1/10 del WD40 HOM	1.184	1.3	-0.1166	2.413	6	6	0.04832	140
	Cre+ del LISH/CTLH HOM vs. Cre+ del CTLH HOM	2.225	4.072	-1.847	3.052	3	5	0.6053	140
	Cre+ del LISH/CTLH HOM vs. Cre+ del LISH HOM	2.225	1.884	0.3401	2.955	3	6	0.1151	140
	Cre+ del LISH/CTLH HOM vs. Cre+ 1/10 del WD40 HOM	2.225	1.3	0.9242	2.955	3	6	0.3127	140
	Cre+ del CTLH HOM vs. Cre+ del LISH HOM	4.072	1.884	2.188	2.531	5	6	0.8644	140
	Cre+ del CTLH HOM vs. Cre+ 1/10 del WD40 HOM	4.072	1.3	2.772	2.531	5	6	1.095	140
	Cre+ del LISH HOM vs. Cre+ 1/10 del WD40 HOM	1.884	1.3	0.5841	2.413	6	6	0.2421	140
	IZ
	control vs. Cre+empty HOM	5.309	17.25	-11.94	2.158	10	6	5.532	140
	control vs. Cre+ FL HOM	5.309	8.179	-2.87	2.158	10	6	1.33	140
	control vs. Cre+ del LISH/CTLH HOM	5.309	17.18	-11.87	2.751	10	3	4.314	140
	control vs. Cre+ del CTLH HOM	5.309	17.91	-12.6	2.289	10	5	5.503	140
	control vs. Cre+ del LISH HOM	5.309	14.56	-9.254	2.158	10	6	4.288	140
	control vs. Cre+ 1/10 del WD40 HOM	5.309	7.642	-2.333	2.158	10	6	1.081	140
	Cre+empty HOM vs. Cre+ FL HOM	17.25	8.179	9.068	2.413	6	6	3.758	140
	Cre+empty HOM vs. Cre+ del LISH/CTLH HOM	17.25	17.18	0.07003	2.955	6	3	0.0237	140
	Cre+empty HOM vs. Cre+ del CTLH HOM	17.25	17.91	-0.6581	2.531	6	5	0.26	140
	Cre+empty HOM vs. Cre+ del LISH HOM	17.25	14.56	2.683	2.413	6	6	1.112	140
	Cre+empty HOM vs. Cre+ 1/10 del WD40 HOM	17.25	7.642	9.605	2.413	6	6	3.981	140
	Cre+ FL HOM vs. Cre+ del LISH/CTLH HOM	8.179	17.18	-8.998	2.955	6	3	3.045	140
	Cre+ FL HOM vs. Cre+ del CTLH HOM	8.179	17.91	-9.726	2.531	6	5	3.843	140
	Cre+ FL HOM vs. Cre+ del LISH HOM	8.179	14.56	-6.385	2.413	6	6	2.646	140
	Cre+ FL HOM vs. Cre+ 1/10 del WD40 HOM	8.179	7.642	0.5369	2.413	6	6	0.2225	140
	Cre+ del LISH/CTLH HOM vs. Cre+ del CTLH HOM	17.18	17.91	-0.7281	3.052	3	5	0.2386	140
	Cre+ del LISH/CTLH HOM vs. Cre+ del LISH HOM	17.18	14.56	2.613	2.955	3	6	0.8843	140
	Cre+ del LISH/CTLH HOM vs. Cre+ 1/10 del WD40 HOM	17.18	7.642	9.535	2.955	3	6	3.227	140
	Cre+ del CTLH HOM vs. Cre+ del LISH HOM	17.91	14.56	3.341	2.531	5	6	1.32	140
	Cre+ del CTLH HOM vs. Cre+ 1/10 del WD40 HOM	17.91	7.642	10.26	2.531	5	6	4.056	140
	Cre+ del LISH HOM vs. Cre+ 1/10 del WD40 HOM	14.56	7.642	6.922	2.413	6	6	2.869	140
	lCP
	control vs. Cre+empty HOM	16.95	27.28	-10.33	2.158	10	6	4.786	140
	control vs. Cre+ FL HOM	16.95	17.95	-0.9985	2.158	10	6	0.4627	140
	control vs. Cre+ del LISH/CTLH HOM	16.95	29.91	-12.96	2.751	10	3	4.712	140
	control vs. Cre+ del CTLH HOM	16.95	30.41	-13.45	2.289	10	5	5.877	140
	control vs. Cre+ del LISH HOM	16.95	30.46	-13.51	2.158	10	6	6.26	140
	control vs. Cre+ 1/10 del WD40 HOM	16.95	21.03	-4.073	2.158	10	6	1.887	140
	Cre+empty HOM vs. Cre+ FL HOM	27.28	17.95	9.331	2.413	6	6	3.867	140
	Cre+empty HOM vs. Cre+ del LISH/CTLH HOM	27.28	29.91	-2.632	2.955	6	3	0.8908	140
	Cre+empty HOM vs. Cre+ del CTLH HOM	27.28	30.41	-3.124	2.531	6	5	1.234	140
	Cre+empty HOM vs. Cre+ del LISH HOM	27.28	30.46	-3.18	2.413	6	6	1.318	140
	Cre+empty HOM vs. Cre+ 1/10 del WD40 HOM	27.28	21.03	6.256	2.413	6	6	2.593	140
	Cre+ FL HOM vs. Cre+ del LISH/CTLH HOM	17.95	29.91	-11.96	2.955	6	3	4.048	140
	Cre+ FL HOM vs. Cre+ del CTLH HOM	17.95	30.41	-12.45	2.531	6	5	4.922	140
	Cre+ FL HOM vs. Cre+ del LISH HOM	17.95	30.46	-12.51	2.413	6	6	5.185	140
	Cre+ FL HOM vs. Cre+ 1/10 del WD40 HOM	17.95	21.03	-3.075	2.413	6	6	1.274	140
	Cre+ del LISH/CTLH HOM vs. Cre+ del CTLH HOM	29.91	30.41	-0.4912	3.052	3	5	0.161	140
	Cre+ del LISH/CTLH HOM vs. Cre+ del LISH HOM	29.91	30.46	-0.5471	2.955	3	6	0.1851	140
	Cre+ del LISH/CTLH HOM vs. Cre+ 1/10 del WD40 HOM	29.91	21.03	8.889	2.955	3	6	3.008	140
	Cre+ del CTLH HOM vs. Cre+ del LISH HOM	30.41	30.46	-0.05583	2.531	5	6	0.02206	140
	Cre+ del CTLH HOM vs. Cre+ 1/10 del WD40 HOM	30.41	21.03	9.38	2.531	5	6	3.707	140
	Cre+ del LISH HOM vs. Cre+ 1/10 del WD40 HOM	30.46	21.03	9.436	2.413	6	6	3.911	140
	uCP
	control vs. Cre+empty HOM	77.21	53.77	23.44	2.158	10	6	10.86	140
	control vs. Cre+ FL HOM	77.21	72.69	4.522	2.158	10	6	2.095	140
	control vs. Cre+ del LISH/CTLH HOM	77.21	50.68	26.52	2.751	10	3	9.642	140
	control vs. Cre+ del CTLH HOM	77.21	47.62	29.59	2.289	10	5	12.93	140
	control vs. Cre+ del LISH HOM	77.21	53.09	24.12	2.158	10	6	11.18	140
	control vs. Cre+ 1/10 del WD40 HOM	77.21	70.03	7.176	2.158	10	6	3.325	140
	Cre+empty HOM vs. Cre+ FL HOM	53.77	72.69	-18.92	2.413	6	6	7.84	140
	Cre+empty HOM vs. Cre+ del LISH/CTLH HOM	53.77	50.68	3.086	2.955	6	3	1.044	140
	Cre+empty HOM vs. Cre+ del CTLH HOM	53.77	47.62	6.153	2.531	6	5	2.432	140
	Cre+empty HOM vs. Cre+ del LISH HOM	53.77	53.09	0.68	2.413	6	6	0.2818	140
	Cre+empty HOM vs. Cre+ 1/10 del WD40 HOM	53.77	70.03	-16.26	2.413	6	6	6.74	140
	Cre+ FL HOM vs. Cre+ del LISH/CTLH HOM	72.69	50.68	22	2.955	6	3	7.446	140
	Cre+ FL HOM vs. Cre+ del CTLH HOM	72.69	47.62	25.07	2.531	6	5	9.906	140
	Cre+ FL HOM vs. Cre+ del LISH HOM	72.69	53.09	19.6	2.413	6	6	8.122	140
	Cre+ FL HOM vs. Cre+ 1/10 del WD40 HOM	72.69	70.03	2.655	2.413	6	6	1.1	140
	Cre+ del LISH/CTLH HOM vs. Cre+ del CTLH HOM	50.68	47.62	3.067	3.052	3	5	1.005	140
	Cre+ del LISH/CTLH HOM vs. Cre+ del LISH HOM	50.68	53.09	-2.406	2.955	3	6	0.8143	140
	Cre+ del LISH/CTLH HOM vs. Cre+ 1/10 del WD40 HOM	50.68	70.03	-19.35	2.955	3	6	6.547	140
	Cre+ del CTLH HOM vs. Cre+ del LISH HOM	47.62	53.09	-5.473	2.531	5	6	2.163	140
	Cre+ del CTLH HOM vs. Cre+ 1/10 del WD40 HOM	47.62	70.03	-22.41	2.531	5	6	8.857	140
	Cre+ del LISH HOM vs. Cre+ 1/10 del WD40 HOM	53.09	70.03	-16.94	2.413	6	6	7.021	140
Fig. 5C	Within each row, compare columns (simple effects within rows)
	Number of families	4
	Number of comparisons per family	6
	Alpha	0.05
	Bonferroni's multiple comparisons test	Mean Diff.	95% CI of diff.	Significant?	Summary	Adjusted P Value
	VZ
	control vs. Cre+empty	-1.171	-6.106 to 3.765	No	ns	> 0.9999
	control vs. Cre+ FL	-0.6537	-5.589 to 4.281	No	ns	> 0.9999
	control vs. Cre+ Camsap3	-0.5094	-5.445 to 4.426	No	ns	> 0.9999
	Cre+empty vs. Cre+ FL	0.5169	-5.001 to 6.035	No	ns	> 0.9999
	Cre+empty vs. Cre+ Camsap3	0.6612	-4.857 to 6.179	No	ns	> 0.9999
	Cre+ FL vs. Cre+ Camsap3	0.1443	-5.373 to 5.662	No	ns	> 0.9999
	IZ
	control vs. Cre+empty	-11.94	-16.87 to -7.003	Yes	****	< 0.0001
	control vs. Cre+ FL	-2.87	-7.805 to 2.065	No	ns	0.7231
	control vs. Cre+ Camsap3	-2.274	-7.209 to 2.662	No	ns	> 0.9999
	Cre+empty vs. Cre+ FL	9.068	3.550 to 14.59	Yes	***	0.0002
	Cre+empty vs. Cre+ Camsap3	9.664	4.147 to 15.18	Yes	****	< 0.0001
	Cre+ FL vs. Cre+ Camsap3	0.5962	-4.922 to 6.114	No	ns	> 0.9999
	lCP
	control vs. Cre+empty	-10.33	-15.26 to -5.394	Yes	****	< 0.0001
	control vs. Cre+ FL	-0.9985	-5.934 to 3.937	No	ns	> 0.9999
	control vs. Cre+ Camsap3	-1.357	-6.293 to 3.578	No	ns	> 0.9999
	Cre+empty vs. Cre+ FL	9.331	3.814 to 14.85	Yes	****	< 0.0001
	Cre+empty vs. Cre+ Camsap3	8.972	3.454 to 14.49	Yes	***	0.0002
	Cre+ FL vs. Cre+ Camsap3	-0.359	-5.877 to 5.159	No	ns	> 0.9999
	uCP
	control vs. Cre+empty	23.44	18.50 to 28.37	Yes	****	< 0.0001
	control vs. Cre+ FL	4.522	-0.4133 to 9.457	No	ns	0.092
	control vs. Cre+ Camsap3	4.14	-0.7948 to 9.076	No	ns	0.1564
	Cre+empty vs. Cre+ FL	-18.92	-24.43 to -13.40	Yes	****	< 0.0001
	Cre+empty vs. Cre+ Camsap3	-19.3	-24.82 to -13.78	Yes	****	< 0.0001
	Cre+ FL vs. Cre+ Camsap3	-0.3815	-5.899 to 5.136	No	ns	> 0.9999
	Test details	Mean 1	Mean 2	Mean Diff.	SE of diff.	N1	N2	t	DF
	VZ
	control vs. Cre+empty	0.5301	1.701	-1.171	1.832	10	6	0.639	96
	control vs. Cre+ FL	0.5301	1.184	-0.6537	1.832	10	6	0.3568	96
	control vs. Cre+ Camsap3	0.5301	1.039	-0.5094	1.832	10	6	0.2781	96
	Cre+empty vs. Cre+ FL	1.701	1.184	0.5169	2.048	6	6	0.2523	96
	Cre+empty vs. Cre+ Camsap3	1.701	1.039	0.6612	2.048	6	6	0.3228	96
	Cre+ FL vs. Cre+ Camsap3	1.184	1.039	0.1443	2.048	6	6	0.07047	96
	IZ
	control vs. Cre+empty	5.309	17.25	-11.94	1.832	10	6	6.517	96
	control vs. Cre+ FL	5.309	8.179	-2.87	1.832	10	6	1.567	96
	control vs. Cre+ Camsap3	5.309	7.583	-2.274	1.832	10	6	1.241	96
	Cre+empty vs. Cre+ FL	17.25	8.179	9.068	2.048	6	6	4.427	96
	Cre+empty vs. Cre+ Camsap3	17.25	7.583	9.664	2.048	6	6	4.719	96
	Cre+ FL vs. Cre+ Camsap3	8.179	7.583	0.5962	2.048	6	6	0.2911	96
	lCP
	control vs. Cre+empty	16.95	27.28	-10.33	1.832	10	6	5.639	96
	control vs. Cre+ FL	16.95	17.95	-0.9985	1.832	10	6	0.545	96
	control vs. Cre+ Camsap3	16.95	18.31	-1.357	1.832	10	6	0.741	96
	Cre+empty vs. Cre+ FL	27.28	17.95	9.331	2.048	6	6	4.556	96
	Cre+empty vs. Cre+ Camsap3	27.28	18.31	8.972	2.048	6	6	4.381	96
	Cre+ FL vs. Cre+ Camsap3	17.95	18.31	-0.359	2.048	6	6	0.1753	96
	uCP
	control vs. Cre+empty	77.21	53.77	23.44	1.832	10	6	12.79	96
	control vs. Cre+ FL	77.21	72.69	4.522	1.832	10	6	2.468	96
	control vs. Cre+ Camsap3	77.21	73.07	4.14	1.832	10	6	2.26	96
	Cre+empty vs. Cre+ FL	53.77	72.69	-18.92	2.048	6	6	9.236	96
	Cre+empty vs. Cre+ Camsap3	53.77	73.07	-19.3	2.048	6	6	9.422	96
	Cre+ FL vs. Cre+ Camsap3	72.69	73.07	-0.3815	2.048	6	6	0.1863	96
Fig. 5E	Number of families	1
	Number of comparisons per family	3
	Alpha	0.05
	Bonferroni's multiple comparisons test	Mean Diff.	95% CI of diff.	Significant?	Summary	Adjusted P Value
	GFP vs. Cre+empty	0.1707	0.03693 to 0.3045	Yes	*	0.0107
	GFP vs. Cre+Camsap3	0.02489	-0.1011 to 0.1508	No	ns	> 0.9999
	Cre+empty vs. Cre+Camsap3	-0.1458	-0.2651 to -0.02651	Yes	*	0.0145
	Test details	Mean 1	Mean 2	Mean Diff.	SE of diff.	n1	n2	t	DF
	GFP vs. Cre+empty	0.3114	0.1406	0.1707	0.05005	5	6	3.411	16
	GFP vs. Cre+Camsap3	0.3114	0.2865	0.02489	0.04712	5	8	0.5282	16
	Cre+empty vs. Cre+Camsap3	0.1406	0.2865	-0.1458	0.04464	6	8	3.267	16
Fig. 5F	Within each row, compare columns (simple effects within rows)
	Number of families	10
	Number of comparisons per family	2
	Alpha	0.05
	Bonferroni's multiple comparisons test	Mean Diff.	95% CI of diff.	Significant?	Summary	Adjusted P Value
	bin1
	control vs. Cre + empty	0	-19.03 to 19.03	No	ns	> 0.9999
	control vs. Cre +Camsap3	0	-17.18 to 17.18	No	ns	> 0.9999
	bin2
	control vs. Cre + empty	8.566	-10.46 to 27.59	No	ns	0.6178
	control vs. Cre +Camsap3	5.071	-12.11 to 22.25	No	ns	> 0.9999
	bin3
	control vs. Cre + empty	19.71	0.6845 to 38.74	Yes	*	0.0407
	control vs. Cre +Camsap3	8.724	-8.453 to 25.90	No	ns	0.5025
	bin4
	control vs. Cre + empty	20.81	1.781 to 39.84	Yes	*	0.0289
	control vs. Cre +Camsap3	7.569	-9.607 to 24.75	No	ns	0.6384
	bin5
	control vs. Cre + empty	19.15	0.1223 to 38.18	Yes	*	0.0482
	control vs. Cre +Camsap3	0.3472	-16.83 to 17.52	No	ns	> 0.9999
	bin6
	control vs. Cre + empty	22.54	3.513 to 41.57	Yes	*	0.0164
	control vs. Cre +Camsap3	1.825	-15.35 to 19.00	No	ns	> 0.9999
	bin7
	control vs. Cre + empty	25.4	6.367 to 44.42	Yes	**	0.006
	control vs. Cre +Camsap3	5.436	-11.74 to 22.61	No	ns	0.9479
	bin8
	control vs. Cre + empty	25.76	6.731 to 44.79	Yes	**	0.0052
	control vs. Cre +Camsap3	3.412	-13.76 to 20.59	No	ns	> 0.9999
	bin9
	control vs. Cre + empty	24.7	5.671 to 43.73	Yes	**	0.0077
	control vs. Cre +Camsap3	0.107	-17.07 to 17.28	No	ns	> 0.9999
	bin10
	control vs. Cre + empty	19.83	0.8049 to 38.86	Yes	*	0.0392
	control vs. Cre +Camsap3	-3.22	-20.40 to 13.96	No	ns	> 0.9999
	Test details	Mean 1	Mean 2	Mean Diff.	SE of diff.	N1	N2	t	DF
	bin1
	control vs. Cre + empty	100	100	0	8.383	5	4	0	120
	control vs. Cre +Camsap3	100	100	0	7.567	5	6	0	120
	bin2
	control vs. Cre + empty	90.01	81.45	8.566	8.383	5	4	1.022	120
	control vs. Cre +Camsap3	90.01	84.94	5.071	7.567	5	6	0.6701	120
	bin3
	control vs. Cre + empty	85.49	65.78	19.71	8.383	5	4	2.352	120
	control vs. Cre +Camsap3	85.49	76.77	8.724	7.567	5	6	1.153	120
	bin4
	control vs. Cre + empty	74.39	53.58	20.81	8.383	5	4	2.482	120
	control vs. Cre +Camsap3	74.39	66.82	7.569	7.567	5	6	1	120
	bin5
	control vs. Cre + empty	60.74	41.59	19.15	8.383	5	4	2.284	120
	control vs. Cre +Camsap3	60.74	60.39	0.3472	7.567	5	6	0.04589	120
	bin6
	control vs. Cre + empty	55.04	32.5	22.54	8.383	5	4	2.689	120
	control vs. Cre +Camsap3	55.04	53.22	1.825	7.567	5	6	0.2412	120
	bin7
	control vs. Cre + empty	51.75	26.35	25.4	8.383	5	4	3.029	120
	control vs. Cre +Camsap3	51.75	46.31	5.436	7.567	5	6	0.7183	120
	bin8
	control vs. Cre + empty	45.06	19.3	25.76	8.383	5	4	3.073	120
	control vs. Cre +Camsap3	45.06	41.65	3.412	7.567	5	6	0.4508	120
	bin9
	control vs. Cre + empty	39.67	14.97	24.7	8.383	5	4	2.946	120
	control vs. Cre +Camsap3	39.67	39.57	0.107	7.567	5	6	0.01414	120
	bin10
	control vs. Cre + empty	30.91	11.08	19.83	8.383	5	4	2.366	120
	control vs. Cre +Camsap3	30.91	34.13	-3.22	7.567	5	6	0.4255	120
Fig. 6C	Within each row, compare columns (simple effects within rows)
	Number of families	8
	Number of comparisons per family	4
	Alpha	0.05
	Bonferroni's multiple comparisons test	Mean Diff.	95% CI of diff.	Significant?	Summary	Adjusted P Value
	DIV3
	WT+DMSO vs. HOM+DMSO	0	-7.352 to 7.352	No	ns	> 0.9999
	WT+DMSO vs. HOM+Q-VD-Oph	0	-7.518 to 7.518	No	ns	> 0.9999
	WT+DMSO vs. HOM+Ferrostatin	0	-9.005 to 9.005	No	ns	> 0.9999
	WT+DMSO vs. HOM+Necrostatin	0	-11.63 to 11.63	No	ns	> 0.9999
	DIV4
	WT+DMSO vs. HOM+DMSO	-0.5173	-7.870 to 6.835	No	ns	> 0.9999
	WT+DMSO vs. HOM+Q-VD-Oph	-0.8427	-8.360 to 6.675	No	ns	> 0.9999
	WT+DMSO vs. HOM+Ferrostatin	0.2843	-8.720 to 9.289	No	ns	> 0.9999
	WT+DMSO vs. HOM+Necrostatin	-0.4452	-12.07 to 11.18	No	ns	> 0.9999
	DIV5
	WT+DMSO vs. HOM+DMSO	-0.266	-7.618 to 7.086	No	ns	> 0.9999
	WT+DMSO vs. HOM+Q-VD-Oph	-0.9628	-8.480 to 6.555	No	ns	> 0.9999
	WT+DMSO vs. HOM+Ferrostatin	0.5268	-8.478 to 9.532	No	ns	> 0.9999
	WT+DMSO vs. HOM+Necrostatin	-1.251	-12.88 to 10.37	No	ns	> 0.9999
	DIV6
	WT+DMSO vs. HOM+DMSO	2.112	-5.240 to 9.465	No	ns	> 0.9999
	WT+DMSO vs. HOM+Q-VD-Oph	-0.6885	-8.206 to 6.829	No	ns	> 0.9999
	WT+DMSO vs. HOM+Ferrostatin	1.467	-7.538 to 10.47	No	ns	> 0.9999
	WT+DMSO vs. HOM+Necrostatin	-1.307	-12.93 to 10.32	No	ns	> 0.9999
	DIV7
	WT+DMSO vs. HOM+DMSO	5.614	-1.738 to 12.97	No	ns	0.2239
	WT+DMSO vs. HOM+Q-VD-Oph	-0.2195	-7.737 to 7.298	No	ns	> 0.9999
	WT+DMSO vs. HOM+Ferrostatin	1.49	-7.515 to 10.49	No	ns	> 0.9999
	WT+DMSO vs. HOM+Necrostatin	0.4711	-11.15 to 12.10	No	ns	> 0.9999
	DIV8
	WT+DMSO vs. HOM+DMSO	13.12	5.772 to 20.48	Yes	****	< 0.0001
	WT+DMSO vs. HOM+Q-VD-Oph	-0.6403	-8.158 to 6.877	No	ns	> 0.9999
	WT+DMSO vs. HOM+Ferrostatin	2.013	-6.991 to 11.02	No	ns	> 0.9999
	WT+DMSO vs. HOM+Necrostatin	7.86	-3.766 to 19.48	No	ns	0.3616
	DIV9
	WT+DMSO vs. HOM+DMSO	24.83	17.47 to 32.18	Yes	****	< 0.0001
	WT+DMSO vs. HOM+Q-VD-Oph	2.575	-4.942 to 10.09	No	ns	> 0.9999
	WT+DMSO vs. HOM+Ferrostatin	10.53	1.525 to 19.53	Yes	*	0.0142
	WT+DMSO vs. HOM+Necrostatin	19.19	7.569 to 30.82	Yes	***	0.0002
	DIV10
	WT+DMSO vs. HOM+DMSO	35.13	27.78 to 42.49	Yes	****	< 0.0001
	WT+DMSO vs. HOM+Q-VD-Oph	6.981	-0.5368 to 14.50	No	ns	0.0812
	WT+DMSO vs. HOM+Ferrostatin	20.02	11.01 to 29.02	Yes	****	< 0.0001
	WT+DMSO vs. HOM+Necrostatin	32.6	20.98 to 44.23	Yes	****	< 0.0001
	Test details	Mean 1	Mean 2	Mean Diff.	SE of diff.	N1	N2	t	DF
	DIV3
	WT+DMSO vs. HOM+DMSO	100	100	0	2.927	12	12	0	312
	WT+DMSO vs. HOM+Q-VD-Oph	100	100	0	2.992	12	11	0	312
	WT+DMSO vs. HOM+Ferrostatin	100	100	0	3.584	12	6	0	312
	WT+DMSO vs. HOM+Necrostatin	100	100	0	4.627	12	3	0	312
	DIV4
	WT+DMSO vs. HOM+DMSO	97.07	97.58	-0.5173	2.927	12	12	0.1768	312
	WT+DMSO vs. HOM+Q-VD-Oph	97.07	97.91	-0.8427	2.992	12	11	0.2816	312
	WT+DMSO vs. HOM+Ferrostatin	97.07	96.78	0.2843	3.584	12	6	0.07933	312
	WT+DMSO vs. HOM+Necrostatin	97.07	97.51	-0.4452	4.627	12	3	0.09621	312
	DIV5
	WT+DMSO vs. HOM+DMSO	94.23	94.5	-0.266	2.927	12	12	0.09088	312
	WT+DMSO vs. HOM+Q-VD-Oph	94.23	95.19	-0.9628	2.992	12	11	0.3218	312
	WT+DMSO vs. HOM+Ferrostatin	94.23	93.7	0.5268	3.584	12	6	0.147	312
	WT+DMSO vs. HOM+Necrostatin	94.23	95.48	-1.251	4.627	12	3	0.2704	312
	DIV6
	WT+DMSO vs. HOM+DMSO	90.19	88.08	2.112	2.927	12	12	0.7218	312
	WT+DMSO vs. HOM+Q-VD-Oph	90.19	90.88	-0.6885	2.992	12	11	0.2301	312
	WT+DMSO vs. HOM+Ferrostatin	90.19	88.73	1.467	3.584	12	6	0.4092	312
	WT+DMSO vs. HOM+Necrostatin	90.19	91.5	-1.307	4.627	12	3	0.2825	312
	DIV7
	WT+DMSO vs. HOM+DMSO	86.34	80.72	5.614	2.927	12	12	1.918	312
	WT+DMSO vs. HOM+Q-VD-Oph	86.34	86.56	-0.2195	2.992	12	11	0.07336	312
	WT+DMSO vs. HOM+Ferrostatin	86.34	84.85	1.49	3.584	12	6	0.4156	312
	WT+DMSO vs. HOM+Necrostatin	86.34	85.87	0.4711	4.627	12	3	0.1018	312
	DIV8
	WT+DMSO vs. HOM+DMSO	79.84	66.72	13.12	2.927	12	12	4.485	312
	WT+DMSO vs. HOM+Q-VD-Oph	79.84	80.48	-0.6403	2.992	12	11	0.214	312
	WT+DMSO vs. HOM+Ferrostatin	79.84	77.83	2.013	3.584	12	6	0.5617	312
	WT+DMSO vs. HOM+Necrostatin	79.84	71.98	7.86	4.627	12	3	1.699	312
	DIV9
	WT+DMSO vs. HOM+DMSO	74.46	49.63	24.83	2.927	12	12	8.483	312
	WT+DMSO vs. HOM+Q-VD-Oph	74.46	71.88	2.575	2.992	12	11	0.8607	312
	WT+DMSO vs. HOM+Ferrostatin	74.46	63.93	10.53	3.584	12	6	2.938	312
	WT+DMSO vs. HOM+Necrostatin	74.46	55.26	19.19	4.627	12	3	4.148	312
	DIV10
	WT+DMSO vs. HOM+DMSO	68.86	33.73	35.13	2.927	12	12	12	312
	WT+DMSO vs. HOM+Q-VD-Oph	68.86	61.88	6.981	2.992	12	11	2.333	312
	WT+DMSO vs. HOM+Ferrostatin	68.86	48.84	20.02	3.584	12	6	5.584	312
	WT+DMSO vs. HOM+Necrostatin	68.86	36.26	32.6	4.627	12	3	7.045	312
Fig. 7D	Table Analyzed	qPCR DIV6		Table Analyzed	qPCR DIV6		Table Analyzed	qPCR DIV6		Table Analyzed	qPCR DIV4
	Column H	TubA4A in HOM		Column I	Tubb4A in HOM		Column J	Tubb4b in HOM		Column E	Nefl in HOM
	vs.	vs.		vs.	vs.		vs.	vs.		vs.	vs.
	Column A	WT		Column A	WT		Column A	WT		Column A	WT
	Unpaired t test			Unpaired t test			Unpaired t test			Unpaired t test
	P value	< 0.0001		P value	0.0004		P value	0.0002		P value	0.0006
	P value summary	****		P value summary	***		P value summary	***		P value summary	***
	Significantly different? (P < 0.05)	Yes		Significantly different? (P < 0.05)	Yes		Significantly different? (P < 0.05)	Yes		Significantly different? (P < 0.05)	Yes
	One- or two-tailed P value?	Two-tailed		One- or two-tailed P value?	Two-tailed		One- or two-tailed P value?	Two-tailed		One- or two-tailed P value?	Two-tailed
	t, df	t=9.153 df=10		t, df	t=5.242 df=10		t, df	t=5.897 df=10		t, df	t=4.888 df=10
	How big is the difference?			How big is the difference?			How big is the difference?			How big is the difference?
	Mean ± SEM of column A	1.000 ± 0.0 N=6		Mean ± SEM of column A	1.000 ± 0.0 N=6		Mean ± SEM of column A	1.000 ± 0.0 N=6		Mean ± SEM of column A	1.000 ± 0.0 N=6
	Mean ± SEM of column H	0.4344 ± 0.06180 N=6		Mean ± SEM of column I	0.5713 ± 0.08179 N=6		Mean ± SEM of column J	0.5674 ± 0.07336 N=6		Mean ± SEM of column E	0.6394 ± 0.07378 N=6
	Difference between means	-0.5656 ± 0.06180		Difference between means	-0.4287 ± 0.08179		Difference between means	-0.4326 ± 0.07336		Difference between means	-0.3606 ± 0.07378
	95% confidence interval	-0.7033 to -0.4279		95% confidence interval	-0.6110 to -0.2465		95% confidence interval	-0.5961 to -0.2691		95% confidence interval	-0.5250 to -0.1962
	R squared	0.8934		R squared	0.7332		R squared	0.7766		R squared	0.7049
	F test to compare variances			F test to compare variances			F test to compare variances			F test to compare variances
	F,DFn, Dfd			F,DFn, Dfd			F,DFn, Dfd			F,DFn, Dfd
	P value			P value			P value			P value
	P value summary			P value summary			P value summary			P value summary
	Significantly different? (P < 0.05)			Significantly different? (P < 0.05)			Significantly different? (P < 0.05)			Significantly different? (P < 0.05)
	Table Analyzed	qPCR DIV6		Table Analyzed	qPCR DIV6		Table Analyzed	qPCR DIV6		Table Analyzed	qPCR DIV6
	Column B	Dync1l1 in HOM		Column C	Klc2 in HOM		Column K	Uqcrq in HOM		Column D	Ndufs in HOM
	vs.	vs.		vs.	vs.		vs.	vs.		vs.	vs.
	Column A	WT		Column A	WT		Column A	WT		Column A	WT
	Unpaired t test			Unpaired t test			Unpaired t test			Unpaired t test
	P value	0.001		P value	0.0042		P value	0.0023		P value	0.0036
	P value summary	***		P value summary	**		P value summary	**		P value summary	**
	Significantly different? (P < 0.05)	Yes		Significantly different? (P < 0.05)	Yes		Significantly different? (P < 0.05)	Yes		Significantly different? (P < 0.05)	Yes
	One- or two-tailed P value?	Two-tailed		One- or two-tailed P value?	Two-tailed		One- or two-tailed P value?	Two-tailed		One- or two-tailed P value?	Two-tailed
	t, df	t=4.594 df=10		t, df	t=3.680 df=10		t, df	t=4.197 df=9		t, df	t=3.778 df=10
	How big is the difference?			How big is the difference?			How big is the difference?			How big is the difference?
	Mean ± SEM of column A	1.000 ± 0.0 N=6		Mean ± SEM of column A	1.000 ± 0.0 N=6		Mean ± SEM of column A	1.000 ± 0.0 N=6		Mean ± SEM of column A	1.000 ± 0.0 N=6
	Mean ± SEM of column B	0.7334 ± 0.05804 N=6		Mean ± SEM of column C	0.6997 ± 0.08161 N=6		Mean ± SEM of column K	0.7339 ± 0.07023 N=5		Mean ± SEM of column D	0.7581 ± 0.06402 N=6
	Difference between means	-0.2666 ± 0.05804		Difference between means	-0.3003 ± 0.08161		Difference between means	-0.2661 ± 0.06339		Difference between means	-0.2419 ± 0.06402
	95% confidence interval	-0.3960 to -0.1373		95% confidence interval	-0.4821 to -0.1185		95% confidence interval	-0.4095 to -0.1227		95% confidence interval	-0.3845 to -0.09920
	R squared	0.6785		R squared	0.5752		R squared	0.6618		R squared	0.588
	F test to compare variances			F test to compare variances			F test to compare variances			F test to compare variances
	F,DFn, Dfd			F,DFn, Dfd			F,DFn, Dfd			F,DFn, Dfd
	P value			P value			P value			P value
	P value summary			P value summary			P value summary			P value summary
	Significantly different? (P < 0.05)			Significantly different? (P < 0.05)			Significantly different? (P < 0.05)			Significantly different? (P < 0.05)
	Table Analyzed	qPCR DIV6		Table Analyzed	qPCR DIV6		Table Analyzed	qPCR DIV6
	Column G	Trap1in HOM		Column F	Sod1in HOM		Column L	Atf4 in HOM
	vs.	vs.		vs.	vs.		vs.	vs.
	Column A	WT		Column A	WT		Column A	WT
	Unpaired t test			Unpaired t test			Unpaired t test
	P value	0.0011		P value	0.1005		P value	0.0298
	P value summary	**		P value summary	ns		P value summary	*
	Significantly different? (P < 0.05)	Yes		Significantly different? (P < 0.05)	No		Significantly different? (P < 0.05)	Yes
	One- or two-tailed P value?	Two-tailed		One- or two-tailed P value?	Two-tailed		One- or two-tailed P value?	Two-tailed
	t, df	t=4.523 df=10		t, df	t=1.830 df=9		t, df	t=2.720 df=7
	How big is the difference?			How big is the difference?			How big is the difference?
	Mean ± SEM of column A	1.000 ± 0.0 N=6		Mean ± SEM of column A	1.000 ± 0.0 N=6		Mean ± SEM of column A	1.000 ± 0.0 N=6
	Mean ± SEM of column G	0.6425 ± 0.07903 N=6		Mean ± SEM of column F	0.8445 ± 0.09413 N=5		Mean ± SEM of column L	0.6620 ± 0.1898 N=3
	Difference between means	-0.3575 ± 0.07903		Difference between means	-0.1555 ± 0.08497		Difference between means	-0.3380 ± 0.1243
	95% confidence interval	-0.5336 to -0.1814		95% confidence interval	-0.3477 to 0.03671		95% confidence interval	-0.6319 to -0.04414
	R squared	0.6717		R squared	0.2712		R squared	0.5138
	F test to compare variances			F test to compare variances			F test to compare variances
	F,DFn, Dfd			F,DFn, Dfd			F,DFn, Dfd
	P value			P value			P value
	P value summary			P value summary			P value summary
	Significantly different? (P < 0.05)			Significantly different? (P < 0.05)			Significantly different? (P < 0.05)
Fig. 7F	Table Analyzed	mitochondria number
	Column B	HOM
	vs.	vs.
	Column A	WT
	Unpaired t test with Welch's correction
	P value	0.0012
	P value summary	**
	Significantly different? (P < 0.05)	Yes
	One- or two-tailed P value?	Two-tailed
	Welch-corrected t, df	t=3.296 df=176.7
	How big is the difference?
	Mean ± SEM of column A	7.678 ± 0.5544 N=96
	Mean ± SEM of column B	5.379 ± 0.4234 N=94
	Difference between means	-2.299 ± 0.6975
	95% confidence interval	-3.675 to -0.9222
	R squared	0.0579
	F test to compare variances
	F,DFn, Dfd	1.751, 95, 93
	P value	0.0072
	P value summary	**
	Significantly different? (P < 0.05)	Yes
Fig. 7G	Table Analyzed	Ferret length by bins
	Two-way RM ANOVA	Matching: Across row
	Alpha	0.05
	Source of Variation	% of total variation	P value	P value summary	Significant?
	Interaction	0.9292	< 0.0001	****	Yes
	Time	98.51	< 0.0001	****	Yes
	Column Factor	1.528e-15	> 0.9999	ns	No
	Subjects (matching)	0.4618	< 0.0001	****	Yes
	ANOVA table	SS	DF	MS	F (DFn, DFd)	P value
	Interaction	414.8	6	69.14	F (6, 28) = 45.37	P < 0.0001
	Time	43981	6	7330	F (6, 28) = 995.4	P < 0.0001
	Column Factor	6.821e-13	1	6.821e-13	F (1, 28) = 4.477e-013	P > 0.9999
	Subjects (matching)	206.2	28	7.364	F (28, 28) = 4.833	P < 0.0001
	Residual	42.67	28	1.524
	Number of missing values	0
	Compare each cell mean with the other cell mean in that row.
	Number of families	1
	Number of comparisons per family	7
	Alpha	0.05
	Bonferroni's multiple comparisons test	Mean Diff.	95% CI of diff.	Significant?	Summary
	WT - HOM
	0-1.5	-11.04	-13.31 to -8.778	Yes	****
	1.5-2.0	5.381	3.115 to 7.647	Yes	****
	2.0-2.5	3.391	1.125 to 5.656	Yes	**
	2.5-3.0	1.389	-0.8769 to 3.655	No	ns
	3.0-3.5	-0.6266	-2.892 to 1.639	No	ns
	3.5-4.0	0.8949	-1.371 to 3.161	No	ns
	>4	0.6149	-1.651 to 2.881	No	ns
	Test details	Mean 1	Mean 2	Mean Diff.	SE of diff.	N1	N2	t	DF
	WT - HOM
	0-1.5	68.99	80.03	-11.04	0.7807	5	5	14.15	28
	1.5-2.0	17.95	12.57	5.381	0.7807	5	5	6.893	28
	2.0-2.5	7.653	4.262	3.391	0.7807	5	5	4.343	28
	2.5-3.0	2.585	1.196	1.389	0.7807	5	5	1.779	28
	3.0-3.5	1.314	1.94	-0.6266	0.7807	5	5	0.8026	28
	3.5-4.0	0.8949	0	0.8949	0.7807	5	5	1.146	28
	>4	0.6149	0	0.6149	0.7807	5	5	0.7877	28
Fig. 7H	Table Analyzed	TMRE intensity
	Column B	HOM
	vs.	vs.
	Column A	WT
	Mann Whitney test
	P value	< 0.0001
	Exact or approximate P value?	Approximate
	P value summary	****
	Significantly different? (P < 0.05)	Yes
	One- or two-tailed P value?	Two-tailed
	Sum of ranks in column A,B	1.536e+007 , 3.029e+007
	Mann-Whitney U	8020000
	Difference between medians
	Median of column A	274.3
	Median of column B	373.4
	Difference: Actual	99.17
	Difference: Hodges-Lehmann	93.05
Fig. 7I	Table Analyzed	roGFP2 signal
	Column B	HOM
	vs.	vs.
	Column A	WT
	Unpaired t test with Welch's correction
	P value	< 0.0001
	P value summary	****
	Significantly different? (P < 0.05)	Yes
	One- or two-tailed P value?	Two-tailed
	Welch-corrected t, df	t=4.564 df=101.5
	How big is the difference?
	Mean ± SEM of column A	0.2417 ± 0.005507 N=56
	Mean ± SEM of column B	0.2791 ± 0.006079 N=50
	Difference between means	0.03744 ± 0.008202
	95% confidence interval	0.02117 to 0.05371
	R squared	0.1703
	F test to compare variances
	F,DFn, Dfd	1.088, 49, 55
	P value	0.7585
	P value summary	ns
	Significantly different? (P < 0.05)	No
	Model comparison	SS	DF	Probability it is correct
	Null H. Population means identical	0.2209	105	0.02%
	Alternative H: Distinct population means	0.1839	104	99.98%
	Ratio of probabilities			5768
	Difference in AICc			17.32
Fig. 7K	Table Analyzed	percent stationary mitochondria
	Column B	HOM
	vs.	vs.
	Column A	WT
	Unpaired t test
	P value	0.0041
	P value summary	**
	Significantly different? (P < 0.05)	Yes
	One- or two-tailed P value?	Two-tailed
	t, df	t=2.925 df=123
	How big is the difference?
	Mean ± SEM of column A	77.74 ± 1.926 N=64
	Mean ± SEM of column B	85.67 ± 1.902 N=61
	Difference between means	7.926 ± 2.709
	95% confidence interval	2.563 to 13.29
	R squared	0.06505
	F test to compare variances
	F,DFn, Dfd	1.075, 63, 60
	P value	0.7794
	P value summary	ns
	Significantly different? (P < 0.05)	No
Fig. 7M	Table Analyzed	percent stationary lysosomes
	Column B	HOM
	vs.	vs.
	Column A	WT
	Unpaired t test
	P value	0.0001
	P value summary	***
	Significantly different? (P < 0.05)	Yes
	One- or two-tailed P value?	Two-tailed
	t, df	t=4.112 df=58
	How big is the difference?
	Mean ± SEM of column A	45.43 ± 3.885 N=30
	Mean ± SEM of column B	65.40 ± 2.915 N=30
	Difference between means	19.97 ± 4.857
	95% confidence interval	10.25 to 29.70
	R squared	0.2258
	F test to compare variances
	F,DFn, Dfd	1.776, 29, 29
	P value	0.1278
	P value summary	ns
	Significantly different? (P < 0.05)	No
Fig. 7N	Table Analyzed	Acety tub / Alpha Tub DIV6
	Column B	HOM
	vs.	vs.
	Column A	WT
	Unpaired t test
	P value	0.0076
	P value summary	**
	Significantly different? (P < 0.05)	Yes
	One- or two-tailed P value?	Two-tailed
	t, df	t=4.974 df=4
	How big is the difference?
	Mean ± SEM of column A	1.000 ± 0.0 N=3
	Mean ± SEM of column B	0.4480 ± 0.1110 N=3
	Difference between means	-0.5520 ± 0.1110
	95% confidence interval	-0.8601 to -0.2439
	R squared	0.8608
	F test to compare variances
	F,DFn, Dfd
	P value
	P value summary
	Significantly different? (P < 0.05)
Fig. 7P	Within each row, compare columns (simple effects within rows)
	Number of families	8
	Number of comparisons per family	2
	Alpha	0.05
	Bonferroni's multiple comparisons test	Mean Diff.	95% CI of diff.	Significant?	Summary	Adjusted P Value
	DIV3
	WT+DMSO vs. HOM+DMSO	0	-6.340 to 6.340	No	ns	> 0.9999
	WT+DMSO vs. HOM+ EpoD	0	-6.848 to 6.848	No	ns	> 0.9999
	DIV4
	WT+DMSO vs. HOM+DMSO	-0.5173	-6.857 to 5.822	No	ns	> 0.9999
	WT+DMSO vs. HOM+ EpoD	-0.5805	-7.428 to 6.267	No	ns	> 0.9999
	DIV5
	WT+DMSO vs. HOM+DMSO	-0.266	-6.606 to 6.074	No	ns	> 0.9999
	WT+DMSO vs. HOM+ EpoD	-0.8748	-7.722 to 5.973	No	ns	> 0.9999
	DIV6
	WT+DMSO vs. HOM+DMSO	2.112	-4.227 to 8.452	No	ns	0.9061
	WT+DMSO vs. HOM+ EpoD	-0.2005	-7.048 to 6.647	No	ns	> 0.9999
	DIV7
	WT+DMSO vs. HOM+DMSO	5.614	-0.7251 to 11.95	No	ns	0.0938
	WT+DMSO vs. HOM+ EpoD	-0.06632	-6.914 to 6.781	No	ns	> 0.9999
	DIV8
	WT+DMSO vs. HOM+DMSO	13.12	6.785 to 19.46	Yes	****	< 0.0001
	WT+DMSO vs. HOM+ EpoD	0.4229	-6.425 to 7.270	No	ns	> 0.9999
	DIV9
	WT+DMSO vs. HOM+DMSO	24.83	18.49 to 31.17	Yes	****	< 0.0001
	WT+DMSO vs. HOM+ EpoD	6.724	-0.1235 to 13.57	No	ns	0.0554
	DIV10
	WT+DMSO vs. HOM+DMSO	35.13	28.79 to 41.47	Yes	****	< 0.0001
	WT+DMSO vs. HOM+ EpoD	10.98	4.130 to 17.83	Yes	***	0.0007
	Test details	Mean 1	Mean 2	Mean Diff.	SE of diff.	N1	N2	t	DF
	DIV3
	WT+DMSO vs. HOM+DMSO	100	100	0	2.811	12	12	0	240
	WT+DMSO vs. HOM+ EpoD	100	100	0	3.036	12	9	0	240
	DIV4
	WT+DMSO vs. HOM+DMSO	97.07	97.58	-0.5173	2.811	12	12	0.1841	240
	WT+DMSO vs. HOM+ EpoD	97.07	97.65	-0.5805	3.036	12	9	0.1912	240
	DIV5
	WT+DMSO vs. HOM+DMSO	94.23	94.5	-0.266	2.811	12	12	0.09462	240
	WT+DMSO vs. HOM+ EpoD	94.23	95.11	-0.8748	3.036	12	9	0.2882	240
	DIV6
	WT+DMSO vs. HOM+DMSO	90.19	88.08	2.112	2.811	12	12	0.7515	240
	WT+DMSO vs. HOM+ EpoD	90.19	90.39	-0.2005	3.036	12	9	0.06605	240
	DIV7
	WT+DMSO vs. HOM+DMSO	86.34	80.72	5.614	2.811	12	12	1.998	240
	WT+DMSO vs. HOM+ EpoD	86.34	86.4	-0.06632	3.036	12	9	0.02184	240
	DIV8
	WT+DMSO vs. HOM+DMSO	79.84	66.72	13.12	2.811	12	12	4.669	240
	WT+DMSO vs. HOM+ EpoD	79.84	79.42	0.4229	3.036	12	9	0.1393	240
	DIV9
	WT+DMSO vs. HOM+DMSO	74.46	49.63	24.83	2.811	12	12	8.833	240
	WT+DMSO vs. HOM+ EpoD	74.46	67.73	6.724	3.036	12	9	2.215	240
	DIV10
	WT+DMSO vs. HOM+DMSO	68.86	33.73	35.13	2.811	12	12	12.5	240
	WT+DMSO vs. HOM+ EpoD	68.86	57.88	10.98	3.036	12	9	3.616	240
Fig. 8B	Table Analyzed	Migration of WDR47 homozygous depleted neurons rescued with hWDR47 variants
	Two-way ANOVA	Ordinary
	Alpha	0.05
	Source of Variation	% of total variation	P value	P value summary	Significant?
	Interaction	5.147	< 0.0001	****	Yes
	Row Factor	84.35	< 0.0001	****	Yes
	Column Factor	6.995e-14	> 0.9999	ns	No
	ANOVA table	SS	DF	MS	F (DFn, DFd)	P value
	Interaction	5354	18	297.4	F (18, 156) = 18.62	P < 0.0001
	Row Factor	87736	3	29245	F (3, 156) = 1830	P < 0.0001
	Column Factor	7.276e-11	6	1.213e-11	F (6, 156) = 7.590e-013	P > 0.9999
	Residual	2492	156	15.98
	Number of missing values	96
	Within each row, compare columns (simple effects within rows)
	Number of families	4
	Number of comparisons per family	21
	Alpha	0.05
	Bonferroni's multiple comparisons test	Mean Diff.	95% CI of diff.	Significant?	Summary	Adjusted P Value
	VZ/SVZ
	control vs. ND Cre+ ND empty	-1.393	-7.768 to 4.983	No	ns	> 0.9999
	control vs. ND Cre+ ND hWDR47 FL	-1.061	-7.436 to 5.314	No	ns	> 0.9999
	control vs. ND Cre+ ND hWDR47 D467H	-5.332	-11.71 to 1.043	No	ns	0.2249
	control vs. ND Cre+ ND hWDR47 K593R	-3.396	-9.771 to 2.980	No	ns	> 0.9999
	control vs. ND Cre+ ND hWDR47 P651L	-1.347	-7.722 to 5.028	No	ns	> 0.9999
	control vs. ND Cre+ ND hWDR47 H660P	-2.916	-9.291 to 3.460	No	ns	> 0.9999
	ND Cre+ ND empty vs. ND Cre+ ND hWDR47 FL	0.3319	-6.796 to 7.460	No	ns	> 0.9999
	ND Cre+ ND empty vs. ND Cre+ ND hWDR47 D467H	-3.939	-11.07 to 3.189	No	ns	> 0.9999
	ND Cre+ ND empty vs. ND Cre+ ND hWDR47 K593R	-2.003	-9.131 to 5.125	No	ns	> 0.9999
	ND Cre+ ND empty vs. ND Cre+ ND hWDR47 P651L	0.04599	-7.082 to 7.174	No	ns	> 0.9999
	ND Cre+ ND empty vs. ND Cre+ ND hWDR47 H660P	-1.523	-8.651 to 5.605	No	ns	> 0.9999
	ND Cre+ ND hWDR47 FL vs. ND Cre+ ND hWDR47 D467H	-4.271	-11.40 to 2.857	No	ns	> 0.9999
	ND Cre+ ND hWDR47 FL vs. ND Cre+ ND hWDR47 K593R	-2.335	-9.463 to 4.793	No	ns	> 0.9999
	ND Cre+ ND hWDR47 FL vs. ND Cre+ ND hWDR47 P651L	-0.2859	-7.414 to 6.842	No	ns	> 0.9999
	ND Cre+ ND hWDR47 FL vs. ND Cre+ ND hWDR47 H660P	-1.855	-8.983 to 5.273	No	ns	> 0.9999
	ND Cre+ ND hWDR47 D467H vs. ND Cre+ ND hWDR47 K593R	1.936	-5.192 to 9.064	No	ns	> 0.9999
	ND Cre+ ND hWDR47 D467H vs. ND Cre+ ND hWDR47 P651L	3.985	-3.143 to 11.11	No	ns	> 0.9999
	ND Cre+ ND hWDR47 D467H vs. ND Cre+ ND hWDR47 H660P	2.416	-4.712 to 9.544	No	ns	> 0.9999
	ND Cre+ ND hWDR47 K593R vs. ND Cre+ ND hWDR47 P651L	2.049	-5.079 to 9.177	No	ns	> 0.9999
	ND Cre+ ND hWDR47 K593R vs. ND Cre+ ND hWDR47 H660P	0.4798	-6.648 to 7.608	No	ns	> 0.9999
	ND Cre+ ND hWDR47 P651L vs. ND Cre+ ND hWDR47 H660P	-1.569	-8.697 to 5.559	No	ns	> 0.9999
	IZ
	control vs. ND Cre+ ND empty	-11.88	-18.25 to -5.502	Yes	****	< 0.0001
	control vs. ND Cre+ ND hWDR47 FL	-3.633	-10.01 to 2.742	No	ns	> 0.9999
	control vs. ND Cre+ ND hWDR47 D467H	-9.952	-16.33 to -3.577	Yes	****	< 0.0001
	control vs. ND Cre+ ND hWDR47 K593R	-11.25	-17.62 to -4.874	Yes	****	< 0.0001
	control vs. ND Cre+ ND hWDR47 P651L	-5.788	-12.16 to 0.5869	No	ns	0.1194
	control vs. ND Cre+ ND hWDR47 H660P	-8.02	-14.40 to -1.644	Yes	**	0.0032
	ND Cre+ ND empty vs. ND Cre+ ND hWDR47 FL	8.244	1.116 to 15.37	Yes	**	0.0099
	ND Cre+ ND empty vs. ND Cre+ ND hWDR47 D467H	1.925	-5.203 to 9.053	No	ns	> 0.9999
	ND Cre+ ND empty vs. ND Cre+ ND hWDR47 K593R	0.628	-6.500 to 7.756	No	ns	> 0.9999
	ND Cre+ ND empty vs. ND Cre+ ND hWDR47 P651L	6.089	-1.039 to 13.22	No	ns	0.1927
	ND Cre+ ND empty vs. ND Cre+ ND hWDR47 H660P	3.857	-3.271 to 10.99	No	ns	> 0.9999
	ND Cre+ ND hWDR47 FL vs. ND Cre+ ND hWDR47 D467H	-6.319	-13.45 to 0.8089	No	ns	0.1448
	ND Cre+ ND hWDR47 FL vs. ND Cre+ ND hWDR47 K593R	-7.616	-14.74 to -0.4883	Yes	*	0.0251
	ND Cre+ ND hWDR47 FL vs. ND Cre+ ND hWDR47 P651L	-2.155	-9.283 to 4.972	No	ns	> 0.9999
	ND Cre+ ND hWDR47 FL vs. ND Cre+ ND hWDR47 H660P	-4.387	-11.51 to 2.741	No	ns	> 0.9999
	ND Cre+ ND hWDR47 D467H vs. ND Cre+ ND hWDR47 K593R	-1.297	-8.425 to 5.831	No	ns	> 0.9999
	ND Cre+ ND hWDR47 D467H vs. ND Cre+ ND hWDR47 P651L	4.164	-2.964 to 11.29	No	ns	> 0.9999
	ND Cre+ ND hWDR47 D467H vs. ND Cre+ ND hWDR47 H660P	1.932	-5.196 to 9.060	No	ns	> 0.9999
	ND Cre+ ND hWDR47 K593R vs. ND Cre+ ND hWDR47 P651L	5.461	-1.667 to 12.59	No	ns	0.4032
	ND Cre+ ND hWDR47 K593R vs. ND Cre+ ND hWDR47 H660P	3.229	-3.899 to 10.36	No	ns	> 0.9999
	ND Cre+ ND hWDR47 P651L vs. ND Cre+ ND hWDR47 H660P	-2.231	-9.359 to 4.896	No	ns	> 0.9999
	lCP
	control vs. ND Cre+ ND empty	-10.64	-17.02 to -4.268	Yes	****	< 0.0001
	control vs. ND Cre+ ND hWDR47 FL	-0.4562	-6.832 to 5.919	No	ns	> 0.9999
	control vs. ND Cre+ ND hWDR47 D467H	-5.179	-11.55 to 1.196	No	ns	0.2757
	control vs. ND Cre+ ND hWDR47 K593R	-7.727	-14.10 to -1.352	Yes	**	0.0053
	control vs. ND Cre+ ND hWDR47 P651L	-8.105	-14.48 to -1.730	Yes	**	0.0027
	control vs. ND Cre+ ND hWDR47 H660P	-3.841	-10.22 to 2.534	No	ns	> 0.9999
	ND Cre+ ND empty vs. ND Cre+ ND hWDR47 FL	10.19	3.059 to 17.32	Yes	***	0.0004
	ND Cre+ ND empty vs. ND Cre+ ND hWDR47 D467H	5.465	-1.663 to 12.59	No	ns	0.4014
	ND Cre+ ND empty vs. ND Cre+ ND hWDR47 K593R	2.916	-4.212 to 10.04	No	ns	> 0.9999
	ND Cre+ ND empty vs. ND Cre+ ND hWDR47 P651L	2.538	-4.590 to 9.666	No	ns	> 0.9999
	ND Cre+ ND empty vs. ND Cre+ ND hWDR47 H660P	6.803	-0.3253 to 13.93	No	ns	0.0776
	ND Cre+ ND hWDR47 FL vs. ND Cre+ ND hWDR47 D467H	-4.723	-11.85 to 2.405	No	ns	0.8902
	ND Cre+ ND hWDR47 FL vs. ND Cre+ ND hWDR47 K593R	-7.271	-14.40 to -0.1432	Yes	*	0.041
	ND Cre+ ND hWDR47 FL vs. ND Cre+ ND hWDR47 P651L	-7.649	-14.78 to -0.5212	Yes	*	0.024
	ND Cre+ ND hWDR47 FL vs. ND Cre+ ND hWDR47 H660P	-3.385	-10.51 to 3.743	No	ns	> 0.9999
	ND Cre+ ND hWDR47 D467H vs. ND Cre+ ND hWDR47 K593R	-2.548	-9.676 to 4.579	No	ns	> 0.9999
	ND Cre+ ND hWDR47 D467H vs. ND Cre+ ND hWDR47 P651L	-2.926	-10.05 to 4.202	No	ns	> 0.9999
	ND Cre+ ND hWDR47 D467H vs. ND Cre+ ND hWDR47 H660P	1.338	-5.790 to 8.466	No	ns	> 0.9999
	ND Cre+ ND hWDR47 K593R vs. ND Cre+ ND hWDR47 P651L	-0.378	-7.506 to 6.750	No	ns	> 0.9999
	ND Cre+ ND hWDR47 K593R vs. ND Cre+ ND hWDR47 H660P	3.886	-3.241 to 11.01	No	ns	> 0.9999
	ND Cre+ ND hWDR47 P651L vs. ND Cre+ ND hWDR47 H660P	4.264	-2.863 to 11.39	No	ns	> 0.9999
	uCP
	control vs. ND Cre+ ND empty	23.91	17.54 to 30.29	Yes	****	< 0.0001
	control vs. ND Cre+ ND hWDR47 FL	5.15	-1.225 to 11.53	No	ns	0.2863
	control vs. ND Cre+ ND hWDR47 D467H	20.46	14.09 to 26.84	Yes	****	< 0.0001
	control vs. ND Cre+ ND hWDR47 K593R	22.37	16.00 to 28.75	Yes	****	< 0.0001
	control vs. ND Cre+ ND hWDR47 P651L	15.24	8.865 to 21.62	Yes	****	< 0.0001
	control vs. ND Cre+ ND hWDR47 H660P	14.78	8.401 to 21.15	Yes	****	< 0.0001
	ND Cre+ ND empty vs. ND Cre+ ND hWDR47 FL	-18.76	-25.89 to -11.64	Yes	****	< 0.0001
	ND Cre+ ND empty vs. ND Cre+ ND hWDR47 D467H	-3.451	-10.58 to 3.677	No	ns	> 0.9999
	ND Cre+ ND empty vs. ND Cre+ ND hWDR47 K593R	-1.541	-8.669 to 5.586	No	ns	> 0.9999
	ND Cre+ ND empty vs. ND Cre+ ND hWDR47 P651L	-8.673	-15.80 to -1.545	Yes	**	0.0051
	ND Cre+ ND empty vs. ND Cre+ ND hWDR47 H660P	-9.137	-16.26 to -2.009	Yes	**	0.0024
	ND Cre+ ND hWDR47 FL vs. ND Cre+ ND hWDR47 D467H	15.31	8.185 to 22.44	Yes	****	< 0.0001
	ND Cre+ ND hWDR47 FL vs. ND Cre+ ND hWDR47 K593R	17.22	10.09 to 24.35	Yes	****	< 0.0001
	ND Cre+ ND hWDR47 FL vs. ND Cre+ ND hWDR47 P651L	10.09	2.962 to 17.22	Yes	***	0.0005
	ND Cre+ ND hWDR47 FL vs. ND Cre+ ND hWDR47 H660P	9.626	2.498 to 16.75	Yes	**	0.0011
	ND Cre+ ND hWDR47 D467H vs. ND Cre+ ND hWDR47 K593R	1.909	-5.219 to 9.037	No	ns	> 0.9999
	ND Cre+ ND hWDR47 D467H vs. ND Cre+ ND hWDR47 P651L	-5.222	-12.35 to 1.906	No	ns	0.5254
	ND Cre+ ND hWDR47 D467H vs. ND Cre+ ND hWDR47 H660P	-5.686	-12.81 to 1.442	No	ns	0.3113
	ND Cre+ ND hWDR47 K593R vs. ND Cre+ ND hWDR47 P651L	-7.131	-14.26 to -0.003588	Yes	*	0.0498
	ND Cre+ ND hWDR47 K593R vs. ND Cre+ ND hWDR47 H660P	-7.596	-14.72 to -0.4676	Yes	*	0.0259
	ND Cre+ ND hWDR47 P651L vs. ND Cre+ ND hWDR47 H660P	-0.464	-7.592 to 6.664	No	ns	> 0.9999
	Test details	Mean 1	Mean 2	Mean Diff.	SE of diff.	N1	N2	t	DF
	VZ/SVZ
	control vs. ND Cre+ ND empty	1.025	2.418	-1.393	2.064	10	6	0.6748	156
	control vs. ND Cre+ ND hWDR47 FL	1.025	2.086	-1.061	2.064	10	6	0.514	156
	control vs. ND Cre+ ND hWDR47 D467H	1.025	6.357	-5.332	2.064	10	6	2.583	156
	control vs. ND Cre+ ND hWDR47 K593R	1.025	4.421	-3.396	2.064	10	6	1.645	156
	control vs. ND Cre+ ND hWDR47 P651L	1.025	2.372	-1.347	2.064	10	6	0.6525	156
	control vs. ND Cre+ ND hWDR47 H660P	1.025	3.941	-2.916	2.064	10	6	1.413	156
	ND Cre+ ND empty vs. ND Cre+ ND hWDR47 FL	2.418	2.086	0.3319	2.308	6	6	0.1438	156
	ND Cre+ ND empty vs. ND Cre+ ND hWDR47 D467H	2.418	6.357	-3.939	2.308	6	6	1.707	156
	ND Cre+ ND empty vs. ND Cre+ ND hWDR47 K593R	2.418	4.421	-2.003	2.308	6	6	0.8678	156
	ND Cre+ ND empty vs. ND Cre+ ND hWDR47 P651L	2.418	2.372	0.04599	2.308	6	6	0.01993	156
	ND Cre+ ND empty vs. ND Cre+ ND hWDR47 H660P	2.418	3.941	-1.523	2.308	6	6	0.6599	156
	ND Cre+ ND hWDR47 FL vs. ND Cre+ ND hWDR47 D467H	2.086	6.357	-4.271	2.308	6	6	1.851	156
	ND Cre+ ND hWDR47 FL vs. ND Cre+ ND hWDR47 K593R	2.086	4.421	-2.335	2.308	6	6	1.012	156
	ND Cre+ ND hWDR47 FL vs. ND Cre+ ND hWDR47 P651L	2.086	2.372	-0.2859	2.308	6	6	0.1239	156
	ND Cre+ ND hWDR47 FL vs. ND Cre+ ND hWDR47 H660P	2.086	3.941	-1.855	2.308	6	6	0.8037	156
	ND Cre+ ND hWDR47 D467H vs. ND Cre+ ND hWDR47 K593R	6.357	4.421	1.936	2.308	6	6	0.8391	156
	ND Cre+ ND hWDR47 D467H vs. ND Cre+ ND hWDR47 P651L	6.357	2.372	3.985	2.308	6	6	1.727	156
	ND Cre+ ND hWDR47 D467H vs. ND Cre+ ND hWDR47 H660P	6.357	3.941	2.416	2.308	6	6	1.047	156
	ND Cre+ ND hWDR47 K593R vs. ND Cre+ ND hWDR47 P651L	4.421	2.372	2.049	2.308	6	6	0.8878	156
	ND Cre+ ND hWDR47 K593R vs. ND Cre+ ND hWDR47 H660P	4.421	3.941	0.4798	2.308	6	6	0.2079	156
	ND Cre+ ND hWDR47 P651L vs. ND Cre+ ND hWDR47 H660P	2.372	3.941	-1.569	2.308	6	6	0.6799	156
	IZ
	control vs. ND Cre+ ND empty	5.859	17.74	-11.88	2.064	10	6	5.754	156
	control vs. ND Cre+ ND hWDR47 FL	5.859	9.492	-3.633	2.064	10	6	1.76	156
	control vs. ND Cre+ ND hWDR47 D467H	5.859	15.81	-9.952	2.064	10	6	4.821	156
	control vs. ND Cre+ ND hWDR47 K593R	5.859	17.11	-11.25	2.064	10	6	5.45	156
	control vs. ND Cre+ ND hWDR47 P651L	5.859	11.65	-5.788	2.064	10	6	2.804	156
	control vs. ND Cre+ ND hWDR47 H660P	5.859	13.88	-8.02	2.064	10	6	3.885	156
	ND Cre+ ND empty vs. ND Cre+ ND hWDR47 FL	17.74	9.492	8.244	2.308	6	6	3.572	156
	ND Cre+ ND empty vs. ND Cre+ ND hWDR47 D467H	17.74	15.81	1.925	2.308	6	6	0.8342	156
	ND Cre+ ND empty vs. ND Cre+ ND hWDR47 K593R	17.74	17.11	0.628	2.308	6	6	0.2721	156
	ND Cre+ ND empty vs. ND Cre+ ND hWDR47 P651L	17.74	11.65	6.089	2.308	6	6	2.638	156
	ND Cre+ ND empty vs. ND Cre+ ND hWDR47 H660P	17.74	13.88	3.857	2.308	6	6	1.671	156
	ND Cre+ ND hWDR47 FL vs. ND Cre+ ND hWDR47 D467H	9.492	15.81	-6.319	2.308	6	6	2.738	156
	ND Cre+ ND hWDR47 FL vs. ND Cre+ ND hWDR47 K593R	9.492	17.11	-7.616	2.308	6	6	3.3	156
	ND Cre+ ND hWDR47 FL vs. ND Cre+ ND hWDR47 P651L	9.492	11.65	-2.155	2.308	6	6	0.934	156
	ND Cre+ ND hWDR47 FL vs. ND Cre+ ND hWDR47 H660P	9.492	13.88	-4.387	2.308	6	6	1.901	156
	ND Cre+ ND hWDR47 D467H vs. ND Cre+ ND hWDR47 K593R	15.81	17.11	-1.297	2.308	6	6	0.5621	156
	ND Cre+ ND hWDR47 D467H vs. ND Cre+ ND hWDR47 P651L	15.81	11.65	4.164	2.308	6	6	1.804	156
	ND Cre+ ND hWDR47 D467H vs. ND Cre+ ND hWDR47 H660P	15.81	13.88	1.932	2.308	6	6	0.8372	156
	ND Cre+ ND hWDR47 K593R vs. ND Cre+ ND hWDR47 P651L	17.11	11.65	5.461	2.308	6	6	2.366	156
	ND Cre+ ND hWDR47 K593R vs. ND Cre+ ND hWDR47 H660P	17.11	13.88	3.229	2.308	6	6	1.399	156
	ND Cre+ ND hWDR47 P651L vs. ND Cre+ ND hWDR47 H660P	11.65	13.88	-2.231	2.308	6	6	0.9669	156
	lCP
	control vs. ND Cre+ ND empty	16.89	27.53	-10.64	2.064	10	6	5.156	156
	control vs. ND Cre+ ND hWDR47 FL	16.89	17.34	-0.4562	2.064	10	6	0.221	156
	control vs. ND Cre+ ND hWDR47 D467H	16.89	22.07	-5.179	2.064	10	6	2.509	156
	control vs. ND Cre+ ND hWDR47 K593R	16.89	24.61	-7.727	2.064	10	6	3.744	156
	control vs. ND Cre+ ND hWDR47 P651L	16.89	24.99	-8.105	2.064	10	6	3.927	156
	control vs. ND Cre+ ND hWDR47 H660P	16.89	20.73	-3.841	2.064	10	6	1.861	156
	ND Cre+ ND empty vs. ND Cre+ ND hWDR47 FL	27.53	17.34	10.19	2.308	6	6	4.414	156
	ND Cre+ ND empty vs. ND Cre+ ND hWDR47 D467H	27.53	22.07	5.465	2.308	6	6	2.368	156
	ND Cre+ ND empty vs. ND Cre+ ND hWDR47 K593R	27.53	24.61	2.916	2.308	6	6	1.264	156
	ND Cre+ ND empty vs. ND Cre+ ND hWDR47 P651L	27.53	24.99	2.538	2.308	6	6	1.1	156
	ND Cre+ ND empty vs. ND Cre+ ND hWDR47 H660P	27.53	20.73	6.803	2.308	6	6	2.948	156
	ND Cre+ ND hWDR47 FL vs. ND Cre+ ND hWDR47 D467H	17.34	22.07	-4.723	2.308	6	6	2.046	156
	ND Cre+ ND hWDR47 FL vs. ND Cre+ ND hWDR47 K593R	17.34	24.61	-7.271	2.308	6	6	3.151	156
	ND Cre+ ND hWDR47 FL vs. ND Cre+ ND hWDR47 P651L	17.34	24.99	-7.649	2.308	6	6	3.314	156
	ND Cre+ ND hWDR47 FL vs. ND Cre+ ND hWDR47 H660P	17.34	20.73	-3.385	2.308	6	6	1.467	156
	ND Cre+ ND hWDR47 D467H vs. ND Cre+ ND hWDR47 K593R	22.07	24.61	-2.548	2.308	6	6	1.104	156
	ND Cre+ ND hWDR47 D467H vs. ND Cre+ ND hWDR47 P651L	22.07	24.99	-2.926	2.308	6	6	1.268	156
	ND Cre+ ND hWDR47 D467H vs. ND Cre+ ND hWDR47 H660P	22.07	20.73	1.338	2.308	6	6	0.5798	156
	ND Cre+ ND hWDR47 K593R vs. ND Cre+ ND hWDR47 P651L	24.61	24.99	-0.378	2.308	6	6	0.1638	156
	ND Cre+ ND hWDR47 K593R vs. ND Cre+ ND hWDR47 H660P	24.61	20.73	3.886	2.308	6	6	1.684	156
	ND Cre+ ND hWDR47 P651L vs. ND Cre+ ND hWDR47 H660P	24.99	20.73	4.264	2.308	6	6	1.848	156
	uCP
	control vs. ND Cre+ ND empty	76.23	52.32	23.91	2.064	10	6	11.59	156
	control vs. ND Cre+ ND hWDR47 FL	76.23	71.08	5.15	2.064	10	6	2.495	156
	control vs. ND Cre+ ND hWDR47 D467H	76.23	55.77	20.46	2.064	10	6	9.914	156
	control vs. ND Cre+ ND hWDR47 K593R	76.23	53.86	22.37	2.064	10	6	10.84	156
	control vs. ND Cre+ ND hWDR47 P651L	76.23	60.99	15.24	2.064	10	6	7.384	156
	control vs. ND Cre+ ND hWDR47 H660P	76.23	61.45	14.78	2.064	10	6	7.159	156
	ND Cre+ ND empty vs. ND Cre+ ND hWDR47 FL	52.32	71.08	-18.76	2.308	6	6	8.13	156
	ND Cre+ ND empty vs. ND Cre+ ND hWDR47 D467H	52.32	55.77	-3.451	2.308	6	6	1.495	156
	ND Cre+ ND empty vs. ND Cre+ ND hWDR47 K593R	52.32	53.86	-1.541	2.308	6	6	0.6679	156
	ND Cre+ ND empty vs. ND Cre+ ND hWDR47 P651L	52.32	60.99	-8.673	2.308	6	6	3.758	156
	ND Cre+ ND empty vs. ND Cre+ ND hWDR47 H660P	52.32	61.45	-9.137	2.308	6	6	3.959	156
	ND Cre+ ND hWDR47 FL vs. ND Cre+ ND hWDR47 D467H	71.08	55.77	15.31	2.308	6	6	6.635	156
	ND Cre+ ND hWDR47 FL vs. ND Cre+ ND hWDR47 K593R	71.08	53.86	17.22	2.308	6	6	7.463	156
	ND Cre+ ND hWDR47 FL vs. ND Cre+ ND hWDR47 P651L	71.08	60.99	10.09	2.308	6	6	4.372	156
	ND Cre+ ND hWDR47 FL vs. ND Cre+ ND hWDR47 H660P	71.08	61.45	9.626	2.308	6	6	4.171	156
	ND Cre+ ND hWDR47 D467H vs. ND Cre+ ND hWDR47 K593R	55.77	53.86	1.909	2.308	6	6	0.8273	156
	ND Cre+ ND hWDR47 D467H vs. ND Cre+ ND hWDR47 P651L	55.77	60.99	-5.222	2.308	6	6	2.263	156
	ND Cre+ ND hWDR47 D467H vs. ND Cre+ ND hWDR47 H660P	55.77	61.45	-5.686	2.308	6	6	2.464	156
	ND Cre+ ND hWDR47 K593R vs. ND Cre+ ND hWDR47 P651L	53.86	60.99	-7.131	2.308	6	6	3.09	156
	ND Cre+ ND hWDR47 K593R vs. ND Cre+ ND hWDR47 H660P	53.86	61.45	-7.596	2.308	6	6	3.291	156
	ND Cre+ ND hWDR47 P651L vs. ND Cre+ ND hWDR47 H660P	60.99	61.45	-0.464	2.308	6	6	0.2011	156
Fig. 8E	Table Analyzed	Rescue CC
	ANOVA summary
	F	8.583
	P value	< 0.0001
	P value summary	****
	Are differences among means statistically significant? (P < 0.05)	Yes
	R square	0.537
	Brown-Forsythe test
	F (DFn, DFd)	1.926 (5, 37)
	P value	0.1133
	P value summary	ns
	Significantly different standard deviations? (P < 0.05)	No
	Bartlett's test
	Bartlett's statistic (corrected)	10.32
	P value	0.0666
	P value summary	ns
	Significantly different standard deviations? (P < 0.05)	No
	ANOVA table	SS	DF	MS	F (DFn, DFd)	P value
	Treatment (between columns)	31524	5	6305	F (5, 37) = 8.583	P < 0.0001
	Residual (within columns)	27180	37	734.6
	Total	58705	42
	Data summary
	Number of treatments (columns)	6
	Number of values (total)	43
	Number of families	1
	Number of comparisons per family	5
	Alpha	0.05
	Bonferroni's multiple comparisons test	Mean Diff.	95% CI of diff.	Significant?	Summary	Adjusted P Value
	GFP (control) vs. +WT	4.911	-33.18 to 43.00	No	ns	> 0.9999
	GFP (control) vs. +D467H	45.35	8.255 to 82.43	Yes	*	0.0102
	GFP (control) vs. +K593H	17.06	-21.03 to 55.15	No	ns	> 0.9999
	GFP (control) vs. +P651H	70.51	29.57 to 111.5	Yes	***	0.0002
	GFP (control) vs. +H660P	67.28	24.18 to 110.4	Yes	***	0.0007
	Test details	Mean 1	Mean 2	Mean Diff.	SE of diff.	n1	n2	t	DF
	GFP (control) vs. +WT	100	95.09	4.911	14.03	7	8	0.3501	37
	GFP (control) vs. +D467H	100	54.65	45.35	13.66	7	9	3.32	37
	GFP (control) vs. +K593H	100	82.94	17.06	14.03	7	8	1.216	37
	GFP (control) vs. +P651H	100	29.49	70.51	15.08	7	6	4.676	37
	GFP (control) vs. +H660P	100	32.72	67.28	15.87	7	5	4.239	37

## Sheet: Figure EV
Figure EV 2C	Table Analyzed	Expression level of deletion constructs
	ANOVA summary
	F	10.05
	P value	0.0016
	P value summary	**
	Are differences among means statistically significant? (P < 0.05)	Yes
	R square	0.8008
	Brown-Forsythe test
	F (DFn, DFd)	2.793 (4, 10)
	P value	0.0855
	P value summary	ns
	Significantly different standard deviations? (P < 0.05)	No
	Bartlett's test
	Bartlett's statistic (corrected)
	P value
	P value summary
	Significantly different standard deviations? (P < 0.05)
	ANOVA table	SS	DF	MS	F (DFn, DFd)	P value
	Treatment (between columns)	1525000	4	381196	F (4, 10) = 10.05	P = 0.0016
	Residual (within columns)	379177	10	37918
	Total	1904000	14
	Data summary
	Number of treatments (columns)	5
	Number of values (total)	15
	Number of families	1
	Number of comparisons per family	4
	Alpha	0.05
	Bonferroni's multiple comparisons test	Mean Diff.	95% CI of diff.	Significant?	Summary	Adjusted P Value
	FL vs. del LISH/CTLH	7.937	-475.1 to 491.0	No	ns	> 0.9999
	FL vs. del CTLH	-13.69	-496.7 to 469.4	No	ns	> 0.9999
	FL vs. del LISH	-46.83	-529.9 to 436.2	No	ns	> 0.9999
	FL vs. del WD40	-808.8	-1292 to -325.8	Yes	**	0.0019
	Test details	Mean 1	Mean 2	Mean Diff.	SE of diff.	n1	n2	t	DF
	FL vs. del LISH/CTLH	100	92.06	7.937	159	3	3	0.04992	10
	FL vs. del CTLH	100	113.7	-13.69	159	3	3	0.08611	10
	FL vs. del LISH	100	146.8	-46.83	159	3	3	0.2945	10
	FL vs. del WD40	100	908.8	-808.8	159	3	3	5.087	10
Figure EV 3B	Table Analyzed	wound closure
	Two-way RM ANOVA	Matching: Stacked
	Alpha	0.05
	Source of Variation	% of total variation	P value	P value summary	Significant?
	Interaction	3.131	< 0.0001	****	Yes
	Time	49.09	< 0.0001	****	Yes
	Column Factor	17.77	< 0.0001	****	Yes
	Subjects (matching)	13.22	< 0.0001	****	Yes
	ANOVA table	SS	DF	MS	F (DFn, DFd)	P value
	Interaction	17590	11	1599	F (11, 539) = 34.43	P < 0.0001
	Time	275734	11	25067	F (11, 539) = 539.8	P < 0.0001
	Column Factor	99812	1	99812	F (1, 49) = 65.84	P < 0.0001
	Subjects (matching)	74281	49	1516	F (49, 539) = 32.64	P < 0.0001
	Residual	25031	539	46.44
	Number of missing values	0
	Compare each cell mean with the other cell mean in that row.
	Number of families	1
	Number of comparisons per family	12
	Alpha	0.05
	Bonferroni's multiple comparisons test	Mean Diff.	95% CI of diff.	Significant?	Summary	Adjusted P Value
	M01 - controls
	0h	0	-10.95 to 10.95	No	ns	> 0.9999
	3h	-8.273	-19.23 to 2.681	No	ns	0.3627
	6h	-17.51	-28.46 to -6.556	Yes	****	< 0.0001
	9h	-29.9	-40.85 to -18.95	Yes	****	< 0.0001
	12h	-34.12	-45.07 to -23.16	Yes	****	< 0.0001
	15h	-35.3	-46.26 to -24.35	Yes	****	< 0.0001
	18h	-34.87	-45.83 to -23.92	Yes	****	< 0.0001
	21h	-33.79	-44.74 to -22.83	Yes	****	< 0.0001
	24h	-34.48	-45.44 to -23.53	Yes	****	< 0.0001
	27h	-32.52	-43.47 to -21.57	Yes	****	< 0.0001
	30h	-30.78	-41.74 to -19.83	Yes	****	< 0.0001
	33h	-29.13	-40.09 to -18.18	Yes	****	< 0.0001
	Test details	Mean 1	Mean 2	Mean Diff.	SE of diff.	N1	N2	t	DF
	M01 - controls
	0h	0	0	0	3.808	18	33	0	588
	3h	12	20.27	-8.273	3.808	18	33	2.172	588
	6h	21.61	39.12	-17.51	3.808	18	33	4.598	588
	9h	30.56	60.45	-29.9	3.808	18	33	7.851	588
	12h	35.61	69.73	-34.12	3.808	18	33	8.959	588
	15h	40	75.3	-35.3	3.808	18	33	9.271	588
	18h	43.61	78.48	-34.87	3.808	18	33	9.158	588
	21h	47	80.79	-33.79	3.808	18	33	8.873	588
	24h	48.67	83.15	-34.48	3.808	18	33	9.056	588
	27h	52.06	84.58	-32.52	3.808	18	33	8.54	588
	30h	54.94	85.73	-30.78	3.808	18	33	8.084	588
	33h	57.44	86.58	-29.13	3.808	18	33	7.65	588
Figure EV 3D	Within each row, compare columns (simple effects within rows)
	Number of families	4
	Number of comparisons per family	21
	Alpha	0.05
	Bonferroni's multiple comparisons test	Mean Diff.	95% CI of diff.	Significant?	Summary	Adjusted P Value
	VZ
	control vs. Cre+FL HET	-1.465	-9.673 to 6.744	No	ns	> 0.9999
	control vs. Cre+ del LISH/CTLH HET	-1.413	-10.55 to 7.720	No	ns	> 0.9999
	control vs. Cre+ del CTLH HET	-1.356	-8.955 to 6.244	No	ns	> 0.9999
	control vs. Cre+ del LISH HET	-1.9	-9.500 to 5.699	No	ns	> 0.9999
	control vs. Cre+ 1/10 del WD40 HET	-0.7346	-7.110 to 5.640	No	ns	> 0.9999
	control vs. Cre+Camsap3 Het	-0.6308	-7.468 to 6.207	No	ns	> 0.9999
	Cre+FL HET vs. Cre+ del LISH/CTLH HET	0.05142	-10.55 to 10.65	No	ns	> 0.9999
	Cre+FL HET vs. Cre+ del CTLH HET	0.1089	-9.199 to 9.416	No	ns	> 0.9999
	Cre+FL HET vs. Cre+ del LISH HET	-0.4355	-9.743 to 8.872	No	ns	> 0.9999
	Cre+FL HET vs. Cre+ 1/10 del WD40 HET	0.7301	-7.608 to 9.068	No	ns	> 0.9999
	Cre+FL HET vs. Cre+Camsap3 Het	0.8339	-7.863 to 9.530	No	ns	> 0.9999
	Cre+ del LISH/CTLH HET vs. Cre+ del CTLH HET	0.05746	-10.08 to 10.19	No	ns	> 0.9999
	Cre+ del LISH/CTLH HET vs. Cre+ del LISH HET	-0.4869	-10.62 to 9.646	No	ns	> 0.9999
	Cre+ del LISH/CTLH HET vs. Cre+ 1/10 del WD40 HET	0.6786	-8.571 to 9.929	No	ns	> 0.9999
	Cre+ del LISH/CTLH HET vs. Cre+Camsap3 Het	0.7825	-8.792 to 10.36	No	ns	> 0.9999
	Cre+ del CTLH HET vs. Cre+ del LISH HET	-0.5444	-9.320 to 8.231	No	ns	> 0.9999
	Cre+ del CTLH HET vs. Cre+ 1/10 del WD40 HET	0.6212	-7.118 to 8.360	No	ns	> 0.9999
	Cre+ del CTLH HET vs. Cre+Camsap3 Het	0.725	-7.399 to 8.849	No	ns	> 0.9999
	Cre+ del LISH HET vs. Cre+ 1/10 del WD40 HET	1.166	-6.573 to 8.905	No	ns	> 0.9999
	Cre+ del LISH HET vs. Cre+Camsap3 Het	1.269	-6.855 to 9.394	No	ns	> 0.9999
	Cre+ 1/10 del WD40 HET vs. Cre+Camsap3 Het	0.1039	-6.888 to 7.096	No	ns	> 0.9999
	IZ
	control vs. Cre+FL HET	-2.229	-10.44 to 5.979	No	ns	> 0.9999
	control vs. Cre+ del LISH/CTLH HET	-3.031	-12.16 to 6.103	No	ns	> 0.9999
	control vs. Cre+ del CTLH HET	-4.018	-11.62 to 3.581	No	ns	> 0.9999
	control vs. Cre+ del LISH HET	-0.5509	-8.150 to 7.049	No	ns	> 0.9999
	control vs. Cre+ 1/10 del WD40 HET	-1.706	-8.081 to 4.669	No	ns	> 0.9999
	control vs. Cre+Camsap3 Het	-2.149	-8.987 to 4.689	No	ns	> 0.9999
	Cre+FL HET vs. Cre+ del LISH/CTLH HET	-0.8015	-11.40 to 9.796	No	ns	> 0.9999
	Cre+FL HET vs. Cre+ del CTLH HET	-1.789	-11.10 to 7.518	No	ns	> 0.9999
	Cre+FL HET vs. Cre+ del LISH HET	1.678	-7.629 to 10.99	No	ns	> 0.9999
	Cre+FL HET vs. Cre+ 1/10 del WD40 HET	0.5235	-7.814 to 8.861	No	ns	> 0.9999
	Cre+FL HET vs. Cre+Camsap3 Het	0.08	-8.616 to 8.777	No	ns	> 0.9999
	Cre+ del LISH/CTLH HET vs. Cre+ del CTLH HET	-0.9877	-11.12 to 9.145	No	ns	> 0.9999
	Cre+ del LISH/CTLH HET vs. Cre+ del LISH HET	2.48	-7.653 to 12.61	No	ns	> 0.9999
	Cre+ del LISH/CTLH HET vs. Cre+ 1/10 del WD40 HET	1.325	-7.925 to 10.57	No	ns	> 0.9999
	Cre+ del LISH/CTLH HET vs. Cre+Camsap3 Het	0.8815	-8.693 to 10.46	No	ns	> 0.9999
	Cre+ del CTLH HET vs. Cre+ del LISH HET	3.467	-5.308 to 12.24	No	ns	> 0.9999
	Cre+ del CTLH HET vs. Cre+ 1/10 del WD40 HET	2.313	-5.426 to 10.05	No	ns	> 0.9999
	Cre+ del CTLH HET vs. Cre+Camsap3 Het	1.869	-6.255 to 9.994	No	ns	> 0.9999
	Cre+ del LISH HET vs. Cre+ 1/10 del WD40 HET	-1.155	-8.894 to 6.584	No	ns	> 0.9999
	Cre+ del LISH HET vs. Cre+Camsap3 Het	-1.598	-9.722 to 6.526	No	ns	> 0.9999
	Cre+ 1/10 del WD40 HET vs. Cre+Camsap3 Het	-0.4435	-7.436 to 6.549	No	ns	> 0.9999
	lCP
	control vs. Cre+FL HET	-1.835	-10.04 to 6.374	No	ns	> 0.9999
	control vs. Cre+ del LISH/CTLH HET	1.663	-7.471 to 10.80	No	ns	> 0.9999
	control vs. Cre+ del CTLH HET	-3.003	-10.60 to 4.597	No	ns	> 0.9999
	control vs. Cre+ del LISH HET	-4.125	-11.73 to 3.474	No	ns	> 0.9999
	control vs. Cre+ 1/10 del WD40 HET	-1.294	-7.669 to 5.081	No	ns	> 0.9999
	control vs. Cre+Camsap3 Het	-2.589	-9.426 to 4.249	No	ns	> 0.9999
	Cre+FL HET vs. Cre+ del LISH/CTLH HET	3.497	-7.100 to 14.09	No	ns	> 0.9999
	Cre+FL HET vs. Cre+ del CTLH HET	-1.168	-10.48 to 8.140	No	ns	> 0.9999
	Cre+FL HET vs. Cre+ del LISH HET	-2.291	-11.60 to 7.017	No	ns	> 0.9999
	Cre+FL HET vs. Cre+ 1/10 del WD40 HET	0.5411	-7.797 to 8.879	No	ns	> 0.9999
	Cre+FL HET vs. Cre+Camsap3 Het	-0.7541	-9.451 to 7.942	No	ns	> 0.9999
	Cre+ del LISH/CTLH HET vs. Cre+ del CTLH HET	-4.665	-14.80 to 5.467	No	ns	> 0.9999
	Cre+ del LISH/CTLH HET vs. Cre+ del LISH HET	-5.788	-15.92 to 4.345	No	ns	> 0.9999
	Cre+ del LISH/CTLH HET vs. Cre+ 1/10 del WD40 HET	-2.956	-12.21 to 6.294	No	ns	> 0.9999
	Cre+ del LISH/CTLH HET vs. Cre+Camsap3 Het	-4.252	-13.83 to 5.323	No	ns	> 0.9999
	Cre+ del CTLH HET vs. Cre+ del LISH HET	-1.123	-9.898 to 7.652	No	ns	> 0.9999
	Cre+ del CTLH HET vs. Cre+ 1/10 del WD40 HET	1.709	-6.030 to 9.448	No	ns	> 0.9999
	Cre+ del CTLH HET vs. Cre+Camsap3 Het	0.4137	-7.711 to 8.538	No	ns	> 0.9999
	Cre+ del LISH HET vs. Cre+ 1/10 del WD40 HET	2.832	-4.907 to 10.57	No	ns	> 0.9999
	Cre+ del LISH HET vs. Cre+Camsap3 Het	1.537	-6.588 to 9.661	No	ns	> 0.9999
	Cre+ 1/10 del WD40 HET vs. Cre+Camsap3 Het	-1.295	-8.287 to 5.697	No	ns	> 0.9999
	uCP
	control vs. Cre+FL HET	5.529	-2.680 to 13.74	No	ns	0.8191
	control vs. Cre+ del LISH/CTLH HET	2.781	-6.352 to 11.91	No	ns	> 0.9999
	control vs. Cre+ del CTLH HET	8.377	0.7772 to 15.98	Yes	*	0.0178
	control vs. Cre+ del LISH HET	6.577	-1.023 to 14.18	No	ns	0.1743
	control vs. Cre+ 1/10 del WD40 HET	3.734	-2.641 to 10.11	No	ns	> 0.9999
	control vs. Cre+Camsap3 Het	5.369	-1.469 to 12.21	No	ns	0.3443
	Cre+FL HET vs. Cre+ del LISH/CTLH HET	-2.747	-13.34 to 7.850	No	ns	> 0.9999
	Cre+FL HET vs. Cre+ del CTLH HET	2.848	-6.459 to 12.16	No	ns	> 0.9999
	Cre+FL HET vs. Cre+ del LISH HET	1.048	-8.259 to 10.36	No	ns	> 0.9999
	Cre+FL HET vs. Cre+ 1/10 del WD40 HET	-1.795	-10.13 to 6.543	No	ns	> 0.9999
	Cre+FL HET vs. Cre+Camsap3 Het	-0.1598	-8.856 to 8.537	No	ns	> 0.9999
	Cre+ del LISH/CTLH HET vs. Cre+ del CTLH HET	5.596	-4.537 to 15.73	No	ns	> 0.9999
	Cre+ del LISH/CTLH HET vs. Cre+ del LISH HET	3.795	-6.337 to 13.93	No	ns	> 0.9999
	Cre+ del LISH/CTLH HET vs. Cre+ 1/10 del WD40 HET	0.9527	-8.297 to 10.20	No	ns	> 0.9999
	Cre+ del LISH/CTLH HET vs. Cre+Camsap3 Het	2.588	-6.987 to 12.16	No	ns	> 0.9999
	Cre+ del CTLH HET vs. Cre+ del LISH HET	-1.8	-10.58 to 6.975	No	ns	> 0.9999
	Cre+ del CTLH HET vs. Cre+ 1/10 del WD40 HET	-4.643	-12.38 to 3.096	No	ns	> 0.9999
	Cre+ del CTLH HET vs. Cre+Camsap3 Het	-3.008	-11.13 to 5.116	No	ns	> 0.9999
	Cre+ del LISH HET vs. Cre+ 1/10 del WD40 HET	-2.843	-10.58 to 4.896	No	ns	> 0.9999
	Cre+ del LISH HET vs. Cre+Camsap3 Het	-1.208	-9.332 to 6.916	No	ns	> 0.9999
	Cre+ 1/10 del WD40 HET vs. Cre+Camsap3 Het	1.635	-5.357 to 8.627	No	ns	> 0.9999
	Test details	Mean 1	Mean 2	Mean Diff.	SE of diff.	N1	N2	t	DF
	VZ
	control vs. Cre+FL HET	0.5301	1.995	-1.465	2.654	10	4	0.5519	144
	control vs. Cre+ del LISH/CTLH HET	0.5301	1.943	-1.413	2.953	10	3	0.4786	144
	control vs. Cre+ del CTLH HET	0.5301	1.886	-1.356	2.457	10	5	0.5518	144
	control vs. Cre+ del LISH HET	0.5301	2.43	-1.9	2.457	10	5	0.7734	144
	control vs. Cre+ 1/10 del WD40 HET	0.5301	1.265	-0.7346	2.061	10	9	0.3564	144
	control vs. Cre+Camsap3 Het	0.5301	1.161	-0.6308	2.211	10	7	0.2853	144
	Cre+FL HET vs. Cre+ del LISH/CTLH HET	1.995	1.943	0.05142	3.426	4	3	0.01501	144
	Cre+FL HET vs. Cre+ del CTLH HET	1.995	1.886	0.1089	3.009	4	5	0.03618	144
	Cre+FL HET vs. Cre+ del LISH HET	1.995	2.43	-0.4355	3.009	4	5	0.1447	144
	Cre+FL HET vs. Cre+ 1/10 del WD40 HET	1.995	1.265	0.7301	2.696	4	9	0.2708	144
	Cre+FL HET vs. Cre+Camsap3 Het	1.995	1.161	0.8339	2.812	4	7	0.2966	144
	Cre+ del LISH/CTLH HET vs. Cre+ del CTLH HET	1.943	1.886	0.05746	3.276	3	5	0.01754	144
	Cre+ del LISH/CTLH HET vs. Cre+ del LISH HET	1.943	2.43	-0.4869	3.276	3	5	0.1486	144
	Cre+ del LISH/CTLH HET vs. Cre+ 1/10 del WD40 HET	1.943	1.265	0.6786	2.991	3	9	0.2269	144
	Cre+ del LISH/CTLH HET vs. Cre+Camsap3 Het	1.943	1.161	0.7825	3.096	3	7	0.2528	144
	Cre+ del CTLH HET vs. Cre+ del LISH HET	1.886	2.43	-0.5444	2.837	5	5	0.1919	144
	Cre+ del CTLH HET vs. Cre+ 1/10 del WD40 HET	1.886	1.265	0.6212	2.502	5	9	0.2483	144
	Cre+ del CTLH HET vs. Cre+Camsap3 Het	1.886	1.161	0.725	2.627	5	7	0.276	144
	Cre+ del LISH HET vs. Cre+ 1/10 del WD40 HET	2.43	1.265	1.166	2.502	5	9	0.4658	144
	Cre+ del LISH HET vs. Cre+Camsap3 Het	2.43	1.161	1.269	2.627	5	7	0.4833	144
	Cre+ 1/10 del WD40 HET vs. Cre+Camsap3 Het	1.265	1.161	0.1039	2.261	9	7	0.04594	144
	IZ
	control vs. Cre+FL HET	5.309	7.538	-2.229	2.654	10	4	0.8399	144
	control vs. Cre+ del LISH/CTLH HET	5.309	8.34	-3.031	2.953	10	3	1.026	144
	control vs. Cre+ del CTLH HET	5.309	9.328	-4.018	2.457	10	5	1.635	144
	control vs. Cre+ del LISH HET	5.309	5.86	-0.5509	2.457	10	5	0.2242	144
	control vs. Cre+ 1/10 del WD40 HET	5.309	7.015	-1.706	2.061	10	9	0.8275	144
	control vs. Cre+Camsap3 Het	5.309	7.458	-2.149	2.211	10	7	0.9721	144
	Cre+FL HET vs. Cre+ del LISH/CTLH HET	7.538	8.34	-0.8015	3.426	4	3	0.2339	144
	Cre+FL HET vs. Cre+ del CTLH HET	7.538	9.328	-1.789	3.009	4	5	0.5946	144
	Cre+FL HET vs. Cre+ del LISH HET	7.538	5.86	1.678	3.009	4	5	0.5576	144
	Cre+FL HET vs. Cre+ 1/10 del WD40 HET	7.538	7.015	0.5235	2.696	4	9	0.1942	144
	Cre+FL HET vs. Cre+Camsap3 Het	7.538	7.458	0.08	2.812	4	7	0.02845	144
	Cre+ del LISH/CTLH HET vs. Cre+ del CTLH HET	8.34	9.328	-0.9877	3.276	3	5	0.3015	144
	Cre+ del LISH/CTLH HET vs. Cre+ del LISH HET	8.34	5.86	2.48	3.276	3	5	0.7569	144
	Cre+ del LISH/CTLH HET vs. Cre+ 1/10 del WD40 HET	8.34	7.015	1.325	2.991	3	9	0.443	144
	Cre+ del LISH/CTLH HET vs. Cre+Camsap3 Het	8.34	7.458	0.8815	3.096	3	7	0.2848	144
	Cre+ del CTLH HET vs. Cre+ del LISH HET	9.328	5.86	3.467	2.837	5	5	1.222	144
	Cre+ del CTLH HET vs. Cre+ 1/10 del WD40 HET	9.328	7.015	2.313	2.502	5	9	0.9243	144
	Cre+ del CTLH HET vs. Cre+Camsap3 Het	9.328	7.458	1.869	2.627	5	7	0.7116	144
	Cre+ del LISH HET vs. Cre+ 1/10 del WD40 HET	5.86	7.015	-1.155	2.502	5	9	0.4615	144
	Cre+ del LISH HET vs. Cre+Camsap3 Het	5.86	7.458	-1.598	2.627	5	7	0.6084	144
	Cre+ 1/10 del WD40 HET vs. Cre+Camsap3 Het	7.015	7.458	-0.4435	2.261	9	7	0.1962	144
	lCP
	control vs. Cre+FL HET	16.95	18.79	-1.835	2.654	10	4	0.6914	144
	control vs. Cre+ del LISH/CTLH HET	16.95	15.29	1.663	2.953	10	3	0.563	144
	control vs. Cre+ del CTLH HET	16.95	19.96	-3.003	2.457	10	5	1.222	144
	control vs. Cre+ del LISH HET	16.95	21.08	-4.125	2.457	10	5	1.679	144
	control vs. Cre+ 1/10 del WD40 HET	16.95	18.25	-1.294	2.061	10	9	0.6276	144
	control vs. Cre+Camsap3 Het	16.95	19.54	-2.589	2.211	10	7	1.171	144
	Cre+FL HET vs. Cre+ del LISH/CTLH HET	18.79	15.29	3.497	3.426	4	3	1.021	144
	Cre+FL HET vs. Cre+ del CTLH HET	18.79	19.96	-1.168	3.009	4	5	0.3881	144
	Cre+FL HET vs. Cre+ del LISH HET	18.79	21.08	-2.291	3.009	4	5	0.7612	144
	Cre+FL HET vs. Cre+ 1/10 del WD40 HET	18.79	18.25	0.5411	2.696	4	9	0.2007	144
	Cre+FL HET vs. Cre+Camsap3 Het	18.79	19.54	-0.7541	2.812	4	7	0.2682	144
	Cre+ del LISH/CTLH HET vs. Cre+ del CTLH HET	15.29	19.96	-4.665	3.276	3	5	1.424	144
	Cre+ del LISH/CTLH HET vs. Cre+ del LISH HET	15.29	21.08	-5.788	3.276	3	5	1.767	144
	Cre+ del LISH/CTLH HET vs. Cre+ 1/10 del WD40 HET	15.29	18.25	-2.956	2.991	3	9	0.9885	144
	Cre+ del LISH/CTLH HET vs. Cre+Camsap3 Het	15.29	19.54	-4.252	3.096	3	7	1.373	144
	Cre+ del CTLH HET vs. Cre+ del LISH HET	19.96	21.08	-1.123	2.837	5	5	0.3958	144
	Cre+ del CTLH HET vs. Cre+ 1/10 del WD40 HET	19.96	18.25	1.709	2.502	5	9	0.683	144
	Cre+ del CTLH HET vs. Cre+Camsap3 Het	19.96	19.54	0.4137	2.627	5	7	0.1575	144
	Cre+ del LISH HET vs. Cre+ 1/10 del WD40 HET	21.08	18.25	2.832	2.502	5	9	1.132	144
	Cre+ del LISH HET vs. Cre+Camsap3 Het	21.08	19.54	1.537	2.627	5	7	0.585	144
	Cre+ 1/10 del WD40 HET vs. Cre+Camsap3 Het	18.25	19.54	-1.295	2.261	9	7	0.5729	144
	uCP
	control vs. Cre+FL HET	77.21	71.68	5.529	2.654	10	4	2.083	144
	control vs. Cre+ del LISH/CTLH HET	77.21	74.43	2.781	2.953	10	3	0.9418	144
	control vs. Cre+ del CTLH HET	77.21	68.83	8.377	2.457	10	5	3.409	144
	control vs. Cre+ del LISH HET	77.21	70.63	6.577	2.457	10	5	2.677	144
	control vs. Cre+ 1/10 del WD40 HET	77.21	73.47	3.734	2.061	10	9	1.812	144
	control vs. Cre+Camsap3 Het	77.21	71.84	5.369	2.211	10	7	2.428	144
	Cre+FL HET vs. Cre+ del LISH/CTLH HET	71.68	74.43	-2.747	3.426	4	3	0.8019	144
	Cre+FL HET vs. Cre+ del CTLH HET	71.68	68.83	2.848	3.009	4	5	0.9465	144
	Cre+FL HET vs. Cre+ del LISH HET	71.68	70.63	1.048	3.009	4	5	0.3483	144
	Cre+FL HET vs. Cre+ 1/10 del WD40 HET	71.68	73.47	-1.795	2.696	4	9	0.6657	144
	Cre+FL HET vs. Cre+Camsap3 Het	71.68	71.84	-0.1598	2.812	4	7	0.05684	144
	Cre+ del LISH/CTLH HET vs. Cre+ del CTLH HET	74.43	68.83	5.596	3.276	3	5	1.708	144
	Cre+ del LISH/CTLH HET vs. Cre+ del LISH HET	74.43	70.63	3.795	3.276	3	5	1.159	144
	Cre+ del LISH/CTLH HET vs. Cre+ 1/10 del WD40 HET	74.43	73.47	0.9527	2.991	3	9	0.3186	144
	Cre+ del LISH/CTLH HET vs. Cre+Camsap3 Het	74.43	71.84	2.588	3.096	3	7	0.8359	144
	Cre+ del CTLH HET vs. Cre+ del LISH HET	68.83	70.63	-1.8	2.837	5	5	0.6345	144
	Cre+ del CTLH HET vs. Cre+ 1/10 del WD40 HET	68.83	73.47	-4.643	2.502	5	9	1.856	144
	Cre+ del CTLH HET vs. Cre+Camsap3 Het	68.83	71.84	-3.008	2.627	5	7	1.145	144
	Cre+ del LISH HET vs. Cre+ 1/10 del WD40 HET	70.63	73.47	-2.843	2.502	5	9	1.136	144
	Cre+ del LISH HET vs. Cre+Camsap3 Het	70.63	71.84	-1.208	2.627	5	7	0.4598	144
	Cre+ 1/10 del WD40 HET vs. Cre+Camsap3 Het	73.47	71.84	1.635	2.261	9	7	0.7231	144
Figure EV 3E	Age	16 weeks
	Mice	Camsap3tm1a/tm1a
	Number of parameters	2
	Number of WT animals	24
	Number of KO animals	3
	Parameter	Calculated df	Calculated t	p-val
	cc_height	24	3.9811	0.000552677
	dhc+lat	25	-0.4518	0.655318
Figure EV 4A	Table Analyzed	qPCR DIV4		Table Analyzed	qPCR DIV4		Table Analyzed	qPCR DIV4			Table Analyzed	qPCR DIV4
	Column H	TubA4A in HOM		Column I	Tubb4A in HOM		Column J	Tubb4b in HOM			Column E	Nefl in HOM
	vs.	vs.		vs.	vs.		vs.	vs.			vs.	vs.
	Column A	WT		Column A	WT		Column A	WT			Column A	WT
	Unpaired t test			Unpaired t test			Unpaired t test				Unpaired t test
	P value	0.6164		P value	0.5279		P value	0.3712			P value	0.3247
	P value summary	ns		P value summary	ns		P value summary	ns			P value summary	ns
	Significantly different? (P < 0.05)	No		Significantly different? (P < 0.05)	No		Significantly different? (P < 0.05)	No			Significantly different? (P < 0.05)	No
	One- or two-tailed P value?	Two-tailed		One- or two-tailed P value?	Two-tailed		One- or two-tailed P value?	Two-tailed			One- or two-tailed P value?	Two-tailed
	t, df	t=0.5423 df=4		t, df	t=0.6904 df=4		t, df	t=1.006 df=4			t, df	t=1.122 df=4
	How big is the difference?			How big is the difference?			How big is the difference?				How big is the difference?
	Mean ± SEM of column A	1.000 ± 0.0 N=3		Mean ± SEM of column A	1.000 ± 0.0 N=3		Mean ± SEM of column A	1.000 ± 0.0 N=3			Mean ± SEM of column A	1.000 ± 0.0 N=3
	Mean ± SEM of column H	0.8104 ± 0.3495 N=3		Mean ± SEM of column I	0.8519 ± 0.2145 N=3		Mean ± SEM of column J	0.8086 ± 0.1902 N=3			Mean ± SEM of column E	0.8813 ± 0.1058 N=3
	Difference between means	-0.1896 ± 0.3495		Difference between means	-0.1481 ± 0.2145		Difference between means	-0.1914 ± 0.1902			Difference between means	-0.1187 ± 0.1058
	95% confidence interval	-1.160 to 0.7809		95% confidence interval	-0.7436 to 0.4475		95% confidence interval	-0.7195 to 0.3367			95% confidence interval	-0.4125 to 0.1751
	R squared	0.06849		R squared	0.1065		R squared	0.202			R squared	0.2394
	F test to compare variances			F test to compare variances			F test to compare variances				F test to compare variances
	F,DFn, Dfd			F,DFn, Dfd			F,DFn, Dfd				F,DFn, Dfd
	P value			P value			P value				P value
	P value summary			P value summary			P value summary				P value summary
	Significantly different? (P < 0.05)			Significantly different? (P < 0.05)			Significantly different? (P < 0.05)				Significantly different? (P < 0.05)
	Table Analyzed	qPCR DIV4		Table Analyzed	qPCR DIV4		Table Analyzed	qPCR DIV4			Table Analyzed	qPCR DIV4
	Column B	Dync1l1 in HOM		Column C	Klc2 in HOM		Column K	Uqcrq in HOM			Column D	Ndufs in HOM
	vs.	vs.		vs.	vs.		vs.	vs.			vs.	vs.
	Column A	WT		Column A	WT		Column A	WT			Column A	WT
	Unpaired t test			Unpaired t test			Unpaired t test				Unpaired t test
	P value	0.9562		P value	0.3483		P value	0.3351			P value	0.6364
	P value summary	ns		P value summary	ns		P value summary	ns			P value summary	ns
	Significantly different? (P < 0.05)	No		Significantly different? (P < 0.05)	No		Significantly different? (P < 0.05)	No			Significantly different? (P < 0.05)	No
	One- or two-tailed P value?	Two-tailed		One- or two-tailed P value?	Two-tailed		One- or two-tailed P value?	Two-tailed			One- or two-tailed P value?	Two-tailed
	t, df	t=0.05847 df=4		t, df	t=1.061 df=4		t, df	t=1.095 df=4			t, df	t=0.5108 df=4
	How big is the difference?			How big is the difference?			How big is the difference?				How big is the difference?
	Mean ± SEM of column A	1.000 ± 0.0 N=3		Mean ± SEM of column A	1.000 ± 0.0 N=3		Mean ± SEM of column A	1.000 ± 0.0 N=3			Mean ± SEM of column A	1.000 ± 0.0 N=3
	Mean ± SEM of column B	0.9932 ± 0.1160 N=3		Mean ± SEM of column C	0.8557 ± 0.1360 N=3		Mean ± SEM of column K	0.8501 ± 0.1370 N=3			Mean ± SEM of column D	1.095 ± 0.1862 N=3
	Difference between means	-0.006784 ± 0.1160		Difference between means	-0.1443 ± 0.1360		Difference between means	-0.1499 ± 0.1370			Difference between means	0.09510 ± 0.1862
	95% confidence interval	-0.3290 to 0.3154		95% confidence interval	-0.5218 to 0.2332		95% confidence interval	-0.5302 to 0.2303			95% confidence interval	-0.4218 to 0.6120
	R squared	0.0008538		R squared	0.2198		R squared	0.2305			R squared	0.06123
	F test to compare variances			F test to compare variances			F test to compare variances				F test to compare variances
	F,DFn, Dfd			F,DFn, Dfd			F,DFn, Dfd				F,DFn, Dfd
	P value			P value			P value				P value
	P value summary			P value summary			P value summary				P value summary
	Significantly different? (P < 0.05)			Significantly different? (P < 0.05)			Significantly different? (P < 0.05)				Significantly different? (P < 0.05)
	Table Analyzed	qPCR DIV4		Table Analyzed	qPCR DIV4		Table Analyzed	qPCR DIV4
	Column G	Trap1in HOM		Column F	Sod1in HOM		Column L	Atf4 in HOM
	vs.	vs.		vs.	vs.		vs.	vs.
	Column A	WT		Column A	WT		Column A	WT
	Unpaired t test			Unpaired t test			Unpaired t test
	P value	0.2025		P value	0.4516		P value	0.6743
	P value summary	ns		P value summary	ns		P value summary	ns
	Significantly different? (P < 0.05)	No		Significantly different? (P < 0.05)	No		Significantly different? (P < 0.05)	No
	One- or two-tailed P value?	Two-tailed		One- or two-tailed P value?	Two-tailed		One- or two-tailed P value?	Two-tailed
	t, df	t=1.523 df=4		t, df	t=0.8332 df=4		t, df	t=0.4525 df=4
	How big is the difference?			How big is the difference?			How big is the difference?
	Mean ± SEM of column A	1.000 ± 0.0 N=3		Mean ± SEM of column A	1.000 ± 0.0 N=3		Mean ± SEM of column A	1.000 ± 0.0 N=3
	Mean ± SEM of column G	1.635 ± 0.4168 N=3		Mean ± SEM of column F	1.156 ± 0.1872 N=3		Mean ± SEM of column L	1.111 ± 0.2463 N=3
	Difference between means	0.6346 ± 0.4168		Difference between means	0.1560 ± 0.1872		Difference between means	0.1115 ± 0.2463
	95% confidence interval	-0.5226 to 1.792		95% confidence interval	-0.3637 to 0.6757		95% confidence interval	-0.5725 to 0.7954
	R squared	0.3669		R squared	0.1479		R squared	0.0487
	F test to compare variances			F test to compare variances			F test to compare variances
	F,DFn, Dfd			F,DFn, Dfd			F,DFn, Dfd
	P value			P value			P value
	P value summary			P value summary			P value summary
	Significantly different? (P < 0.05)			Significantly different? (P < 0.05)			Significantly different? (P < 0.05)
Figure EV 4B	Table Analyzed	Mitochondria mass
	Column B	Wdr47 KO HeLa
	vs.	vs.
	Column A	WT HeLa
	Unpaired t test
	P value	0.0004
	P value summary	***
	Significantly different? (P < 0.05)	Yes
	One- or two-tailed P value?	Two-tailed
	t, df	t=4.418 df=16
	How big is the difference?
	Mean ± SEM of column A	100.0 ± 3.152 N=9
	Mean ± SEM of column B	78.37 ± 3.746 N=9
	Difference between means	-21.63 ± 4.895
	95% confidence interval	-32.01 to -11.25
	R squared	0.5496
	F test to compare variances
	F,DFn, Dfd	1.412, 8, 8
	P value	0.6367
	P value summary	ns
	Significantly different? (P < 0.05)	No
Figure EV 4C	Table Analyzed	Membrane potential
	Column B	Wdr47 KO HeLa
	vs.	vs.
	Column A	WT HeLa
	Unpaired t test
	P value	< 0.0001
	P value summary	****
	Significantly different? (P < 0.05)	Yes
	One- or two-tailed P value?	Two-tailed
	t, df	t=7.523 df=16
	How big is the difference?
	Mean ± SEM of column A	100.4 ± 3.866 N=9
	Mean ± SEM of column B	63.06 ± 3.106 N=9
	Difference between means	-37.31 ± 4.959
	95% confidence interval	-47.82 to -26.80
	R squared	0.7796
	F test to compare variances
	F,DFn, Dfd	1.550, 8, 8
	P value	0.5497
	P value summary	ns
	Significantly different? (P < 0.05)	No
Figure EV 4D	Table Analyzed	mean anterograde speed mitochondria			Table Analyzed	mean retrograde speed mitochondria
	Column B	HOM			Column B	HOM
	vs.	vs.			vs.	vs.
	Column A	WT			Column A	WT
	Unpaired t test with Welch's correction				Unpaired t test with Welch's correction
	P value	0.0396			P value	0.1554
	P value summary	*			P value summary	ns
	Significantly different? (P < 0.05)	Yes			Significantly different? (P < 0.05)	No
	One- or two-tailed P value?	Two-tailed			One- or two-tailed P value?	Two-tailed
	Welch-corrected t, df	t=2.084 df=103.3			Welch-corrected t, df	t=1.426 df=206.4
	How big is the difference?				How big is the difference?
	Mean ± SEM of column A	0.6262 ± 0.07197 N=77			Mean ± SEM of column A	0.5578 ± 0.02923 N=130
	Mean ± SEM of column B	0.4254 ± 0.06408 N=36			Mean ± SEM of column B	0.4983 ± 0.02974 N=88
	Difference between means	-0.2008 ± 0.09636			Difference between means	-0.05946 ± 0.04170
	95% confidence interval	-0.3919 to -0.009699			95% confidence interval	-0.1417 to 0.02275
	R squared	0.04034			R squared	0.009756
	F test to compare variances				F test to compare variances
	F,DFn, Dfd	2.698, 76, 35			F,DFn, Dfd	1.427, 129, 87
	P value	0.0017			P value	0.0766
	P value summary	**			P value summary	ns
	Significantly different? (P < 0.05)	Yes			Significantly different? (P < 0.05)	No
Figure EV 4E	Table Analyzed	Mean anterograde velocity lysosomes			Table Analyzed	Mean retrograde velocity lysosomes
	Column B	HOM			Column B	HOM
	vs.	vs.			vs.	vs.
	Column A	WT			Column A	WT
	Unpaired t test with Welch's correction				Unpaired t test with Welch's correction
	P value	0.7338			P value	0.5524
	P value summary	ns			P value summary	ns
	Significantly different? (P < 0.05)	No			Significantly different? (P < 0.05)	No
	One- or two-tailed P value?	Two-tailed			One- or two-tailed P value?	Two-tailed
	Welch-corrected t, df	t=0.3405 df=224.1			Welch-corrected t, df	t=0.5948 df=309.4
	How big is the difference?				How big is the difference?
	Mean ± SEM of column A	1.679 ± 0.08809 N=216			Mean ± SEM of column A	0.7437 ± 0.02459 N=408
	Mean ± SEM of column B	1.626 ± 0.1273 N=116			Mean ± SEM of column B	0.7159 ± 0.03979 N=173
	Difference between means	-0.05270 ± 0.1548			Difference between means	-0.02782 ± 0.04678
	95% confidence interval	-0.3577 to 0.2523			95% confidence interval	-0.1199 to 0.06422
	R squared	0.0005171			R squared	0.001142
	F test to compare variances				F test to compare variances
	F,DFn, Dfd	1.121, 115, 215			F,DFn, Dfd	1.110, 172, 407
	P value	0.4723			P value	0.4034
	P value summary	ns			P value summary	ns
	Significantly different? (P < 0.05)	No			Significantly different? (P < 0.05)	No
Figure EV 4F	Table Analyzed	% stationary lysosomes in fibroblasts
	Column B	M01
	vs.	vs.
	Column A	WT
	Unpaired t test
	P value	0.0007
	P value summary	***
	Significantly different? (P < 0.05)	Yes
	One- or two-tailed P value?	Two-tailed
	t, df	t=3.579 df=60
	How big is the difference?
	Mean ± SEM of column A	45.76 ± 3.211 N=39
	Mean ± SEM of column B	65.13 ± 4.476 N=23
	Difference between means	19.37 ± 5.411
	95% confidence interval	8.545 to 30.19
	R squared	0.176
	F test to compare variances
	F,DFn, Dfd	1.146, 22, 38
	P value	0.694
	P value summary	ns
	Significantly different? (P < 0.05)	No
Figure EV 4G	Linear mixed-effects model fit by REML
	Data	d
	Log-restricted-likelihood	17338.5
	Fixed: value ~ condition
	(Intercept) conditionKO
	0.107970476 -0.007456504
	Random effects:
	Formula	~1 | cell_ID_unique
		(Intercept)	Residual
	StdDev:	0.0218041	0.0785903
	Number of Observations	15585
	Number of Groups	188
	variable	rowname	numDF	denDF	F-value	p-value
	detectionDistanceNormalized	(Intercept)	1	15397	3581.39	0
	detectionDistanceNormalized	condition	1	186	4.58557	0.0335435
Figure EV 4H	Table Analyzed	Alpha Tubulin / Actin DIV6		Table Analyzed	Tyro tub / Alpha Tub DIV6
	Column B	HOM		Column B	HOM
	vs.	vs.		vs.	vs.
	Column A	WT		Column A	WT
	Unpaired t test			Unpaired t test
	P value	0.3238		P value	0.5493
	P value summary	ns		P value summary	ns
	Significantly different? (P < 0.05)	No		Significantly different? (P < 0.05)	No
	One- or two-tailed P value?	Two-tailed		One- or two-tailed P value?	Two-tailed
	t, df	t=1.124 df=4		t, df	t=0.6531 df=4
	How big is the difference?			How big is the difference?
	Mean ± SEM of column A	1.000 ± 0.0 N=3		Mean ± SEM of column A	1.000 ± 0.0 N=3
	Mean ± SEM of column B	1.799 ± 0.7105 N=3		Mean ± SEM of column B	0.8592 ± 0.2156 N=3
	Difference between means	0.7988 ± 0.7105		Difference between means	-0.1408 ± 0.2156
	95% confidence interval	-1.174 to 2.771		95% confidence interval	-0.7396 to 0.4579
	R squared	0.2401		R squared	0.09636
	F test to compare variances			F test to compare variances
	F,DFn, Dfd			F,DFn, Dfd
	P value			P value
	P value summary			P value summary
	Significantly different? (P < 0.05)			Significantly different? (P < 0.05)
Figure EV 4I	Table Analyzed	alpha tub levels		Table Analyzed	acetyl tubulin levels
	Column B	Wdr47 KO HeLa		Column B	Wdr47 KO HeLa
	vs.	vs.		vs.	vs.
	Column A	WT HeLa		Column A	WT HeLa
	Unpaired t test			Unpaired t test
	P value	0.4717		P value	0.0059
	P value summary	ns		P value summary	**
	Significantly different? (P < 0.05)	No		Significantly different? (P < 0.05)	Yes
	One- or two-tailed P value?	Two-tailed		One- or two-tailed P value?	Two-tailed
	t, df	t=0.7679 df=6		t, df	t=4.163 df=6
	How big is the difference?			How big is the difference?
	Mean ± SEM of column A	100.0 ± 3.970 N=4		Mean ± SEM of column A	100.0 ± 11.83 N=4
	Mean ± SEM of column B	88.40 ± 14.57 N=4		Mean ± SEM of column B	44.28 ± 6.273 N=4
	Difference between means	-11.60 ± 15.11		Difference between means	-55.72 ± 13.39
	95% confidence interval	-48.56 to 25.36		95% confidence interval	-88.48 to -22.97
	R squared	0.08948		R squared	0.7428
	F test to compare variances			F test to compare variances
	F,DFn, Dfd	13.48, 3, 3		F,DFn, Dfd	3.554, 3, 3
	P value	0.0603		P value	0.3254
	P value summary	ns		P value summary	ns
	Significantly different? (P < 0.05)	No		Significantly different? (P < 0.05)	No
Figure EV 4J	Table Analyzed	Alpha Tubulin / GAPDH		Table Analyzed	Acety tub / Tubulin
	Column B	M01		Column B	M03
	vs.	vs.		vs.	vs.
	Column A	controls		Column A	control
	Unpaired t test			Unpaired t test
	P value	0.2238		P value	0.0007
	P value summary	ns		P value summary	***
	Significantly different? (P < 0.05)	No		Significantly different? (P < 0.05)	Yes
	One- or two-tailed P value?	Two-tailed		One- or two-tailed P value?	Two-tailed
	t, df	t=1.335 df=7		t, df	t=5.808 df=7
	How big is the difference?			How big is the difference?
	Mean ± SEM of column A	1.000 ± 0.08837 N=6		Mean ± SEM of column A	1.000 ± 0.06567 N=6
	Mean ± SEM of column B	0.7615 ± 0.1883 N=3		Mean ± SEM of column B	0.4051 ± 0.05403 N=3
	Difference between means	-0.2385 ± 0.1787		Difference between means	-0.5949 ± 0.1024
	95% confidence interval	-0.6610 to 0.1841		95% confidence interval	-0.8371 to -0.3527
	R squared	0.2028		R squared	0.8281
	F test to compare variances			F test to compare variances
	F,DFn, Dfd	2.270, 2, 5		F,DFn, Dfd	2.955, 5, 2
	P value	0.3978		P value	0.5439
	P value summary	ns		P value summary	ns
	Significantly different? (P < 0.05)	No		Significantly different? (P < 0.05)	No
Figure EV 4K	Table Analyzed	MT repolymerization patterns
	Two-way ANOVA	Ordinary
	Alpha	0.05
	Source of Variation	% of total variation	P value	P value summary	Significant?
	Interaction	28.67	< 0.0001	****	Yes
	Row Factor	51.64	< 0.0001	****	Yes
	Column Factor	0	> 0.9999	ns	No
	ANOVA table	SS	DF	MS	F (DFn, DFd)	P value
	Interaction	5523	2	2761	F (2, 21) = 80.52	P < 0.0001
	Row Factor	9946	2	4973	F (2, 21) = 145.0	P < 0.0001
	Column Factor	0	1	0	F (1, 21) = 0.0	P > 0.9999
	Residual	720.2	21	34.29
	Number of missing values	9
	Compare each cell mean with the other cell mean in that row.
	Number of families	1
	Number of comparisons per family	3
	Alpha	0.05
	Bonferroni's multiple comparisons test	Mean Diff.	95% CI of diff.	Significant?	Summary	Adjusted P Value
	controls - M01
	Organized	39.38	28.61 to 50.15	Yes	****	< 0.0001
	Partially disorganized	-34.44	-45.21 to -23.67	Yes	****	< 0.0001
	Totally disorganized	-4.942	-15.71 to 5.830	No	ns	0.738
	Test details	Mean 1	Mean 2	Mean Diff.	SE of diff.	N1	N2	t	DF
	controls - M01
	Organized	69.62	30.24	39.38	4.141	6	3	9.51	21
	Partially disorganized	28.19	62.62	-34.44	4.141	6	3	8.317	21
	Totally disorganized	2.191	7.133	-4.942	4.141	6	3	1.193	21
Figure EV 4L	Number of families	1
	Number of comparisons per family	8
	Alpha	0.05
	Bonferroni's multiple comparisons test	Mean Diff.	95% CI of diff.	Significant?	Summary	Adjusted P Value
	WT+DMSO - WT+EpoD
	DIV3	0	-7.945 to 7.945	No	ns	> 0.9999
	DIV4	1.137	-6.808 to 9.082	No	ns	> 0.9999
	DIV5	3.469	-4.476 to 11.41	No	ns	> 0.9999
	DIV6	4.612	-3.333 to 12.56	No	ns	0.8701
	DIV7	5.207	-2.738 to 13.15	No	ns	0.565
	DIV8	2.13	-5.815 to 10.08	No	ns	> 0.9999
	DIV9	2.703	-5.243 to 10.65	No	ns	> 0.9999
	DIV10	0.3096	-7.635 to 8.255	No	ns	> 0.9999
	Test details	Mean 1	Mean 2	Mean Diff.	SE of diff.	N1	N2	t	DF
	WT+DMSO - WT+EpoD
	DIV3	100	100	0	2.854	12	5	0	120
	DIV4	97.07	95.93	1.137	2.854	12	5	0.3983	120
	DIV5	94.23	90.76	3.469	2.854	12	5	1.216	120
	DIV6	90.19	85.58	4.612	2.854	12	5	1.616	120
	DIV7	86.34	81.13	5.207	2.854	12	5	1.824	120
	DIV8	79.84	77.71	2.13	2.854	12	5	0.7462	120
	DIV9	74.46	71.75	2.703	2.854	12	5	0.9468	120
	DIV10	68.86	68.55	0.3096	2.854	12	5	0.1085	120
Figure EV 5B	Table Analyzed	Migration of WDR47 heterozygous depleted neurons overexpressing hWDR47 variants
	Two-way ANOVA	Ordinary
	Alpha	0.05
	Source of Variation	% of total variation	P value	P value summary	Significant?
	Interaction	1.657	0.0003	***	Yes
	Row Factor	82.96	< 0.0001	****	Yes
	Column Factor	4.326e-14	> 0.9999	ns	No
	ANOVA table	SS	DF	MS	F (DFn, DFd)	P value
	Interaction	1672	15	111.5	F (15, 124) = 3.037	P = 0.0003
	Row Factor	83716	3	27905	F (3, 124) = 760.1	P < 0.0001
	Column Factor	4.366e-11	5	8.731e-12	F (5, 124) = 2.378e-013	P > 0.9999
	Residual	4552	124	36.71
	Number of missing values	92
	Within each row, compare columns (simple effects within rows)
	Number of families	4
	Number of comparisons per family	15
	Alpha	0.05
	Bonferroni's multiple comparisons test	Mean Diff.	95% CI of diff.	Significant?	Summary	Adjusted P Value
	VZ/SVZ
	control vs. ND Cre+ ND hWDR47 FL	-2.256	-12.99 to 8.473	No	ns	> 0.9999
	control vs. ND Cre+ ND hWDR47 D467H	-3.046	-12.98 to 6.887	No	ns	> 0.9999
	control vs. ND Cre+ ND hWDR47 K593R	-3.867	-13.23 to 5.498	No	ns	> 0.9999
	control vs. ND Cre+ ND hWDR47 P651L	-2.92	-11.86 to 6.017	No	ns	> 0.9999
	control vs. ND Cre+ ND hWDR47 H660P	-1.436	-11.37 to 8.498	No	ns	> 0.9999
	ND Cre+ ND hWDR47 FL vs. ND Cre+ ND hWDR47 D467H	-0.7894	-12.95 to 11.38	No	ns	> 0.9999
	ND Cre+ ND hWDR47 FL vs. ND Cre+ ND hWDR47 K593R	-1.61	-13.32 to 10.10	No	ns	> 0.9999
	ND Cre+ ND hWDR47 FL vs. ND Cre+ ND hWDR47 P651L	-0.664	-12.03 to 10.70	No	ns	> 0.9999
	ND Cre+ ND hWDR47 FL vs. ND Cre+ ND hWDR47 H660P	0.8206	-11.34 to 12.99	No	ns	> 0.9999
	ND Cre+ ND hWDR47 D467H vs. ND Cre+ ND hWDR47 K593R	-0.821	-11.80 to 10.16	No	ns	> 0.9999
	ND Cre+ ND hWDR47 D467H vs. ND Cre+ ND hWDR47 P651L	0.1254	-10.49 to 10.74	No	ns	> 0.9999
	ND Cre+ ND hWDR47 D467H vs. ND Cre+ ND hWDR47 H660P	1.61	-9.860 to 13.08	No	ns	> 0.9999
	ND Cre+ ND hWDR47 K593R vs. ND Cre+ ND hWDR47 P651L	0.9464	-9.143 to 11.04	No	ns	> 0.9999
	ND Cre+ ND hWDR47 K593R vs. ND Cre+ ND hWDR47 H660P	2.431	-8.550 to 13.41	No	ns	> 0.9999
	ND Cre+ ND hWDR47 P651L vs. ND Cre+ ND hWDR47 H660P	1.485	-9.134 to 12.10	No	ns	> 0.9999
	IZ
	control vs. ND Cre+ ND hWDR47 FL	-2.967	-13.70 to 7.762	No	ns	> 0.9999
	control vs. ND Cre+ ND hWDR47 D467H	-5.62	-15.55 to 4.313	No	ns	> 0.9999
	control vs. ND Cre+ ND hWDR47 K593R	-6.025	-15.39 to 3.340	No	ns	0.8464
	control vs. ND Cre+ ND hWDR47 P651L	-7.079	-16.02 to 1.858	No	ns	0.2893
	control vs. ND Cre+ ND hWDR47 H660P	-5.292	-15.23 to 4.641	No	ns	> 0.9999
	ND Cre+ ND hWDR47 FL vs. ND Cre+ ND hWDR47 D467H	-2.653	-14.82 to 9.513	No	ns	> 0.9999
	ND Cre+ ND hWDR47 FL vs. ND Cre+ ND hWDR47 K593R	-3.058	-14.76 to 8.648	No	ns	> 0.9999
	ND Cre+ ND hWDR47 FL vs. ND Cre+ ND hWDR47 P651L	-4.112	-15.48 to 7.255	No	ns	> 0.9999
	ND Cre+ ND hWDR47 FL vs. ND Cre+ ND hWDR47 H660P	-2.325	-14.49 to 9.840	No	ns	> 0.9999
	ND Cre+ ND hWDR47 D467H vs. ND Cre+ ND hWDR47 K593R	-0.4056	-11.39 to 10.58	No	ns	> 0.9999
	ND Cre+ ND hWDR47 D467H vs. ND Cre+ ND hWDR47 P651L	-1.46	-12.08 to 9.159	No	ns	> 0.9999
	ND Cre+ ND hWDR47 D467H vs. ND Cre+ ND hWDR47 H660P	0.3272	-11.14 to 11.80	No	ns	> 0.9999
	ND Cre+ ND hWDR47 K593R vs. ND Cre+ ND hWDR47 P651L	-1.054	-11.14 to 9.036	No	ns	> 0.9999
	ND Cre+ ND hWDR47 K593R vs. ND Cre+ ND hWDR47 H660P	0.7328	-10.25 to 11.71	No	ns	> 0.9999
	ND Cre+ ND hWDR47 P651L vs. ND Cre+ ND hWDR47 H660P	1.787	-8.832 to 12.41	No	ns	> 0.9999
	lCP
	control vs. ND Cre+ ND hWDR47 FL	-2.174	-12.90 to 8.554	No	ns	> 0.9999
	control vs. ND Cre+ ND hWDR47 D467H	-2.36	-12.29 to 7.573	No	ns	> 0.9999
	control vs. ND Cre+ ND hWDR47 K593R	-5.36	-14.73 to 4.005	No	ns	> 0.9999
	control vs. ND Cre+ ND hWDR47 P651L	-3.387	-12.32 to 5.550	No	ns	> 0.9999
	control vs. ND Cre+ ND hWDR47 H660P	-2.732	-12.67 to 7.201	No	ns	> 0.9999
	ND Cre+ ND hWDR47 FL vs. ND Cre+ ND hWDR47 D467H	-0.1859	-12.35 to 11.98	No	ns	> 0.9999
	ND Cre+ ND hWDR47 FL vs. ND Cre+ ND hWDR47 K593R	-3.186	-14.89 to 8.520	No	ns	> 0.9999
	ND Cre+ ND hWDR47 FL vs. ND Cre+ ND hWDR47 P651L	-1.212	-12.58 to 10.15	No	ns	> 0.9999
	ND Cre+ ND hWDR47 FL vs. ND Cre+ ND hWDR47 H660P	-0.5579	-12.72 to 11.61	No	ns	> 0.9999
	ND Cre+ ND hWDR47 D467H vs. ND Cre+ ND hWDR47 K593R	-3	-13.98 to 7.981	No	ns	> 0.9999
	ND Cre+ ND hWDR47 D467H vs. ND Cre+ ND hWDR47 P651L	-1.026	-11.65 to 9.592	No	ns	> 0.9999
	ND Cre+ ND hWDR47 D467H vs. ND Cre+ ND hWDR47 H660P	-0.3719	-11.84 to 11.10	No	ns	> 0.9999
	ND Cre+ ND hWDR47 K593R vs. ND Cre+ ND hWDR47 P651L	1.973	-8.116 to 12.06	No	ns	> 0.9999
	ND Cre+ ND hWDR47 K593R vs. ND Cre+ ND hWDR47 H660P	2.628	-8.353 to 13.61	No	ns	> 0.9999
	ND Cre+ ND hWDR47 P651L vs. ND Cre+ ND hWDR47 H660P	0.6546	-9.964 to 11.27	No	ns	> 0.9999
	uCP
	control vs. ND Cre+ ND hWDR47 FL	7.398	-3.331 to 18.13	No	ns	0.6169
	control vs. ND Cre+ ND hWDR47 D467H	11.03	1.093 to 20.96	Yes	*	0.0176
	control vs. ND Cre+ ND hWDR47 K593R	15.25	5.887 to 24.62	Yes	****	< 0.0001
	control vs. ND Cre+ ND hWDR47 P651L	13.39	4.449 to 22.32	Yes	***	0.0002
	control vs. ND Cre+ ND hWDR47 H660P	9.46	-0.4728 to 19.39	No	ns	0.0767
	ND Cre+ ND hWDR47 FL vs. ND Cre+ ND hWDR47 D467H	3.628	-8.537 to 15.79	No	ns	> 0.9999
	ND Cre+ ND hWDR47 FL vs. ND Cre+ ND hWDR47 K593R	7.855	-3.852 to 19.56	No	ns	0.7017
	ND Cre+ ND hWDR47 FL vs. ND Cre+ ND hWDR47 P651L	5.989	-5.378 to 17.36	No	ns	> 0.9999
	ND Cre+ ND hWDR47 FL vs. ND Cre+ ND hWDR47 H660P	2.063	-10.10 to 14.23	No	ns	> 0.9999
	ND Cre+ ND hWDR47 D467H vs. ND Cre+ ND hWDR47 K593R	4.227	-6.755 to 15.21	No	ns	> 0.9999
	ND Cre+ ND hWDR47 D467H vs. ND Cre+ ND hWDR47 P651L	2.361	-8.258 to 12.98	No	ns	> 0.9999
	ND Cre+ ND hWDR47 D467H vs. ND Cre+ ND hWDR47 H660P	-1.565	-13.04 to 9.904	No	ns	> 0.9999
	ND Cre+ ND hWDR47 K593R vs. ND Cre+ ND hWDR47 P651L	-1.866	-11.96 to 8.224	No	ns	> 0.9999
	ND Cre+ ND hWDR47 K593R vs. ND Cre+ ND hWDR47 H660P	-5.792	-16.77 to 5.190	No	ns	> 0.9999
	ND Cre+ ND hWDR47 P651L vs. ND Cre+ ND hWDR47 H660P	-3.926	-14.54 to 6.693	No	ns	> 0.9999
	Test details	Mean 1	Mean 2	Mean Diff.	SE of diff.	N1	N2	t	DF
	VZ/SVZ
	control vs. ND Cre+ ND hWDR47 FL	1.025	3.281	-2.256	3.585	10	4	0.6294	124
	control vs. ND Cre+ ND hWDR47 D467H	1.025	4.071	-3.046	3.319	10	5	0.9177	124
	control vs. ND Cre+ ND hWDR47 K593R	1.025	4.892	-3.867	3.129	10	6	1.236	124
	control vs. ND Cre+ ND hWDR47 P651L	1.025	3.945	-2.92	2.986	10	7	0.978	124
	control vs. ND Cre+ ND hWDR47 H660P	1.025	2.46	-1.436	3.319	10	5	0.4326	124
	ND Cre+ ND hWDR47 FL vs. ND Cre+ ND hWDR47 D467H	3.281	4.071	-0.7894	4.064	4	5	0.1942	124
	ND Cre+ ND hWDR47 FL vs. ND Cre+ ND hWDR47 K593R	3.281	4.892	-1.61	3.911	4	6	0.4118	124
	ND Cre+ ND hWDR47 FL vs. ND Cre+ ND hWDR47 P651L	3.281	3.945	-0.664	3.798	4	7	0.1749	124
	ND Cre+ ND hWDR47 FL vs. ND Cre+ ND hWDR47 H660P	3.281	2.46	0.8206	4.064	4	5	0.2019	124
	ND Cre+ ND hWDR47 D467H vs. ND Cre+ ND hWDR47 K593R	4.071	4.892	-0.821	3.669	5	6	0.2238	124
	ND Cre+ ND hWDR47 D467H vs. ND Cre+ ND hWDR47 P651L	4.071	3.945	0.1254	3.548	5	7	0.03535	124
	ND Cre+ ND hWDR47 D467H vs. ND Cre+ ND hWDR47 H660P	4.071	2.46	1.61	3.832	5	5	0.4202	124
	ND Cre+ ND hWDR47 K593R vs. ND Cre+ ND hWDR47 P651L	4.892	3.945	0.9464	3.371	6	7	0.2808	124
	ND Cre+ ND hWDR47 K593R vs. ND Cre+ ND hWDR47 H660P	4.892	2.46	2.431	3.669	6	5	0.6626	124
	ND Cre+ ND hWDR47 P651L vs. ND Cre+ ND hWDR47 H660P	3.945	2.46	1.485	3.548	7	5	0.4185	124
	IZ
	control vs. ND Cre+ ND hWDR47 FL	5.859	8.826	-2.967	3.585	10	4	0.8277	124
	control vs. ND Cre+ ND hWDR47 D467H	5.859	11.48	-5.62	3.319	10	5	1.693	124
	control vs. ND Cre+ ND hWDR47 K593R	5.859	11.88	-6.025	3.129	10	6	1.926	124
	control vs. ND Cre+ ND hWDR47 P651L	5.859	12.94	-7.079	2.986	10	7	2.371	124
	control vs. ND Cre+ ND hWDR47 H660P	5.859	11.15	-5.292	3.319	10	5	1.595	124
	ND Cre+ ND hWDR47 FL vs. ND Cre+ ND hWDR47 D467H	8.826	11.48	-2.653	4.064	4	5	0.6526	124
	ND Cre+ ND hWDR47 FL vs. ND Cre+ ND hWDR47 K593R	8.826	11.88	-3.058	3.911	4	6	0.782	124
	ND Cre+ ND hWDR47 FL vs. ND Cre+ ND hWDR47 P651L	8.826	12.94	-4.112	3.798	4	7	1.083	124
	ND Cre+ ND hWDR47 FL vs. ND Cre+ ND hWDR47 H660P	8.826	11.15	-2.325	4.064	4	5	0.5721	124
	ND Cre+ ND hWDR47 D467H vs. ND Cre+ ND hWDR47 K593R	11.48	11.88	-0.4056	3.669	5	6	0.1106	124
	ND Cre+ ND hWDR47 D467H vs. ND Cre+ ND hWDR47 P651L	11.48	12.94	-1.46	3.548	5	7	0.4114	124
	ND Cre+ ND hWDR47 D467H vs. ND Cre+ ND hWDR47 H660P	11.48	11.15	0.3272	3.832	5	5	0.08538	124
	ND Cre+ ND hWDR47 K593R vs. ND Cre+ ND hWDR47 P651L	11.88	12.94	-1.054	3.371	6	7	0.3126	124
	ND Cre+ ND hWDR47 K593R vs. ND Cre+ ND hWDR47 H660P	11.88	11.15	0.7328	3.669	6	5	0.1997	124
	ND Cre+ ND hWDR47 P651L vs. ND Cre+ ND hWDR47 H660P	12.94	11.15	1.787	3.548	7	5	0.5036	124
	lCP
	control vs. ND Cre+ ND hWDR47 FL	16.89	19.06	-2.174	3.585	10	4	0.6066	124
	control vs. ND Cre+ ND hWDR47 D467H	16.89	19.25	-2.36	3.319	10	5	0.7113	124
	control vs. ND Cre+ ND hWDR47 K593R	16.89	22.25	-5.36	3.129	10	6	1.713	124
	control vs. ND Cre+ ND hWDR47 P651L	16.89	20.27	-3.387	2.986	10	7	1.134	124
	control vs. ND Cre+ ND hWDR47 H660P	16.89	19.62	-2.732	3.319	10	5	0.8233	124
	ND Cre+ ND hWDR47 FL vs. ND Cre+ ND hWDR47 D467H	19.06	19.25	-0.1859	4.064	4	5	0.04575	124
	ND Cre+ ND hWDR47 FL vs. ND Cre+ ND hWDR47 K593R	19.06	22.25	-3.186	3.911	4	6	0.8146	124
	ND Cre+ ND hWDR47 FL vs. ND Cre+ ND hWDR47 P651L	19.06	20.27	-1.212	3.798	4	7	0.3193	124
	ND Cre+ ND hWDR47 FL vs. ND Cre+ ND hWDR47 H660P	19.06	19.62	-0.5579	4.064	4	5	0.1373	124
	ND Cre+ ND hWDR47 D467H vs. ND Cre+ ND hWDR47 K593R	19.25	22.25	-3	3.669	5	6	0.8177	124
	ND Cre+ ND hWDR47 D467H vs. ND Cre+ ND hWDR47 P651L	19.25	20.27	-1.026	3.548	5	7	0.2893	124
	ND Cre+ ND hWDR47 D467H vs. ND Cre+ ND hWDR47 H660P	19.25	19.62	-0.3719	3.832	5	5	0.09706	124
	ND Cre+ ND hWDR47 K593R vs. ND Cre+ ND hWDR47 P651L	22.25	20.27	1.973	3.371	6	7	0.5854	124
	ND Cre+ ND hWDR47 K593R vs. ND Cre+ ND hWDR47 H660P	22.25	19.62	2.628	3.669	6	5	0.7163	124
	ND Cre+ ND hWDR47 P651L vs. ND Cre+ ND hWDR47 H660P	20.27	19.62	0.6546	3.548	7	5	0.1845	124
	uCP
	control vs. ND Cre+ ND hWDR47 FL	76.23	68.83	7.398	3.585	10	4	2.064	124
	control vs. ND Cre+ ND hWDR47 D467H	76.23	65.2	11.03	3.319	10	5	3.322	124
	control vs. ND Cre+ ND hWDR47 K593R	76.23	60.98	15.25	3.129	10	6	4.875	124
	control vs. ND Cre+ ND hWDR47 P651L	76.23	62.84	13.39	2.986	10	7	4.483	124
	control vs. ND Cre+ ND hWDR47 H660P	76.23	66.77	9.46	3.319	10	5	2.851	124
	ND Cre+ ND hWDR47 FL vs. ND Cre+ ND hWDR47 D467H	68.83	65.2	3.628	4.064	4	5	0.8926	124
	ND Cre+ ND hWDR47 FL vs. ND Cre+ ND hWDR47 K593R	68.83	60.98	7.855	3.911	4	6	2.008	124
	ND Cre+ ND hWDR47 FL vs. ND Cre+ ND hWDR47 P651L	68.83	62.84	5.989	3.798	4	7	1.577	124
	ND Cre+ ND hWDR47 FL vs. ND Cre+ ND hWDR47 H660P	68.83	66.77	2.063	4.064	4	5	0.5075	124
	ND Cre+ ND hWDR47 D467H vs. ND Cre+ ND hWDR47 K593R	65.2	60.98	4.227	3.669	5	6	1.152	124
	ND Cre+ ND hWDR47 D467H vs. ND Cre+ ND hWDR47 P651L	65.2	62.84	2.361	3.548	5	7	0.6654	124
	ND Cre+ ND hWDR47 D467H vs. ND Cre+ ND hWDR47 H660P	65.2	66.77	-1.565	3.832	5	5	0.4085	124
	ND Cre+ ND hWDR47 K593R vs. ND Cre+ ND hWDR47 P651L	60.98	62.84	-1.866	3.371	6	7	0.5536	124
	ND Cre+ ND hWDR47 K593R vs. ND Cre+ ND hWDR47 H660P	60.98	66.77	-5.792	3.669	6	5	1.579	124
	ND Cre+ ND hWDR47 P651L vs. ND Cre+ ND hWDR47 H660P	62.84	66.77	-3.926	3.548	7	5	1.107	124
Figure EV 5D	Table Analyzed	CC thickness upon overexpression of variants in HETs
	ANOVA summary
	F	1.144
	P value	0.3559
	P value summary	ns
	Are differences among means statistically significant? (P < 0.05)	No
	R square	0.1496
	Brown-Forsythe test
	F (DFn, DFd)	0.7110 (6, 39)
	P value	0.6428
	P value summary	ns
	Significantly different standard deviations? (P < 0.05)	No
	Bartlett's test
	Bartlett's statistic (corrected)	5.791
	P value	0.447
	P value summary	ns
	Significantly different standard deviations? (P < 0.05)	No
	ANOVA table	SS	DF	MS	F (DFn, DFd)	P value
	Treatment (between columns)	6287	6	1048	F (6, 39) = 1.144	P = 0.3559
	Residual (within columns)	35735	39	916.3
	Total	42023	45
	Data summary
	Number of treatments (columns)	7
	Number of values (total)	46
	Number of families	1
	Number of comparisons per family	6
	Alpha	0.05
	Bonferroni's multiple comparisons test	Mean Diff.	95% CI of diff.	Significant?	Summary	Adjusted P Value
	control vs. empty vector	2.824	-39.58 to 45.23	No	ns	> 0.9999
	control vs. +WT	7.481	-37.49 to 52.45	No	ns	> 0.9999
	control vs. +D467H	-30.8	-77.61 to 16.01	No	ns	0.4506
	control vs. +K593H	-2.685	-49.49 to 44.13	No	ns	> 0.9999
	control vs. +P651H	5.738	-39.24 to 50.71	No	ns	> 0.9999
	control vs. +H660P	-4.5	-57.24 to 48.24	No	ns	> 0.9999
	Test details	Mean 1	Mean 2	Mean Diff.	SE of diff.	n1	n2	t	DF
	control vs. empty vector	100	97.18	2.824	15.25	7	9	0.1851	39
	control vs. +WT	100	92.52	7.481	16.18	7	7	0.4623	39
	control vs. +D467H	100	130.8	-30.8	16.84	7	6	1.829	39
	control vs. +K593H	100	102.7	-2.685	16.84	7	6	0.1594	39
	control vs. +P651H	100	94.26	5.738	16.18	7	7	0.3546	39
	control vs. +H660P	100	104.5	-4.5	18.97	7	4	0.2372	39

## Sheet: Appendix Figures
Appendix Fig. 1E	Table Analyzed	Wdr47 mRNA
	Column B	Patient
	vs.	vs.
	Column A	Controls
	Unpaired t test
	P value	0.9569
	P value summary	ns
	Significantly different? (P < 0.05)	No
	One- or two-tailed P value?	Two-tailed
	t, df	t=0.05562 df=9
	How big is the difference?
	Mean ± SEM of column A	1.000 ± 0.1806 N=8
	Mean ± SEM of column B	1.018 ± 0.2023 N=3
	Difference between means	0.01807 ± 0.3249
	95% confidence interval	-0.7168 to 0.7530
	R squared	0.0003436
	F test to compare variances
	F,DFn, Dfd	2.127, 7, 2
	P value	0.7135
	P value summary	ns
	Significantly different? (P < 0.05)	No
Appendix Fig. 2B	Table Analyzed	Wdr47 levels after Nex Cre deletion
	Column B	fl/fl
	vs.	vs.
	Column A	WT
	Unpaired t test
	P value	0.0396
	P value summary	*
	Significantly different? (P < 0.05)	Yes
	One- or two-tailed P value?	Two-tailed
	t, df	t=3.010 df=4
	How big is the difference?
	Mean ± SEM of column A	0.9650 ± 0.07138 N=3
	Mean ± SEM of column B	0.5683 ± 0.1108 N=3
	Difference between means	-0.3967 ± 0.1318
	95% confidence interval	-0.7626 to -0.03076
	R squared	0.6937
	F test to compare variances
	F,DFn, Dfd	2.409, 2, 2
	P value	0.5867
	P value summary	ns
	Significantly different? (P < 0.05)	No
Appendix Fig.2C	Table Analyzed	deletion of Wdr47 using CaMKII
	Two-way ANOVA	Ordinary
	Alpha	0.05
	Source of Variation	% of total variation	P value	P value summary	Significant?
	Interaction	7.912	0.0383	*	Yes
	Row Factor	74.61	< 0.0001	****	Yes
	Column Factor	7.161	0.0462	*	Yes
	ANOVA table	SS	DF	MS	F (DFn, DFd)	P value
	Interaction	0.1114	1	0.1114	F (1, 8) = 6.136	P = 0.0383
	Row Factor	1.051	1	1.051	F (1, 8) = 57.86	P < 0.0001
	Column Factor	0.1008	1	0.1008	F (1, 8) = 5.553	P = 0.0462
	Residual	0.1453	8	0.01816
	Number of missing values	0
	Compare each cell mean with the other cell mean in that row.
	Number of families	1
	Number of comparisons per family	2
	Alpha	0.05
	Bonferroni's multiple comparisons test	Mean Diff.	95% CI of diff.	Significant?	Summary	Adjusted P Value
	WT - fl/WT
	cortex	0.3761	0.07332 to 0.6788	Yes	*	0.0182
	heart	-0.009377	-0.3121 to 0.2934	No	ns	> 0.9999
	Test details	Mean 1	Mean 2	Mean Diff.	SE of diff.	N1	N2	t	DF
	WT - fl/WT
	cortex	0.826	0.4499	0.3761	0.11	3	3	3.418	8
	heart	0.04145	0.05082	-0.009377	0.11	3	3	0.08523	8
Appendix Fig. 3C	Within each row, compare columns (simple effects within rows)
	Number of families	2
	Number of comparisons per family	2
	Alpha	0.05
	Bonferroni's multiple comparisons test	Mean Diff.	95% CI of diff.	Significant?	Summary	Adjusted P Value
	WT strain
	FL vs. del CTLH	0.5066	0.3467 to 0.6664	Yes	****	< 0.0001
	FL vs. del LISH	0.5416	0.3818 to 0.7015	Yes	****	< 0.0001
	Oxa1 strain
	FL vs. del CTLH	-0.06805	-0.2065 to 0.07040	No	ns	0.4798
	FL vs. del LISH	-0.06463	-0.2031 to 0.07382	No	ns	0.5266
	Test details	Mean 1	Mean 2	Mean Diff.	SE of diff.	N1	N2	t	DF
	WT strain
	FL vs. del CTLH	1	0.4934	0.5066	0.06421	3	3	7.889	15
	FL vs. del LISH	1	0.4584	0.5416	0.06421	3	3	8.436	15
	Oxa1 strain
	FL vs. del CTLH	1	1.068	-0.06805	0.05561	4	4	1.224	15
	FL vs. del LISH	1	1.065	-0.06463	0.05561	4	4	1.162	15
Appendix Fig. 3F	Within each row, compare columns (simple effects within rows)
	Number of families	8
	Number of comparisons per family	3
	Alpha	0.05
	Bonferroni's multiple comparisons test	Mean Diff.	95% CI of diff.	Significant?	Summary	Adjusted P Value
	DIV3
	WT+DMSO vs. WT+Q-VD-Oph	0	-5.033 to 5.033	No	ns	> 0.9999
	WT+DMSO vs. WT+Necrostatin	0	-7.587 to 7.587	No	ns	> 0.9999
	WT+DMSO vs. WT+Ferrostatin	0	-5.877 to 5.877	No	ns	> 0.9999
	DIV4
	WT+DMSO vs. WT+Q-VD-Oph	0.6126	-4.420 to 5.646	No	ns	> 0.9999
	WT+DMSO vs. WT+Necrostatin	-0.5808	-8.168 to 7.007	No	ns	> 0.9999
	WT+DMSO vs. WT+Ferrostatin	1.006	-4.871 to 6.883	No	ns	> 0.9999
	DIV5
	WT+DMSO vs. WT+Q-VD-Oph	1.917	-3.116 to 6.950	No	ns	> 0.9999
	WT+DMSO vs. WT+Necrostatin	-0.9483	-8.536 to 6.639	No	ns	> 0.9999
	WT+DMSO vs. WT+Ferrostatin	2.316	-3.561 to 8.193	No	ns	> 0.9999
	DIV6
	WT+DMSO vs. WT+Q-VD-Oph	3.053	-1.980 to 8.086	No	ns	0.4344
	WT+DMSO vs. WT+Necrostatin	-1.462	-9.049 to 6.126	No	ns	> 0.9999
	WT+DMSO vs. WT+Ferrostatin	1.914	-3.963 to 7.792	No	ns	> 0.9999
	DIV7
	WT+DMSO vs. WT+Q-VD-Oph	3.625	-1.408 to 8.657	No	ns	0.2511
	WT+DMSO vs. WT+Necrostatin	-3.071	-10.66 to 4.516	No	ns	0.9895
	WT+DMSO vs. WT+Ferrostatin	1.605	-4.272 to 7.482	No	ns	> 0.9999
	DIV8
	WT+DMSO vs. WT+Q-VD-Oph	1.364	-3.669 to 6.397	No	ns	> 0.9999
	WT+DMSO vs. WT+Necrostatin	-4.961	-12.55 to 2.627	No	ns	0.3484
	WT+DMSO vs. WT+Ferrostatin	-0.679	-6.556 to 5.198	No	ns	> 0.9999
	DIV9
	WT+DMSO vs. WT+Q-VD-Oph	1.277	-3.756 to 6.310	No	ns	> 0.9999
	WT+DMSO vs. WT+Necrostatin	-5.967	-13.55 to 1.621	No	ns	0.1773
	WT+DMSO vs. WT+Ferrostatin	0.4633	-5.414 to 6.341	No	ns	> 0.9999
	DIV10
	WT+DMSO vs. WT+Q-VD-Oph	-0.1224	-5.155 to 4.911	No	ns	> 0.9999
	WT+DMSO vs. WT+Necrostatin	-6.225	-13.81 to 1.363	No	ns	0.1471
	WT+DMSO vs. WT+Ferrostatin	-1.273	-7.150 to 4.604	No	ns	> 0.9999
	Test details	Mean 1	Mean 2	Mean Diff.	SE of diff.	N1	N2	t	DF
	DIV3
	WT+DMSO vs. WT+Q-VD-Oph	100	100	0	2.086	12	10	0	216
	WT+DMSO vs. WT+Necrostatin	100	100	0	3.145	12	3	0	216
	WT+DMSO vs. WT+Ferrostatin	100	100	0	2.436	12	6	0	216
	DIV4
	WT+DMSO vs. WT+Q-VD-Oph	97.07	96.45	0.6126	2.086	12	10	0.2937	216
	WT+DMSO vs. WT+Necrostatin	97.07	97.65	-0.5808	3.145	12	3	0.1847	216
	WT+DMSO vs. WT+Ferrostatin	97.07	96.06	1.006	2.436	12	6	0.4129	216
	DIV5
	WT+DMSO vs. WT+Q-VD-Oph	94.23	92.31	1.917	2.086	12	10	0.9189	216
	WT+DMSO vs. WT+Necrostatin	94.23	95.18	-0.9483	3.145	12	3	0.3016	216
	WT+DMSO vs. WT+Ferrostatin	94.23	91.92	2.316	2.436	12	6	0.9507	216
	DIV6
	WT+DMSO vs. WT+Q-VD-Oph	90.19	87.14	3.053	2.086	12	10	1.464	216
	WT+DMSO vs. WT+Necrostatin	90.19	91.65	-1.462	3.145	12	3	0.4648	216
	WT+DMSO vs. WT+Ferrostatin	90.19	88.28	1.914	2.436	12	6	0.7859	216
	DIV7
	WT+DMSO vs. WT+Q-VD-Oph	86.34	82.71	3.625	2.086	12	10	1.738	216
	WT+DMSO vs. WT+Necrostatin	86.34	89.41	-3.071	3.145	12	3	0.9766	216
	WT+DMSO vs. WT+Ferrostatin	86.34	84.73	1.605	2.436	12	6	0.659	216
	DIV8
	WT+DMSO vs. WT+Q-VD-Oph	79.84	78.48	1.364	2.086	12	10	0.6539	216
	WT+DMSO vs. WT+Necrostatin	79.84	84.8	-4.961	3.145	12	3	1.578	216
	WT+DMSO vs. WT+Ferrostatin	79.84	80.52	-0.679	2.436	12	6	0.2787	216
	DIV9
	WT+DMSO vs. WT+Q-VD-Oph	74.46	73.18	1.277	2.086	12	10	0.612	216
	WT+DMSO vs. WT+Necrostatin	74.46	80.42	-5.967	3.145	12	3	1.897	216
	WT+DMSO vs. WT+Ferrostatin	74.46	73.99	0.4633	2.436	12	6	0.1902	216
	DIV10
	WT+DMSO vs. WT+Q-VD-Oph	68.86	68.98	-0.1224	2.086	12	10	0.05869	216
	WT+DMSO vs. WT+Necrostatin	68.86	75.09	-6.225	3.145	12	3	1.979	216
	WT+DMSO vs. WT+Ferrostatin	68.86	70.13	-1.273	2.436	12	6	0.5227	216
