# Supplementary material for: Bi-allelic variants in WDR47 cause a complex neurodevelopmental syndrome
Source: EMBO Mol Med. 2024 Nov 28;17(1):129–68. doi: 10.1038/s44321-024-00178-z (PMC11730659; doi:10.1038/s44321-024-00178-z)
Supplement: Supplementary file 8 — Source data Fig. 1 [file 44321_2024_178_MOESM8_ESM.zip]

Archive with 12 entries (9 files):
- Figure1 new/
- __MACOSX/._Figure1 new
- Figure1 new/1N/
- __MACOSX/Figure1 new/._1N
- Figure1 new/1M/
- __MACOSX/Figure1 new/._1M
- Figure1 new/1N/Figure N_dapi WDR47.tif
- __MACOSX/Figure1 new/1N/._Figure N_dapi WDR47.tif
- Figure1 new/1M/Figure Msagital_dapi_SV.tif
- __MACOSX/Figure1 new/1M/._Figure Msagital_dapi_SV.tif
- Figure1 new/1M/Figure M sagital_WDR47_SV.tif
- __MACOSX/Figure1 new/1M/._Figure M sagital_WDR47_SV.tif
