# Supplementary material for: Bi-allelic variants in WDR47 cause a complex neurodevelopmental syndrome
Source: EMBO Mol Med. 2024 Nov 28;17(1):129–68. doi: 10.1038/s44321-024-00178-z (PMC11730659; doi:10.1038/s44321-024-00178-z)
Supplement: Supplementary file 9 — Source data Fig. 2 [file 44321_2024_178_MOESM9_ESM.zip]

Archive with 100 entries (79 files):
- Figure2 new/
- __MACOSX/._Figure2 new
- Figure2 new/2F/
- __MACOSX/Figure2 new/._2F
- Figure2 new/2E/
- __MACOSX/Figure2 new/._2E
- Figure2 new/2D/
- __MACOSX/Figure2 new/._2D
- Figure2 new/2C/
- __MACOSX/Figure2 new/._2C
- Figure2 new/2F/Numerical data/
- __MACOSX/Figure2 new/2F/._Numerical data
- Figure2 new/2F/Western blot/
- __MACOSX/Figure2 new/2F/._Western blot
- Figure2 new/2E/Numerical data/
- __MACOSX/Figure2 new/2E/._Numerical data
- Figure2 new/2E/Western blot/
- __MACOSX/Figure2 new/2E/._Western blot
- Figure2 new/2D/numerical data/
- __MACOSX/Figure2 new/2D/._numerical data
- Figure2 new/2D/Western Blot/
- __MACOSX/Figure2 new/2D/._Western Blot
- Figure2 new/2C/Numerical data/
- __MACOSX/Figure2 new/2C/._Numerical data
- Figure2 new/2C/Western blot/
- __MACOSX/Figure2 new/2C/._Western blot
- Figure2 new/2F/Numerical data/Figure 2F calculations.xlsx
- __MACOSX/Figure2 new/2F/Numerical data/._Figure 2F calculations.xlsx
- Figure2 new/2F/Numerical data/READ ME.txt
- __MACOSX/Figure2 new/2F/Numerical data/._READ ME.txt
- Figure2 new/2F/Western blot/Figure 2F with annotations .pptx
- __MACOSX/Figure2 new/2F/Western blot/._Figure 2F with annotations .pptx
- Figure2 new/2F/Western blot/Gapdh/
- __MACOSX/Figure2 new/2F/Western blot/._Gapdh
- Figure2 new/2F/Western blot/Wdr47/
- __MACOSX/Figure2 new/2F/Western blot/._Wdr47
- Figure2 new/2E/Numerical data/Figure 2E calculations.xlsx
- __MACOSX/Figure2 new/2E/Numerical data/._Figure 2E calculations.xlsx
- Figure2 new/2E/Numerical data/READ ME.txt
- __MACOSX/Figure2 new/2E/Numerical data/._READ ME.txt
- Figure2 new/2E/Western blot/Figure 2E with annotations .pptx
- __MACOSX/Figure2 new/2E/Western blot/._Figure 2E with annotations .pptx
- Figure2 new/2E/Western blot/Wdr47/
- __MACOSX/Figure2 new/2E/Western blot/._Wdr47
- Figure2 new/2E/Western blot/GAPDH/
- __MACOSX/Figure2 new/2E/Western blot/._GAPDH
- Figure2 new/2D/numerical data/Figure 2D calculation.xlsx
- __MACOSX/Figure2 new/2D/numerical data/._Figure 2D calculation.xlsx
- Figure2 new/2D/numerical data/READ ME.txt
- __MACOSX/Figure2 new/2D/numerical data/._READ ME.txt
- Figure2 new/2D/Western Blot/Figure 2D with annotations.pptx
- __MACOSX/Figure2 new/2D/Western Blot/._Figure 2D with annotations.pptx
- Figure2 new/2D/Western Blot/11EBD5E3.tmp
- __MACOSX/Figure2 new/2D/Western Blot/._11EBD5E3.tmp
- Figure2 new/2D/Western Blot/GFP/
- __MACOSX/Figure2 new/2D/Western Blot/._GFP
- Figure2 new/2D/Western Blot/HA/
- __MACOSX/Figure2 new/2D/Western Blot/._HA
- Figure2 new/2C/Numerical data/Fig 2C calculation .xlsx
- __MACOSX/Figure2 new/2C/Numerical data/._Fig 2C calculation .xlsx
- Figure2 new/2C/Numerical data/READ ME.txt
- __MACOSX/Figure2 new/2C/Numerical data/._READ ME.txt
- Figure2 new/2C/Western blot/Figure 2C with annotations.pptx
- __MACOSX/Figure2 new/2C/Western blot/._Figure 2C with annotations.pptx
- Figure2 new/2C/Western blot/HA/
- __MACOSX/Figure2 new/2C/Western blot/._HA
- Figure2 new/2C/Western blot/GFP/
- __MACOSX/Figure2 new/2C/Western blot/._GFP
- Figure2 new/2F/Western blot/Gapdh/GAPDH #2 2023.09.27_14.19.02_Ch+Marker.jpg
- __MACOSX/Figure2 new/2F/Western blot/Gapdh/._GAPDH #2 2023.09.27_14.19.02_Ch+Marker.jpg
- Figure2 new/2F/Western blot/Gapdh/GAPDH #2 2023.09.27_14.19.02_Ch.tif
- __MACOSX/Figure2 new/2F/Western blot/Gapdh/._GAPDH #2 2023.09.27_14.19.02_Ch.tif
- Figure2 new/2F/Western blot/Wdr47/wdr47 CNT + MUT bis 2023.09.27_11.59.15_Ch+Marker.jpg
- __MACOSX/Figure2 new/2F/Western blot/Wdr47/._wdr47 CNT + MUT bis 2023.09.27_11.59.15_Ch+Marker.jpg
- Figure2 new/2F/Western blot/Wdr47/wdr47 CNT + MUT bis 2023.09.27_11.59.15_Ch.tif
- __MACOSX/Figure2 new/2F/Western blot/Wdr47/._wdr47 CNT + MUT bis 2023.09.27_11.59.15_Ch.tif
- Figure2 new/2E/Western blot/Wdr47/gel 2 wdr47 2023.04.13_11.41.43_Ch+Marker.jpg
- __MACOSX/Figure2 new/2E/Western blot/Wdr47/._gel 2 wdr47 2023.04.13_11.41.43_Ch+Marker.jpg
- Figure2 new/2E/Western blot/Wdr47/gel 2 wdr47 2023.04.13_11.41.43_Ch.tif
- __MACOSX/Figure2 new/2E/Western blot/Wdr47/._gel 2 wdr47 2023.04.13_11.41.43_Ch.tif
- Figure2 new/2E/Western blot/GAPDH/gel 1 GAPDH 2023.04.13_11.35.13_Ch+Marker.jpg
- __MACOSX/Figure2 new/2E/Western blot/GAPDH/._gel 1 GAPDH 2023.04.13_11.35.13_Ch+Marker.jpg
- Figure2 new/2E/Western blot/GAPDH/gel 1 GAPDH 2023.04.13_11.35.13_Ch.tif
- __MACOSX/Figure2 new/2E/Western blot/GAPDH/._gel 1 GAPDH 2023.04.13_11.35.13_Ch.tif
- Figure2 new/2D/Western Blot/GFP/gel4 gfp  2022.12.30_13.01.35_Ch.tif
- __MACOSX/Figure2 new/2D/Western Blot/GFP/._gel4 gfp  2022.12.30_13.01.35_Ch.tif
- Figure2 new/2D/Western Blot/GFP/gel4 gfp  2022.12.30_13.01.35_Ch+Marker.jpg
- __MACOSX/Figure2 new/2D/Western Blot/GFP/._gel4 gfp  2022.12.30_13.01.35_Ch+Marker.jpg
- Figure2 new/2D/Western Blot/HA/gel4 ha 2022.12.30_13.13.13_Ch.tif
- __MACOSX/Figure2 new/2D/Western Blot/HA/._gel4 ha 2022.12.30_13.13.13_Ch.tif
- Figure2 new/2D/Western Blot/HA/gel4 ha 2022.12.30_13.13.13_Ch+Marker.jpg
- __MACOSX/Figure2 new/2D/Western Blot/HA/._gel4 ha 2022.12.30_13.13.13_Ch+Marker.jpg
- Figure2 new/2C/Western blot/HA/zwdr47 gel1 fem1 2022.11.30_16.01.51_Ch+Marker.jpg
- __MACOSX/Figure2 new/2C/Western blot/HA/._zwdr47 gel1 fem1 2022.11.30_16.01.51_Ch+Marker.jpg
- Figure2 new/2C/Western blot/HA/zwdr47 gel1 fem1 2022.11.30_16.01.51_Ch.tif
- __MACOSX/Figure2 new/2C/Western blot/HA/._zwdr47 gel1 fem1 2022.11.30_16.01.51_Ch.tif
- Figure2 new/2C/Western blot/GFP/gfp gel1 2022.11.30_15.21.26_Ch+Marker.jpg
- __MACOSX/Figure2 new/2C/Western blot/GFP/._gfp gel1 2022.11.30_15.21.26_Ch+Marker.jpg
- Figure2 new/2C/Western blot/GFP/gfp gel1 2022.11.30_15.21.26_Ch.tif
- __MACOSX/Figure2 new/2C/Western blot/GFP/._gfp gel1 2022.11.30_15.21.26_Ch.tif
