# Supplementary material for: Bi-allelic variants in WDR47 cause a complex neurodevelopmental syndrome
Source: EMBO Mol Med. 2024 Nov 28;17(1):129–68. doi: 10.1038/s44321-024-00178-z (PMC11730659; doi:10.1038/s44321-024-00178-z)
Supplement: Supplementary file 9 — Source data Fig. 2 [file 44321_2024_178_MOESM9_ESM.zip › Figure2 new/2F/Numerical data/Figure 2F calculations.xlsx]

## Sheet: Sheet1
Control	M03
0.574629	1.09833
0.694462	0.600589
0.681255	0.559059
Table Analyzed	upper band
Column B	M03
vs.	vs.
Column A	Control1
Unpaired t test
P value	0.5941
P value summary	ns
Significantly different? (P < 0.05)	No
One- or two-tailed P value?	Two-tailed
t, df	t=0.5782 df=4
How big is the difference?
Mean ± SEM of column A	0.6501 ± 0.03794 N=3
Mean ± SEM of column B	0.7527 ± 0.1733 N=3
Difference between means	0.1025 ± 0.1774
95% confidence interval	-0.3899 to 0.5950
R squared	0.07713
F test to compare variances
F,DFn, Dfd	20.86, 2, 2
P value	0.0915
P value summary	ns
Significantly different? (P < 0.05)	No
