# Supplementary material for: Bi-allelic variants in WDR47 cause a complex neurodevelopmental syndrome
Source: EMBO Mol Med. 2024 Nov 28;17(1):129–68. doi: 10.1038/s44321-024-00178-z (PMC11730659; doi:10.1038/s44321-024-00178-z)
Supplement: Supplementary file 9 — Source data Fig. 2 [file 44321_2024_178_MOESM9_ESM.zip › Figure2 new/2E/Numerical data/Figure 2E calculations.xlsx]

## Sheet: Sheet1
Control1	Control2	M01
0.812651	0.615953	0.0803587
0.457794	0.415678	0.0540441
0.622494	0.485205	0.0896555
Number of families	1
Number of comparisons per family	3
Alpha	0.05
Bonferroni's multiple comparisons test	Mean Diff.	95% CI of diff.	Significant?	Summary	Adjusted P Value
Control1 vs. Control2	0.1254	-0.1930 to 0.4438	No	ns	0.7294
Control1 vs. M01	0.5563	0.2379 to 0.8747	Yes	**	0.0036
Control2 vs. M01	0.4309	0.1125 to 0.7493	Yes	*	0.013
Test details	Mean 1	Mean 2	Mean Diff.	SE of diff.	n1	n2	t	DF
Control1 vs. Control2	0.631	0.5056	0.1254	0.09686	3	3	1.294	6
Control1 vs.M01	0.631	0.07469	0.5563	0.09686	3	3	5.743	6
Control2 vs. M01	0.5056	0.07469	0.4309	0.09686	3	3	4.449	6
