# Supplementary material for: Bi-allelic variants in WDR47 cause a complex neurodevelopmental syndrome
Source: EMBO Mol Med. 2024 Nov 28;17(1):129–68. doi: 10.1038/s44321-024-00178-z (PMC11730659; doi:10.1038/s44321-024-00178-z)
Supplement: Supplementary file 9 — Source data Fig. 2 [file 44321_2024_178_MOESM9_ESM.zip › Figure2 new/2E/Numerical data/READ ME.txt]

Wdr47 band intensity was normalized to GAPDH intensity
