# Supplementary material for: Bi-allelic variants in WDR47 cause a complex neurodevelopmental syndrome
Source: EMBO Mol Med. 2024 Nov 28;17(1):129–68. doi: 10.1038/s44321-024-00178-z (PMC11730659; doi:10.1038/s44321-024-00178-z)
Supplement: Supplementary file 9 — Source data Fig. 2 [file 44321_2024_178_MOESM9_ESM.zip › Figure2 new/2D/numerical data/Figure 2D calculation.xlsx]

## Sheet: Sheet1
	WT					R200H					P651L
MG132 -	100	100	100	100		32.1481	29.8909	32.7405	16.5286		67.0009	61.8308	53.3021	44.5039
MG132 +	128.083	108.956	122.684	143.834		78.8006	69.5371	80.4149	50.5989		84.8	99.0187	65.0809	58.6184
Number of families	1
Number of comparisons per family	3
Alpha	0.05
Bonferroni's multiple comparisons test	Mean Diff.	95% CI of diff.	Significant?	Summary	Adjusted P Value
EtOH - MG132
WT	-25.89	-48.66 to -3.121	Yes	*	0.023
R193H	-42.01	-64.78 to -19.24	Yes	***	0.0004
P650L	-20.22	-42.99 to 2.548	No	ns	0.0923
Test details	Mean 1	Mean 2	Mean Diff.	SE of diff.	N1	N2	t	DF
EtOH - MG132
WT	100	125.9	-25.89	8.627	4	4	3.001	18
R193H	27.83	69.84	-42.01	8.627	4	4	4.87	18
P650L	56.66	76.88	-20.22	8.627	4	4	2.344	18
