# Supplementary material for: Bi-allelic variants in WDR47 cause a complex neurodevelopmental syndrome
Source: EMBO Mol Med. 2024 Nov 28;17(1):129–68. doi: 10.1038/s44321-024-00178-z (PMC11730659; doi:10.1038/s44321-024-00178-z)
Supplement: Supplementary file 9 — Source data Fig. 2 [file 44321_2024_178_MOESM9_ESM.zip › Figure2 new/2D/numerical data/READ ME.txt]

HA/GFP intensity was calculated for WT without MG132 tretament and set to 100% for each experiment. 

Effect of the variants and MG132 treatment was calculated by normalizing the HA/GFP intensity in those samples to WT. 
