# Supplementary material for: Bi-allelic variants in WDR47 cause a complex neurodevelopmental syndrome
Source: EMBO Mol Med. 2024 Nov 28;17(1):129–68. doi: 10.1038/s44321-024-00178-z (PMC11730659; doi:10.1038/s44321-024-00178-z)
Supplement: Supplementary file 9 — Source data Fig. 2 [file 44321_2024_178_MOESM9_ESM.zip › Figure2 new/2C/Numerical data/Fig 2C calculation .xlsx]

## Sheet: Sheet1
	WT	R200H	D467H	K593R	P651L	H660P
Exp1	100	33.9866	106.112	106.903	80.3726	108.992
Exp2	100	36.2072	91.8445	101.803	72.518	103.304
Exp3	100	15.8453	118.548	94.931	70.3305	106.636
Exp4	100	18.1727	74.3166	104.36	42.3028	60.1432
Exp5	100	32.3693	109.772	129.604	73.832	75.2238
Mean	100	27.3162	100.119	107.52	67.8712	90.8598
	Number of families	1
	Number of comparisons per family	5
	Alpha	0.05
	Bonferroni's multiple comparisons test	Mean Diff.	95% CI of diff.	Significant?	Summary	Adjusted P Value
	WT vs. R193H	72.68	47.02 to 98.34	Yes	****	< 0.0001
	WT vs. D466H	-0.1188	-25.78 to 25.54	No	ns	> 0.9999
	WT vs. K592R	-7.52	-33.18 to 18.14	No	ns	> 0.9999
	WT vs. P650L	32.13	6.468 to 57.79	Yes	**	0.0092
	WT vs. H659P	9.14	-16.52 to 34.80	No	ns	> 0.9999
	Test details	Mean 1	Mean 2	Mean Diff.	SE of diff.	n1	n2	t	DF
	WT vs. R193H	100	27.32	72.68	9.174	5	5	7.922	24
	WT vs. D466H	100	100.1	-0.1188	9.174	5	5	0.01294	24
	WT vs. K592R	100	107.5	-7.52	9.174	5	5	0.8197	24
	WT vs. P650L	100	67.87	32.13	9.174	5	5	3.502	24
	WT vs. H659P	100	90.86	9.14	9.174	5	5	0.9963	24
