# Supplementary material for: Bi-allelic variants in WDR47 cause a complex neurodevelopmental syndrome
Source: EMBO Mol Med. 2024 Nov 28;17(1):129–68. doi: 10.1038/s44321-024-00178-z (PMC11730659; doi:10.1038/s44321-024-00178-z)
Supplement: Supplementary file 10 — Source data Fig. 3 [file 44321_2024_178_MOESM10_ESM.zip]

Archive with 18 entries (13 files):
- EMM_2024_19277_SourceDataForFigure3/
- __MACOSX/._EMM_2024_19277_SourceDataForFigure3
- EMM_2024_19277_SourceDataForFigure3/3F/
- __MACOSX/EMM_2024_19277_SourceDataForFigure3/._3F
- EMM_2024_19277_SourceDataForFigure3/3A/
- __MACOSX/EMM_2024_19277_SourceDataForFigure3/._3A
- EMM_2024_19277_SourceDataForFigure3/3E/
- __MACOSX/EMM_2024_19277_SourceDataForFigure3/._3E
- EMM_2024_19277_SourceDataForFigure3/3C/
- __MACOSX/EMM_2024_19277_SourceDataForFigure3/._3C
- EMM_2024_19277_SourceDataForFigure3/3F/Fig 3F calculation.xlsx
- __MACOSX/EMM_2024_19277_SourceDataForFigure3/3F/._Fig 3F calculation.xlsx
- EMM_2024_19277_SourceDataForFigure3/3A/Fig 3A calculation.xlsx
- __MACOSX/EMM_2024_19277_SourceDataForFigure3/3A/._Fig 3A calculation.xlsx
- EMM_2024_19277_SourceDataForFigure3/3E/Fig 3E calculation.xlsx
- __MACOSX/EMM_2024_19277_SourceDataForFigure3/3E/._Fig 3E calculation.xlsx
- EMM_2024_19277_SourceDataForFigure3/3C/Fig 3C calculation.xlsx
- __MACOSX/EMM_2024_19277_SourceDataForFigure3/3C/._Fig 3C calculation.xlsx
