# Supplementary material for: Bi-allelic variants in WDR47 cause a complex neurodevelopmental syndrome
Source: EMBO Mol Med. 2024 Nov 28;17(1):129–68. doi: 10.1038/s44321-024-00178-z (PMC11730659; doi:10.1038/s44321-024-00178-z)
Supplement: Supplementary file 10 — Source data Fig. 3 [file 44321_2024_178_MOESM10_ESM.zip › EMM_2024_19277_SourceDataForFigure3/3F/Fig 3F calculation.xlsx]

## Sheet: Fig 3 Panel F
Position	Parameter	WT	WT	WT	cKO	cKO
Lateral +0.72 mm	TBA	0.380095	0.36886	0.390853	0.277598	0.223256
Lateral +0.72 mm	TB_width	0.669118	0.646514	0.634804	0.588735	0.535948
Lateral +0.72 mm	TB_height1	0.533769	0.471357	0.534358	0.384451	0.355967
Lateral +0.72 mm	TB_height2	0.569783	0.583118	0.619223	0.496485	0.437883
Lateral +0.72 mm	TCTX	0.0429446	0.0382024	0.039714	0.0246433	0.0164438
Lateral +0.72 mm	M2_length	0.109222	0.1074	0.111127	0.0701	0.0816467
Lateral +0.72 mm	M1_length	0.132535	0.113213	0.132807	0.0759287	0.065315
Lateral +0.72 mm	Pons_height	0.264586	0.252544	0.264816	0.256751	0.232739
Lateral +0.72 mm	TCA			0.0849439	0.082248	0.0897812
Lateral +0.72 mm	IGL		0.0379429	0.0436958	0.0461913	0.0475369
Lateral +0.72 mm	Folia	8	8	8	8	8
Lateral +0.72 mm	Med		0.00358731	0.00239241	0.00382224	0.00208702
Lateral +0.72 mm	LV				0.0236013	0.00995413
Lateral +0.72 mm	cc	0.014177	0.0135671	0.01509	0.007298	0.003799
Lateral +0.72 mm	cc_length	0.590915	0.650541	0.61348	0.5693	0.434115
Lateral +0.72 mm	cc_height	0.022049	0.007167	0.0259549	0.007984	0.007408
Lateral +0.72 mm	TTh	0.0328753	0.0336834	0.0358362	0.0243297	0.0197846
Lateral +0.72 mm	Cpu	0.000982656	0.00971511	0.00268515
Lateral +0.72 mm	HP	0.0180564	0.0215265	0.0204278	0.0170979	0.01324
Lateral +0.72 mm	Rad	0.0243117	0.0367397	0.0337461	0.0264889	0.0238128
Lateral +0.72 mm	Or	0.0133255	0.0129031	0.0132	0.0125169	0.01228
Lateral +0.72 mm	TILpy_area	0.00124762	0.00165357	0.00171141	0.00117262	0.0010381
Lateral +0.72 mm	TILpy_length	0.196908	0.23546	0.224813	0.211762	0.168156
Lateral +0.72 mm	Mol	0.0123826	0.0165102			0.00589649
Lateral +0.72 mm	DG_area	0.00169955	0.00171584	0.00162257	0.00163218	0.001431
Lateral +0.72 mm	DG_length	0.182418	0.185698	0.181637	0.173682	0.120158
Lateral +0.72 mm	fi	0.00691566	0.00636029	0.00712963	0.00488914	0.00462224
Lateral +0.72 mm	aca	0.001555	0.00121599	0.00139344	0.000826231	0.000536364
Lateral +0.72 mm	sm	0.00254805	0.00140796	0.0014288	0.00155644	0.00293133
Lateral +0.72 mm	f				0.0003425	0.00057375
Lateral +0.72 mm	och
Lateral +0.72 mm	VMHvl	0.000683591
Lateral +0.72 mm	Pn	0.00172157	0.00396138	0.00423945	0.00381364
Lateral +0.72 mm	SN	0.00317206
Lateral +0.72 mm	fp		0.00528538	0.00681808	0.00706174
Lateral +0.72 mm	Cg	0.00670035	0.00693617	0.00819549	0.00220534	0.00243272
Lateral +0.72 mm	Cg_height	0.0840931	0.0727537	0.0737515	0.0396312	0.0366036
Lateral +0.72 mm	DS	0.00104403	0.00108516	0.0007514	0.000746997	0.000379006
Lateral +0.72 mm	InfC	0.00925771	0.0107703	0.0116756	0.00918838	0.00761431
Lateral +0.72 mm	SupC	0.0588262	0.0560013	0.0595883	0.0538396	0.04921
