# Supplementary material for: Bi-allelic variants in WDR47 cause a complex neurodevelopmental syndrome
Source: EMBO Mol Med. 2024 Nov 28;17(1):129–68. doi: 10.1038/s44321-024-00178-z (PMC11730659; doi:10.1038/s44321-024-00178-z)
Supplement: Supplementary file 10 — Source data Fig. 3 [file 44321_2024_178_MOESM10_ESM.zip › EMM_2024_19277_SourceDataForFigure3/3A/Fig 3A calculation.xlsx]

## Sheet: Fig 3 Panel A
Position	Parameter	WT	WT	WT	WT	WT	KO	KO	KO	KO
Bregma +2.19 mm	TBA	0.0662399	0.0606024	0.086064	NM		0.0666628	0.070688	0.0630257	0.0685239
Bregma +2.19 mm	TB_width	0.329385	0.303964	0.379408	0.324191		0.312984	0.338679	0.322278	0.356446
Bregma +2.19 mm	TB_height	0.0904959	0.185269	0.140986	0.140881		0.131871	0.14798	0.150983	0.11413
Bregma +2.19 mm	LV_L	0.00199208	0.000714565	0.00179833	0.00233265		0.00133888	0.000996629	0.00141578	0.00121577
Bregma +2.19 mm	LV_R	0.00193821	0.00108522	0.00226532	0.00177212		0.00145093	0.0013937	0.00200419	0.00181783
Bregma +2.19 mm	gcc	0.00338	0.002421	0.004069	0.002892	0.003683	0.00249	0.002478	0.002632	0.002411
Bregma +2.19 mm	gcc_width_T	0.05944	0.05931	0.0685	0.05495	0.0582232	0.049207	0.0492	0.0517995	0.04819
Bregma +2.19 mm	gcc_height	0.0244357	0.0253913	0.0413178	0.021478		0.0310339	0.0252548	0.0381325	0.0151074
Bregma +2.19 mm	CPu_L	0.00481744	0.00443347	0.00653282	0.00706613		0.00574189	0.00666238	0.00478476
Bregma +2.19 mm	CPu_R	0.00571061	0.00486995	0.00690139	0.00674593		0.00620618	0.00640241	0.00585408	0.00709718
Bregma +2.19 mm	aca_L	0.000105709	5.7315e-05	0.000191232	7.2411e-05		7.2794e-05	5.5917e-05	5.4707e-05
Bregma +2.19 mm	aca_R	0.000100708	8.0575e-05	0.000175308	8.9221e-05		7.4034e-05	5.0697e-05	6.5151e-05	6.7583e-05
Bregma +2.19 mm	Cg_L	0.00146187	0.00106808	0.00186447	0.00124952		0.00121377	0.00129031	0.00162216	0.00130388
Bregma +2.19 mm	Cg_R	0.00137034	0.00107937	0.00193505	0.00142616		0.00112822	0.00129939		0.00144007
Bregma +2.19 mm	Cg_width_L	0.0261048	0.0249658	0.0285194	0.0232346		0.0217768	0.023508	0.0311617	0.0210478
Bregma +2.19 mm	Cg_width_R	0.023508	0.0238117	0.0309795	0.0259681		0.0194989	0.0244647		0.024328
Bregma +2.19 mm	Cg_height		0.0570623	0.0687113					0.0455952	0.0573433
Bregma +2.19 mm	I_L	0.0328018	0.362643	0.0457859	0.0319818		0.0403645	0.0437054	0.0402278
Bregma +2.19 mm	I_R	0.0378588	0.406378	0.0437358	0.030615		0.0402733	NM	0.041959	0.0359453
Bregma +2.19 mm	M1_L	0.040555	0.03799	0.04805	0.0365		0.0366	0.0357	0.035539	0.0327
Bregma +2.19 mm	M1_R	0.035156	0.0357299	0.04874	0.035102		0.035603	0.036732	0.0369	0.0315526
Bregma +3.51 mm	TBA		0.107058		0.100734		0.100318	0.105013	0.107742	0.0913653
Bregma +3.51 mm	TB_width		0.413303		0.396173		0.404556	0.434442	0.439818	0.42205
Bregma +3.51 mm	TB_height		0.250076		0.228679		0.230433	0.229751	0.176647
Bregma +3.51 mm	LV_L		0.000975701		0.00098256		0.00121239	0.00123318	0.00107827	0.000780126
Bregma +3.51 mm	LV_R		0.00174681		0.00111904		0.00125836	0.00130799		0.00109447
Bregma +3.51 mm	D3V		0.000702545		0.000307173		0.000512311	0.000599946	0.000457897
Bregma +3.51 mm	3V		0.000479268		0.000575554		0.000159395	0.000361992	0.000197739
Bregma +3.51 mm	HP_L		0.00222065	0.00323071	0.00243077		0.00186004	0.00186347	0.00202636	0.00174617
Bregma +3.51 mm	HP_R		0.00189817	0.00278028	0.00264679		0.00189164	0.00179124	0.00216326	0.00216024
Bregma +3.51 mm	TILpy_L		0.0793474	0.0933413	0.0845574		0.0592535	0.0623559	0.0683831	0.0561053
Bregma +3.51 mm	TILpy_R		0.0696439	0.0825406	0.0808584		0.0629044	0.0596246	0.0644353	0.0721556
Bregma +3.51 mm	DG_L		0.0437063	0.0644446	0.0574418		0.0405291	0.0480792	0.0578396
Bregma +3.51 mm	DG_R		0.0479998	0.042829	0.0559126		0.0497201	0.0349221	0.0512668
Bregma +3.51 mm	Mol_L		0.00533916	0.00661328	0.00509647		0.0076447	0.00455042	0.00667395
Bregma +3.51 mm	Mol_R		0.00558185	0.00782672	0.00828176		0.0061279	0.00600655	0.00594588
Bregma +3.51 mm	Rad_L		0.00614306	0.00794807	0.0076447		0.00737168	0.00723517	0.00769021	0.00782672
Bregma +3.51 mm	Rad_R		0.00573353	0.00794807	0.0076447		0.00667395	0.00722	0.00700764	0.00746269
Bregma +3.51 mm	Or_L		0.00628702	0.00552771	0.00428246		0.00610478	0.0067426	0.0046773	0.00485953
Bregma +3.51 mm	Or_R		0.00704632	0.00722855	0.00631739		0.00668185	0.00838269	0.00516325	0.00692483
Bregma +3.51 mm	fi_L		0.000508712		0.000366637		0.000328445	0.000422837	0.000404471	0.000321612
Bregma +3.51 mm	fi_R		0.000402209	0.000627939	0.000434705		0.00039326	0.00037221	0.000378491	0.000347302
Bregma +3.51 mm	RS_L		0.00232611	0.00340297	0.000310166		0.00239061	0.00209543	0.00289321
Bregma +3.51 mm	RS_R		0.00251144	0.00347086	0.00287619		0.00223517	0.00211211	0.00270059	0.00221057
Bregma +3.51 mm	RS_width_L		0.0416856	0.0501595	0.0440091		0.0421868	0.0399089	0.0455581
Bregma +3.51 mm	RS_width_R		0.042369	0.0526196	0.0440091		0.04082	0.0404556	0.0438269	0.0419134
Bregma +3.51 mm	ic_L		0.001208		0.00108695		0.000577171	0.000702211	0.000857268	0.000181697
Bregma +3.51 mm	ic_R		0.000940121	0.000787942	0.00107632		0.000525583	0.000680274		0.000577992
Bregma +3.51 mm	M1_L		0.074443	0.0742945	0.0660759		0.0736598	0.0737383	0.0718277
Bregma +3.51 mm	M1_R		0.0697434	0.0882146	0.0669174		0.0708042	0.0778925	0.0732153	0.0760629
Bregma +3.51 mm	S1_L		0.030028	0.00337356			0.0320639	0.0318481	0.0360694	0.0311958
Bregma +3.51 mm	S1_R		0.0345269	0.0353171	0.0313282		0.0321621	0.0338628	0.0367672	0.0342473
Bregma +3.51 mm	S2_L		0.0333485	0.0523007	0.0422323		0.00433257	0.0362642	0.0445558
Bregma +3.51 mm	S2_R		0.0341686	0.0457426	0.0373121		0.0329385	0.0444647	0.0426424
