# Supplementary material for: Bi-allelic variants in WDR47 cause a complex neurodevelopmental syndrome
Source: EMBO Mol Med. 2024 Nov 28;17(1):129–68. doi: 10.1038/s44321-024-00178-z (PMC11730659; doi:10.1038/s44321-024-00178-z)
Supplement: Supplementary file 10 — Source data Fig. 3 [file 44321_2024_178_MOESM10_ESM.zip › EMM_2024_19277_SourceDataForFigure3/3E/Fig 3E calculation.xlsx]

## Sheet: Fig 3 Panel E
Position	Parameter	WT	WT	WT	KO	KO	KO
Lateral +0.72 mm	TBA		0.4807	0.436913	0.354591	0.338058	0.304642
Lateral +0.72 mm	TB_width		0.778814	0.726033	0.700259		0.630001
Lateral +0.72 mm	TB_height1		0.611152	0.587187	0.502915	0.489431	0.463921
Lateral +0.72 mm	TB_height2		0.669096	0.663043	0.5707	0.547376	0.53207
Lateral +0.72 mm	TCTX
Lateral +0.72 mm	M2_length		0.17237	0.159639	0.162599	0.143761	0.173248
Lateral +0.72 mm	M1_length		0.137269	0.134013	0.120025	0.11344
Lateral +0.72 mm	Pons_height
Lateral +0.72 mm	TCA		0.0904535	0.0806508		0.0605954	0.0583665
Lateral +0.72 mm	IGL		0.0307455	0.0252111	0.0208856		0.0212431
Lateral +0.72 mm	Folia	8	8	8	8	8	8
Lateral +0.72 mm	Med		0.00118015	0.0029939		0.00256797	0.00134617
Lateral +0.72 mm	LV	0.00910794	0.0353295		0.0121432	0.013882	0.0161326
Lateral +0.72 mm	cc		0.0121925	0.0101733	0.00529236	NV	0.00480043
Lateral +0.72 mm	cc_length		0.578001	0.564035	0.46309		0.409855
Lateral +0.72 mm	cc_height		0.0167638	0.0218393	0.00853112	0.0105167	0.0154868
Lateral +0.72 mm	TTh
Lateral +0.72 mm	CPu	0.0111439	0.0142269	NV		0.00780968	0.00817665
Lateral +0.72 mm	HP		0.020743	0.0214783	0.0150255		0.0139973
Lateral +0.72 mm	Rad		0.0327988	0.0279741	0.0271222		0.031827
Lateral +0.72 mm	Or		0.0149688	0.014059	0.0108231		0.00952493
Lateral +0.72 mm	TILpy_area		0.281481	0.279657	0.231763		0.188405
Lateral +0.72 mm	TILpy_length
Lateral +0.72 mm	Mol		0.0119072	0.0135282	0.0118328		0.00874973
Lateral +0.72 mm	DG_area		0.202115	0.206901	0.148915		0.143925
Lateral +0.72 mm	DG_length
Lateral +0.72 mm	fi	0.00264834	0.00395854	0.00345838	0.00260813	0.00323422	0.00280085
Lateral +0.72 mm	aca	0.000767809	0.00100391	0.000813729	0.000139982	0.000161742	0.000191593
Lateral +0.72 mm	sm	0.000396359	0.000806823	0.000505742	0.00029112	0.000406813	0.000426705
Lateral +0.72 mm	f	0.000296706	0.000354869	0.000242512	0.000117803	0.000255922	9.8991e-05
Lateral +0.72 mm	och	0.00140162	NV	0.000910149	0.000559663	0.000646761	0.000684168
Lateral +0.72 mm	VMHvl
Lateral +0.72 mm	Pn	0.00242096	0.00314136		0.00286445	0.00348583	0.00353541
Lateral +0.72 mm	SN	0.00323614	0.00200783	0.0016963	0.00186705	0.00234719	0.00276361
Lateral +0.72 mm	fp	0.00219495	0.00227464		0.00118985	0.00204056	0.00150147
Lateral +0.72 mm	Cg		0.00594485	0.0058029	0.00406904		0.00388829
Lateral +0.72 mm	Cg_height		0.0981493	0.0983026	0.070884	0.0748824
Lateral +0.72 mm	DS		0.00164393	0.0014347	0.00125585	0.00164735	0.00104562
Lateral +0.72 mm	InfC		0.0117455	0.0151468	0.00504573	0.00940258	0.00959116
Lateral +0.72 mm	SupC
