# Supplementary material for: Bi-allelic variants in WDR47 cause a complex neurodevelopmental syndrome
Source: EMBO Mol Med. 2024 Nov 28;17(1):129–68. doi: 10.1038/s44321-024-00178-z (PMC11730659; doi:10.1038/s44321-024-00178-z)
Supplement: Supplementary file 10 — Source data Fig. 3 [file 44321_2024_178_MOESM10_ESM.zip › EMM_2024_19277_SourceDataForFigure3/3C/Fig 3C calculation.xlsx]

## Sheet: Fig 3 Panel C
Position	Parameter	WT	WT	WT	WT	WT	WT	cKO	cKO	cKO	cKO	cKO	cKO
Bregma +2.19 mm	TBA					0.0730002	0.0769312	0.0862622	0.0891895		0.0802174
Bregma +2.19 mm	TB_width					0.349446	0.385621	0.426198	0.344227		0.416122
Bregma +2.19 mm	TB_height					0.193087	0.180761	0.180977	0.158616		0.158933
Bregma +2.19 mm	LV_L					0.000746437	0.00115281	0.00187415	0.000859107		0.00119063
Bregma +2.19 mm	LV_R					0.000652488	0.00122076	0.00207485	0.00110346		0.00096106
Bregma +2.19 mm	gcc					0.00208803	0.00154517	0.00224208	0.00192335		0.00236235
Bregma +2.19 mm	gcc_width_T					0.0629085	0.0686275	0.0656318	0.0672961		0.077342
Bregma +2.19 mm	gcc_height					0.0261865	0.0180977	0.0204109	0.0227393		0.0228603
Bregma +2.19 mm	CPu_L					0.00685045	0.00732188	0.0079044	0.0055211		0.00757647
Bregma +2.19 mm	CPu_R					0.00677206	0.00726486	0.00815285	0.00612229		0.00906918
Bregma +2.19 mm	aca_L					7.6444e-05	8.1733e-05	1.6814e-05	1.093e-05		2.0828e-05
Bregma +2.19 mm	aca_R					6.4193e-05	7.3603e-05	1.7752e-05	1.6398e-05		5.608e-06
Bregma +2.19 mm	Cg_L					0.00168029	0.00161368	0.00189573	0.0012891		0.00201465
Bregma +2.19 mm	Cg_R					0.00141409	0.00155336	0.00156733	0.00123194		0.00176845
Bregma +2.19 mm	Cg_width_L					0.0382777	0.0390795	0.0387618	0.0329521		0.0406681
Bregma +2.19 mm	Cg_width_R					0.0341927	0.0379902	0.0359477	0.0306373		0.0404866
Bregma +2.19 mm	Cg_height					0.37284	0.0321697	0.0381911	0.0349405		0.0391975
Bregma +2.19 mm	I_L					0.0423929	0.0431191	0.0391249	0.0407589		0.0408497
Bregma +2.19 mm	I_R					0.0447531	0.0414851	0.0397603	0.037854		0.0424837
Bregma +2.19 mm	M1_L					0.0548494	0.0755444	0.0693754	0.0638838		0.0804448
Bregma +2.19 mm	M1_R					0.0730953	0.0673773	0.0639279	0.0643842		0.0782644
Bregma +3.51 mm	TBA	0.100972	0.104788	0.100492	0.133965	0.100652	0.103951	0.085593	0.088849	0.0980031	0.100549	0.10451	0.119559
Bregma +3.51 mm	TB_width	0.489651	0.489379	0.465959	0.498548	0.483297	0.492102	0.440904	0.445806	0.41939	0.465142	0.492647	0.474219
Bregma +3.51 mm	TB_height	0.202204	0.206831	0.217717	0.256543	0.210822	0.210913	0.183698	0.196583	0.24135	0.217717	0.201388	0.23586
Bregma +3.51 mm	LV_L	0.000304634	0.000467078	0.000390061	0.00104764	0.000777194	0.00065755	0.000799951	0.000436446	0.0005896	0.000420032	0.000902694	0.00032193
Bregma +3.51 mm	LV_R	0.000367244	0.000694928	0.000474584	0.000879846	0.000834731	0.000899676	0.000576334	0.000501895	0.000607367	0.000474582	0.000435894	0.000323009
Bregma +3.51 mm	D3V	0.00119091	0.000775759	0.000270911	0.000243276	0.000795111	0.000367823	0.000507202	0.000250278	0.000503294	0.000274157	0.000256769
Bregma +3.51 mm	3V	0.000145646	0.000100247	9.8965e-05	0.000298123	0.000182071	0.000126222	0.000165008	0.000116861	7.8371e-05	9.7456e-05	0.000124904	0.000190423
Bregma +3.51 mm	HP_L	0.00366084	0.00391104	0.00314863	0.0043509	0.00234712	0.00341422	0.00219625	0.00223282		0.00295175	0.00301638	0.0037261
Bregma +3.51 mm	HP_R	0.0032155	0.00339375	0.0032893	0.00485289	0.00260779	0.00302976	0.00257992	0.00237268		0.00332614	0.00375832	0.00351456
Bregma +3.51 mm	TILpy_L	0.120571	0.140629	0.123961	0.13693	0.0998563	0.105263	0.0935776	0.0732932		0.123545	0.0861745	0.112988
Bregma +3.51 mm	TILpy_R	0.108786	0.11771	0.127691	0.159692	0.104663	0.0871687	0.10559	0.0961664		0.134658	0.131271	0.123517
Bregma +3.51 mm	DG_L	0.0776877	0.0658654	0.0614445	0.0826392	0.0586297	0.0683975	0.0508887	0.0558234		0.0686921	0.0711042	0.0756855
Bregma +3.51 mm	DG_R	0.0603394	0.0654478	0.0650579	0.0840045	0.0717153	0.0649352	0.0620686	0.0589546		0.062315	0.0741845	0.0700721
Bregma +3.51 mm	Mol_L	0.00734794	0.00622912	0.00580578	0.00798295	0.00622912	0.00683388	0.00625936	0.00671293		0.00381004	0.00604769	0.00916224
Bregma +3.51 mm	Mol_R	0.00489863	0.00807366	0.0053522	0.00680365	0.00462648	0.00707579	0.00762008	0.00430898		0.00616864	0.00934367	0.0102508
Bregma +3.51 mm	Rad_L	0.0057453	0.00671293	0.00598721	0.00807366	0.00465672	0.0057453	0.00435433	0.00514053		0.00526149	0.00671293	0.0077108
Bregma +3.51 mm	Rad_R	0.00444505	0.00610816	0.00641055	0.00861795	0.00465672	0.0041729	0.00476255	0.00644079		0.00622912	0.00665245	0.00988797
Bregma +3.51 mm	Or_L	0.00562818	0.00635439	0.00659647	0.00626362	0.00544662	0.00653595		0.0119826		0.00447833	0.00732268	0.00281409
Bregma +3.51 mm	Or_R	0.00953159	0.00481118	0.00762527	0.00726216	0.00562818	0.00829097	0.00816993	0.0137981		0.00647543	0.00417574	0.00472041
Bregma +3.51 mm	fi_L	0.000656984	0.000585415	0.000481291	0.000630284	0.000512384	0.000468974	0.000400192	0.000396313	0.000566211	0.0004194	0.000530348	0.000644397
Bregma +3.51 mm	fi_R	0.000653521	0.000508225	0.000425751	0.000582709	0.000503686	0.000462592	0.000559782	0.000409281	0.000663349	0.000405147	0.000510671	0.000559534
Bregma +3.51 mm	RS_L	0.00253032	0.00270316	0.00183784	0.00274188	0.00266006	0.00217044	0.00202279	0.00169774	0.00232279	0.00196097	0.00250184	0.00277829
Bregma +3.51 mm	RS_R	0.00257918	0.00277184	0.00228847	0.00311211	0.00231844	0.00233035	0.00184181	0.00177288	0.00230511	0.00224267	0.0027527	0.00271568
Bregma +3.51 mm	RS_width_L	0.05374	0.0555556	0.0459332	0.0556917	0.04439	0.0521514	0.0462963	0.0408497	0.0539216	0.0455701	0.0557371	0.0541939
Bregma +3.51 mm	RS_width_R	0.0556161	0.0540577	0.0480211	0.0577342	0.0495633	0.0498366	0.046831	0.0453431	0.0524237	0.0499274	0.0559187	0.0528322
Bregma +3.51 mm	ic_L	0.00106674	0.000818266	0.000797862	0.00100842	0.000821521	0.000700701	0.000541048	0.0004697	0.000582176	0.000749101	0.000560819	0.000681503
Bregma +3.51 mm	ic_R	0.000525438	0.00105783	0.000803406	0.00121043	0.0012533	0.000752679	0.000752477	0.000730986	0.000575395	0.000807719	0.00069368	0.000733961
Bregma +3.51 mm	M1_L	0.0804305	0.0659146	0.0729003	0.076514	0.0619225	0.0647031	0.0482536	0.0687829	0.066107	0.079005		0.0795658
Bregma +3.51 mm	M1_R	0.0762831	0.0667985	0.0751949	0.0679197	0.0633844	0.0745747	0.0506366	0.0675603	0.060796	0.0805222	0.0815719	0.0839085
Bregma +3.51 mm	S1_L	0.0387147	0.043877	0.0368672	0.0393735	0.0390246	0.0362924	0.0353458	0.0535585	0.0488895	0.0378476	0.037759	0.0384998
Bregma +3.51 mm	S1_R	0.0413229	0.0417608	0.0314015	0.0364501	0.0388772	0.0323321	0.032332	0.0451431	0.0472196	0.0351622	0.0376574	0.0327813
Bregma +3.51 mm	S2_L	0.0480664	0.0369009	0.0371732	0.0408497		0.040305		0.0319989		0.0371732		0.0303649
Bregma +3.51 mm	S2_R	0.041939	0.0374455	0.0367647	0.037037		0.0409858	0.0310458	0.0265523	0.0430283	0.037854	0.0366285	0.0309096
