# Supplementary material for: Bi-allelic variants in WDR47 cause a complex neurodevelopmental syndrome
Source: EMBO Mol Med. 2024 Nov 28;17(1):129–68. doi: 10.1038/s44321-024-00178-z (PMC11730659; doi:10.1038/s44321-024-00178-z)
Supplement: Supplementary file 11 — Source data Fig. 4 [file 44321_2024_178_MOESM11_ESM.zip]

Archive with 28 entries (22 files):
- EMM_2024_19277_SourceDataForFigure4/
- __MACOSX/._EMM_2024_19277_SourceDataForFigure4
- EMM_2024_19277_SourceDataForFigure4/.ArchiveServiceTemp.sb-8012720e-0L61uC/
- __MACOSX/EMM_2024_19277_SourceDataForFigure4/._.ArchiveServiceTemp.sb-8012720e-0L61uC
- EMM_2024_19277_SourceDataForFigure4/.ArchiveServiceTemp.sb-8012720e-KfDPHe/
- __MACOSX/EMM_2024_19277_SourceDataForFigure4/._.ArchiveServiceTemp.sb-8012720e-KfDPHe
- EMM_2024_19277_SourceDataForFigure4/4E/
- __MACOSX/EMM_2024_19277_SourceDataForFigure4/._4E
- EMM_2024_19277_SourceDataForFigure4/4D/
- __MACOSX/EMM_2024_19277_SourceDataForFigure4/._4D
- EMM_2024_19277_SourceDataForFigure4/4C/
- __MACOSX/EMM_2024_19277_SourceDataForFigure4/._4C
- EMM_2024_19277_SourceDataForFigure4/.ArchiveServiceTemp.sb-8012720e-0L61uC/archive-0U7Zjx
- __MACOSX/EMM_2024_19277_SourceDataForFigure4/.ArchiveServiceTemp.sb-8012720e-0L61uC/._archive-0U7Zjx
- EMM_2024_19277_SourceDataForFigure4/.ArchiveServiceTemp.sb-8012720e-KfDPHe/archive-w7Tx62
- __MACOSX/EMM_2024_19277_SourceDataForFigure4/.ArchiveServiceTemp.sb-8012720e-KfDPHe/._archive-w7Tx62
- EMM_2024_19277_SourceDataForFigure4/4E/4E midline crossing.xlsx
- __MACOSX/EMM_2024_19277_SourceDataForFigure4/4E/._4E midline crossing.xlsx
- EMM_2024_19277_SourceDataForFigure4/4E/READ ME.txt
- __MACOSX/EMM_2024_19277_SourceDataForFigure4/4E/._READ ME.txt
- EMM_2024_19277_SourceDataForFigure4/4D/4D axon extension towards midline .xlsx
- __MACOSX/EMM_2024_19277_SourceDataForFigure4/4D/._4D axon extension towards midline .xlsx
- EMM_2024_19277_SourceDataForFigure4/4D/READ ME.txt
- __MACOSX/EMM_2024_19277_SourceDataForFigure4/4D/._READ ME.txt
- EMM_2024_19277_SourceDataForFigure4/4C/4C projecting neurons .xlsx
- __MACOSX/EMM_2024_19277_SourceDataForFigure4/4C/._4C projecting neurons .xlsx
- EMM_2024_19277_SourceDataForFigure4/4C/READ ME.txt
- __MACOSX/EMM_2024_19277_SourceDataForFigure4/4C/._READ ME.txt
