# Supplementary material for: Bi-allelic variants in WDR47 cause a complex neurodevelopmental syndrome
Source: EMBO Mol Med. 2024 Nov 28;17(1):129–68. doi: 10.1038/s44321-024-00178-z (PMC11730659; doi:10.1038/s44321-024-00178-z)
Supplement: Supplementary file 11 — Source data Fig. 4 [file 44321_2024_178_MOESM11_ESM.zip › EMM_2024_19277_SourceDataForFigure4/4E/4E midline crossing.xlsx]

## Sheet: Sheet1
	CONTROL			CRE:FL/WT			CRE/FL/FL
emb#1	0.637218		emb#1	0.906268		emb#1	0.762153
emb#2	0.687323		emb#2	0.466869		emb#2	0.606521
emb#3	0.796342		emb#3	0.606073		emb#3	0.955439
emb#4	0.574825		emb#4	0.476677		emb#4	0.727731
emb#5	0.781573		emb#5	0.923724
emb#6	0.83465		emb#6	0.691
