# Supplementary material for: Bi-allelic variants in WDR47 cause a complex neurodevelopmental syndrome
Source: EMBO Mol Med. 2024 Nov 28;17(1):129–68. doi: 10.1038/s44321-024-00178-z (PMC11730659; doi:10.1038/s44321-024-00178-z)
Supplement: Supplementary file 11 — Source data Fig. 4 [file 44321_2024_178_MOESM11_ESM.zip › EMM_2024_19277_SourceDataForFigure4/4E/READ ME.txt]

4-6 pups and 2-4 sections/pup were analyzed for each condition.

In the excel mean of sections analyzed for each embryo is provided


For the analysis : After subtracting the background value, the mean intensity in boxed region 
 labeled as "d" in Figure 4B was divided to the mean intensity
labeled as "c" in Figure 4B
