# Supplementary material for: Bi-allelic variants in WDR47 cause a complex neurodevelopmental syndrome
Source: EMBO Mol Med. 2024 Nov 28;17(1):129–68. doi: 10.1038/s44321-024-00178-z (PMC11730659; doi:10.1038/s44321-024-00178-z)
Supplement: Supplementary file 11 — Source data Fig. 4 [file 44321_2024_178_MOESM11_ESM.zip › EMM_2024_19277_SourceDataForFigure4/4D/4D axon extension towards midline .xlsx]

## Sheet: axon extension
	CONTROL						CRE:FL/WT						CRE:FL/FL
	emb#1	emb#2	emb#3	emb#4	emb#5		emb#1	emb#2	emb#3	emb#4	emb#5		emb#1	emb#2	emb#3	emb#4
bin1	100	100	100	100	100		100	100	100	100	100		100	100	100	100
bin2	108.558	100.666	80.1884	83.1478	77.5107		97.9756	94.9974	95.2894	81.6444	86.2107		78.0554	76.3447	86.441	84.9512
bin3	109.102	107.972	74.3446	73.7076	62.3271		97.505	83.3604	89.8691	74.4024	72.0234		55.8945	57.8327	76.9631	72.4209
bin4	93.9408	104.515	59.4383	63.4127	50.6257		89.7726	63.3473	89.3754	63.8106	64.1439		44.8757	44.3347	68.0474	57.0497
bin5	71.2902	77.5991	55.7522	56.6914	42.3593		80.8642	57.6621	84.0644	55.4846	64.2327		34.3142	30.9054	55.1842	45.947
bin6	53.6216	70.6767	59.5047	54.5519	36.8497		76.0033	45.4203	74.5298	47.2338	60.0824		28.743	24.3037	42.0163	34.933
bin7	50.296	73.9772	53.3954	49.0549	32.0289		69.4735	34.748	62.746	37.9868	51.3001		23.3617	22.2132	34.1504	25.6945
bin8	44.7533	60.3171	53.4469	38.6346	28.1466		64.0987	26.656	53.0714	31.3918	42.3839		16.6707	16.6825	25.9462	17.9011
bin9	40.582	53.2624	49.0426	31.7515	23.7243		57.5411	16.9837	43.1394	24.9096	35.7226		11.9614	13.3392	22.5411	12.0508
bin10	29.6132	39.8336	38.6051	26.9108	19.5825		44.0221	9.90187	29.8766	19.7412	28.6623		8.50739	11.1432	17.1732	7.47913
