# Supplementary material for: Bi-allelic variants in WDR47 cause a complex neurodevelopmental syndrome
Source: EMBO Mol Med. 2024 Nov 28;17(1):129–68. doi: 10.1038/s44321-024-00178-z (PMC11730659; doi:10.1038/s44321-024-00178-z)
Supplement: Supplementary file 11 — Source data Fig. 4 [file 44321_2024_178_MOESM11_ESM.zip › EMM_2024_19277_SourceDataForFigure4/4C/4C projecting neurons .xlsx]

## Sheet: Sheet1
	CONTROL			CRE: FL/WT			CRE: FL/FL
emb#1	0.349013		emb#1	0.286614		emb#1	0.179892
emb#2	0.381745		emb#2	0.161472		emb#2	0.107069
emb#3	0.165809		emb#3	0.222317		emb#3	0.126339
emb#4	0.247545		emb#4	0.28915		emb#4	0.137343
emb#5	0.412659		emb#5	0.306508		emb#5	0.0978337
			emb#6	0.326506		emb#6	0.195345
