# Supplementary material for: Bi-allelic variants in WDR47 cause a complex neurodevelopmental syndrome
Source: EMBO Mol Med. 2024 Nov 28;17(1):129–68. doi: 10.1038/s44321-024-00178-z (PMC11730659; doi:10.1038/s44321-024-00178-z)
Supplement: Supplementary file 11 — Source data Fig. 4 [file 44321_2024_178_MOESM11_ESM.zip › EMM_2024_19277_SourceDataForFigure4/4C/READ ME.txt]

5-6 pups and 2-4 sections/pup were analyzed for each condition.

In the excel  mean of sections analyzed for each embryo is provided

For the analysis : After subtracting the background value, the mean intensity in boxed region 
 labeled as "b" in Figure 4B was divided to the mean intensity
in the neuronal layer (labeled as "a" in Figure 4B)
