# Supplementary material for: Bi-allelic variants in WDR47 cause a complex neurodevelopmental syndrome
Source: EMBO Mol Med. 2024 Nov 28;17(1):129–68. doi: 10.1038/s44321-024-00178-z (PMC11730659; doi:10.1038/s44321-024-00178-z)
Supplement: Supplementary file 12 — Source data Fig. 5 [file 44321_2024_178_MOESM12_ESM.zip]

Archive with 42 entries (31 files):
- EMM_2024_19277_SourceDataForFigure5/
- __MACOSX/._EMM_2024_19277_SourceDataForFigure5
- EMM_2024_19277_SourceDataForFigure5/.ArchiveServiceTemp.sb-8012720e-Wbpbf7/
- __MACOSX/EMM_2024_19277_SourceDataForFigure5/._.ArchiveServiceTemp.sb-8012720e-Wbpbf7
- EMM_2024_19277_SourceDataForFigure5/.ArchiveServiceTemp.sb-8012720e-zhTdND/
- __MACOSX/EMM_2024_19277_SourceDataForFigure5/._.ArchiveServiceTemp.sb-8012720e-zhTdND
- EMM_2024_19277_SourceDataForFigure5/.ArchiveServiceTemp.sb-8012720e-2LSczQ/
- __MACOSX/EMM_2024_19277_SourceDataForFigure5/._.ArchiveServiceTemp.sb-8012720e-2LSczQ
- EMM_2024_19277_SourceDataForFigure5/.ArchiveServiceTemp.sb-8012720e-Oc2GNJ/
- __MACOSX/EMM_2024_19277_SourceDataForFigure5/._.ArchiveServiceTemp.sb-8012720e-Oc2GNJ
- EMM_2024_19277_SourceDataForFigure5/.ArchiveServiceTemp.sb-8012720e-RZC2Z9/
- __MACOSX/EMM_2024_19277_SourceDataForFigure5/._.ArchiveServiceTemp.sb-8012720e-RZC2Z9
- EMM_2024_19277_SourceDataForFigure5/.ArchiveServiceTemp.sb-8012720e-drq5Th/
- __MACOSX/EMM_2024_19277_SourceDataForFigure5/._.ArchiveServiceTemp.sb-8012720e-drq5Th
- EMM_2024_19277_SourceDataForFigure5/5F/
- __MACOSX/EMM_2024_19277_SourceDataForFigure5/._5F
- EMM_2024_19277_SourceDataForFigure5/5E/
- __MACOSX/EMM_2024_19277_SourceDataForFigure5/._5E
- EMM_2024_19277_SourceDataForFigure5/5C/
- __MACOSX/EMM_2024_19277_SourceDataForFigure5/._5C
- EMM_2024_19277_SourceDataForFigure5/5B/
- __MACOSX/EMM_2024_19277_SourceDataForFigure5/._5B
- EMM_2024_19277_SourceDataForFigure5/.ArchiveServiceTemp.sb-8012720e-zhTdND/archive-7hkxyw
- __MACOSX/EMM_2024_19277_SourceDataForFigure5/.ArchiveServiceTemp.sb-8012720e-zhTdND/._archive-7hkxyw
- EMM_2024_19277_SourceDataForFigure5/.ArchiveServiceTemp.sb-8012720e-2LSczQ/archive-Nk0yHF
- __MACOSX/EMM_2024_19277_SourceDataForFigure5/.ArchiveServiceTemp.sb-8012720e-2LSczQ/._archive-Nk0yHF
- EMM_2024_19277_SourceDataForFigure5/.ArchiveServiceTemp.sb-8012720e-Oc2GNJ/archive-mL3RCP
- __MACOSX/EMM_2024_19277_SourceDataForFigure5/.ArchiveServiceTemp.sb-8012720e-Oc2GNJ/._archive-mL3RCP
- EMM_2024_19277_SourceDataForFigure5/.ArchiveServiceTemp.sb-8012720e-RZC2Z9/archive-JYBiXh
- __MACOSX/EMM_2024_19277_SourceDataForFigure5/.ArchiveServiceTemp.sb-8012720e-RZC2Z9/._archive-JYBiXh
- EMM_2024_19277_SourceDataForFigure5/.ArchiveServiceTemp.sb-8012720e-drq5Th/AE08E7BB-B48C-4135-B094-CA9669EA98F8
- __MACOSX/EMM_2024_19277_SourceDataForFigure5/.ArchiveServiceTemp.sb-8012720e-drq5Th/._AE08E7BB-B48C-4135-B094-CA9669EA98F8
- EMM_2024_19277_SourceDataForFigure5/.ArchiveServiceTemp.sb-8012720e-drq5Th/archive-lW1Gry
- __MACOSX/EMM_2024_19277_SourceDataForFigure5/.ArchiveServiceTemp.sb-8012720e-drq5Th/._archive-lW1Gry
- EMM_2024_19277_SourceDataForFigure5/5F/5F-axon extension towards midline .xlsx
- __MACOSX/EMM_2024_19277_SourceDataForFigure5/5F/._5F-axon extension towards midline .xlsx
- EMM_2024_19277_SourceDataForFigure5/5E/5E-projecting neurons.xlsx
- __MACOSX/EMM_2024_19277_SourceDataForFigure5/5E/._5E-projecting neurons.xlsx
- EMM_2024_19277_SourceDataForFigure5/5C/5C Camsap3 rescue - migration.xlsx
- __MACOSX/EMM_2024_19277_SourceDataForFigure5/5C/._5C Camsap3 rescue - migration.xlsx
- EMM_2024_19277_SourceDataForFigure5/5B/5B deletion domains - rescue migration.xlsx
- __MACOSX/EMM_2024_19277_SourceDataForFigure5/5B/._5B deletion domains - rescue migration.xlsx
