# Supplementary material for: Bi-allelic variants in WDR47 cause a complex neurodevelopmental syndrome
Source: EMBO Mol Med. 2024 Nov 28;17(1):129–68. doi: 10.1038/s44321-024-00178-z (PMC11730659; doi:10.1038/s44321-024-00178-z)
Supplement: Supplementary file 12 — Source data Fig. 5 [file 44321_2024_178_MOESM12_ESM.zip › EMM_2024_19277_SourceDataForFigure5/5F/5F-axon extension towards midline .xlsx]

## Sheet: axon extension
	CONTROL						CRE:FL/FL					CRE:FL/FL-Camsap3
	emb#1	emb#2	emb#3	emb#4	emb#5		emb#1	emb#2	emb#3	emb#4		emb#1	emb#2	emb#3	emb#4	emb#5	emb#6
bin1	100	100	100	100	100		100	100	100	100		100	100	100	100	100	100
bin2	108.558	100.666	80.1884	83.1478	77.5107		78.0554	76.3447	86.441	84.9512		82.2783	86.1736	85.2755	80.4003	95.3643	80.1669
bin3	109.102	107.972	74.3446	73.7076	62.3271		55.8945	57.8327	76.9631	72.4209		76.5674	82.866	70.9887	73.9327	83.1362	73.1111
bin4	93.9408	104.515	59.4383	63.4127	50.6257		44.8757	44.3347	68.0474	57.0497		63.1441	79.6831	57.8735	65.9797	63.9245	70.3
bin5	71.2902	77.5991	55.7522	56.6914	42.3593		34.3142	30.9054	55.1842	45.947		51.3736	77.6799	47.996	61.389	58.5326	65.376
bin6	53.6216	70.6767	59.5047	54.5519	36.8497		28.743	24.3037	42.0163	34.933		37.8514	71.8079	36.6693	51.9244	56.184	64.8568
bin7	50.296	73.9772	53.3954	49.0549	32.0289		23.3617	22.2132	34.1504	25.6945		28.2225	66.4886	29.3052	37.6158	55.9801	60.2758
bin8	44.7533	60.3171	53.4469	38.6346	28.1466		16.6707	16.6825	25.9462	17.9011		21.9933	63.8609	24.2438	29.6182	52.5826	57.5905
bin9	40.582	53.2624	49.0426	31.7515	23.7243		11.9614	13.3392	22.5411	12.0508		18.9373	65.767	21.8384	27.2175	47.8255	55.808
bin10	29.6132	39.8336	38.6051	26.9108	19.5825		8.50739	11.1432	17.1732	7.47913		16.6021	54.4583	17.1546	24.8011	42.589	49.168
