# Supplementary material for: Bi-allelic variants in WDR47 cause a complex neurodevelopmental syndrome
Source: EMBO Mol Med. 2024 Nov 28;17(1):129–68. doi: 10.1038/s44321-024-00178-z (PMC11730659; doi:10.1038/s44321-024-00178-z)
Supplement: Supplementary file 12 — Source data Fig. 5 [file 44321_2024_178_MOESM12_ESM.zip › EMM_2024_19277_SourceDataForFigure5/5E/5E-projecting neurons.xlsx]

## Sheet: Sheet1
GFP	Cre+empty	Cre+Camsap3
0.349013	0.179892	0.18644
0.381745	0.107069	0.290991
	CONTROL			CRE: FL/FL			CRE:FL/FL-Camsap3
emb#1	0.349013		emb#1	0.179892		emb#1	0.18644
emb#2	0.381745		emb#2	0.107069		emb#2	0.290991
emb#3	0.165809		emb#3	0.126339		emb#3	0.33568
emb#4	0.247545		emb#4	0.137343		emb#4	0.371457
emb#5	0.412659		emb#5	0.0978337		emb#5	0.441285
			emb#6	0.195345		emb#6	0.270184
						emb#7	0.190754
						emb#8	0.204926
