# Supplementary material for: Bi-allelic variants in WDR47 cause a complex neurodevelopmental syndrome
Source: EMBO Mol Med. 2024 Nov 28;17(1):129–68. doi: 10.1038/s44321-024-00178-z (PMC11730659; doi:10.1038/s44321-024-00178-z)
Supplement: Supplementary file 12 — Source data Fig. 5 [file 44321_2024_178_MOESM12_ESM.zip › EMM_2024_19277_SourceDataForFigure5/5C/5C Camsap3 rescue - migration.xlsx]

## Sheet: Sheet1
	CONTROL											CRE:FL/FL-EMPTY							CRE:FL/FL-FL							CRE:FL/FL-Camsap3
	emb#1	emb#2	emb#3	emb#4	emb#5	emb#6	emb#7	emb#8	emb#9	emb#10		emb#1	emb#2	emb#3	emb#4	emb#5	emb#6		emb#1	emb#2	emb#3	emb#4	emb#5	emb#6		emb#1	emb#2	emb#3	emb#4	emb#5	emb#6
VZ	0.14771	0	0.265722	0.182983	0	0	0.220751	3.16004	0.804829	0.518519		1.62162	1.31406	1.42498	0.753296	2.48668	2.60304		2.89855	1.83639	1.10294	0.576923	0	0.687758		1.16505	1.0395	1.51401	1.54083	0.311042	0.666112
IZ	2.06795	4.43459	6.8202	5.12351	5.26961	6.17761	3.20088	9.58206	3.82294	6.59259		16.139	18.9225	15.7586	21.8456	17.5844	13.2321		7.37813	10.768	8.97059	4.80769	11.5097	5.63962		9.70874	8.62786	9.08403	9.55316	3.11042	5.41216
lCP	14.4756	16.6297	14.1718	13.9982	17.0343	18.1467	20.6402	16.0041	21.831	16.5926		31.6602	28.2523	33.1098	24.2938	18.8277	27.5488		11.8577	24.5409	19.8529	20.1923	19.432	11.8294		17.6699	25.6757	15.7456	17.5655	13.2193	19.9834
uCP	83.3087	78.9357	78.7422	80.6953	77.6961	75.6757	75.9382	71.2538	73.5413	76.2963		50.5791	51.5112	49.7066	53.1073	61.1012	56.6161		77.8656	62.8548	70.0735	74.4231	69.0583	81.8432		71.4563	64.657	73.6563	71.3405	83.3593	73.9384
