# Supplementary material for: Bi-allelic variants in WDR47 cause a complex neurodevelopmental syndrome
Source: EMBO Mol Med. 2024 Nov 28;17(1):129–68. doi: 10.1038/s44321-024-00178-z (PMC11730659; doi:10.1038/s44321-024-00178-z)
Supplement: Supplementary file 12 — Source data Fig. 5 [file 44321_2024_178_MOESM12_ESM.zip › EMM_2024_19277_SourceDataForFigure5/5B/5B deletion domains - rescue migration.xlsx]

## Sheet: Sheet1
	CONTROL											CRE:FL/FL-EMPTY							CRE:FL/FL-FL							CRE:FL/FL- delLISH-CTLH				CRE:FL/FL-delCTLH						CRE:FL/FL-delLISH							CRE:FL/FL-delWD40
	emb#1	emb#2	emb#3	emb#4	emb#5	emb#6	emb#7	emb#8	emb#9	emb#10		emb#1	emb#2	emb#3	emb#4	emb#5	emb#6		emb#1	emb#2	emb#3	emb#4	emb#5	emb#6		emb#1	emb#2	emb#3		emb#1	emb#2	emb#3	emb#4	emb#5		emb#1	emb#2	emb#3	emb#4	emb#5	emb#6		emb#1	emb#2	emb#3	emb#4	emb#5	emb#6
VZ	0.14771	0	0.265722	0.182983	0	0	0.220751	3.16004	0.804829	0.518519		1.62162	1.31406	1.42498	0.753296	2.48668	2.60304		2.89855	1.83639	1.10294	0.576923	0	0.687758		1.85811	1.56538	3.25019		6.85752	5.41455	1.00705	1.70341	5.37757		2.45454	1.74014	1.73913	2.2567	1.60428	1.51188		0.791139	0.909843	3.93803	1.64038	0.324675	0.19802
IZ	2.06795	4.43459	6.8202	5.12351	5.26961	6.17761	3.20088	9.58206	3.82294	6.59259		16.139	18.9225	15.7586	21.8456	17.5844	13.2321		7.37813	10.768	8.97059	4.80769	11.5097	5.63962		16.6385	16.2983	18.5941		19.4408	15.3976	21.2487	16.7335	16.7048		17.1818	13.5731	13.913	13.5402	15.2788	13.8949		8.06962	5.95533	16.785	6.87697	5.1948	2.9703
lCP	14.4756	16.6297	14.1718	13.9982	17.0343	18.1467	20.6402	16.0041	21.831	16.5926		31.6602	28.2523	33.1098	24.2938	18.8277	27.5488		11.8577	24.5409	19.8529	20.1923	19.432	11.8294		35.1351	32.6888	21.9199		25.8322	34.8562	36.1531	28.7575	26.4302		36.7273	29.1183	34.8913	32.299	21.0084	28.7257		22.231	16.9562	29.7611	19.4953	16.7208	20.9901
uCP	83.3087	78.9357	78.7422	80.6953	77.6961	75.6757	75.9382	71.2538	73.5413	76.2963		50.5791	51.5112	49.7066	53.1073	61.1012	56.6161		77.8656	62.8548	70.0735	74.4231	69.0583	81.8432		46.3682	49.4475	56.2358		47.8695	44.3316	41.5911	52.8056	51.4874		43.6364	55.5684	49.4565	51.9041	62.1085	55.8675		68.9082	76.1787	49.5158	71.9874	77.7597	75.8416
