# Supplementary material for: Bi-allelic variants in WDR47 cause a complex neurodevelopmental syndrome
Source: EMBO Mol Med. 2024 Nov 28;17(1):129–68. doi: 10.1038/s44321-024-00178-z (PMC11730659; doi:10.1038/s44321-024-00178-z)
Supplement: Supplementary file 13 — Source data Fig. 6 [file 44321_2024_178_MOESM13_ESM.zip]

Archive with 6 entries (4 files):
- Fig 6/
- __MACOSX/._Fig 6
- Fig 6/6C/
- __MACOSX/Fig 6/._6C
- Fig 6/6C/6C_survival_drug_treatments.xlsx
- __MACOSX/Fig 6/6C/._6C_survival_drug_treatments.xlsx
