# Supplementary material for: Bi-allelic variants in WDR47 cause a complex neurodevelopmental syndrome
Source: EMBO Mol Med. 2024 Nov 28;17(1):129–68. doi: 10.1038/s44321-024-00178-z (PMC11730659; doi:10.1038/s44321-024-00178-z)
Supplement: Supplementary file 13 — Source data Fig. 6 [file 44321_2024_178_MOESM13_ESM.zip › Fig 6/6C/6C_survival_drug_treatments.xlsx]

## Sheet: Sheet1
	WT+DMSO													HOM+DMSO													HOM+Q-VD-Oph												HOM+Ferrostatin							HOM+Necrostatin
	emb#1	emb#2	emb#3	emb#4	emb#5	emb#6	emb#7	emb#8	emb#9	emb#10	emb#11	emb#12		emb#1	emb#2	emb#3	emb#4	emb#5	emb#6	emb#7	emb#8	emb#9	emb#10	emb#11	emb#12		emb#1	emb#2	emb#3	emb#4	emb#5	emb#6	emb#7	emb#8	emb#9	emb#10	emb#11		emb#1	emb#2	emb#3	emb#4	emb#5	emb#6		emb#1	emb#2	emb#3
DIV3	100	100	100	100	100	100	100	100	100	100	100	100		100	100	100	100	100	100	100	100	100	100	100	100		100	100	100	100	100	100	100	100	100	100	100		100	100	100	100	100	100		100	100	100
DIV4	95.493	97.931	96.8379	94.0397	95.1769	98.7302	95.114	96.2145	96.8652	99.0506	100	99.3289		98.2353	98.9362	96.1652	94.1748	97.7273	97.8916	93.4097	98.4127	99.5192	100	98.913	97.6048		99.4898	97.7273	93.8389	95.0226	97.7987	98.7382	96.4088	98.4277	99.5349	100	100		95.9677	98.9474	94.2857	93.7063	98.0119	99.7658		98.0769	95.9248	98.5294
DIV5	94.3662	93.7931	95.2569	93.0464	91.6399	97.4603	89.5765	89.9054	93.4169	95.8861	99.1071	97.3154		92.6471	95.7447	92.6254	90.6149	96.7532	97.2892	88.2522	95.873	98.0769	96.5318	96.7391	92.8144		96.9388	94.697	87.6777	90.4977	95.5975	97.4763	90.6077	95.912	99.0698	99.5215	99.1342		93.5484	97.5439	88.5714	89.5105	95.6262	97.4239		95.8333	94.0439	96.5686
DIV6	87.6056	89.6552	88.1423	90.0662	88.4244	94.9206	86.9707	87.6972	88.4013	92.7215	96.4286	91.2752		84.1176	91.4894	88.7906	88.0259	93.5065	95.1807	82.5215	87.3016	89.9039	88.4393	88.0435	79.6407		90.8163	90.9091	80.0948	87.3303	94.6541	94.6372	87.0166	89.3082	95.814	94.7368	94.3723		90.3226	93.3333	77.1429	84.965	92.4453	94.1452		94.5513	91.2226	88.7255
DIV7	81.1268	85.1724	81.4229	89.0729	87.1383	93.0159	82.0847	86.1199	82.1317	89.557	94.6429	84.5638		77.3529	83.6879	85.8407	85.1133	90.2597	88.5542	74.4986	80	83.1731	75.1445	80.9783	64.0719		85.7143	84.8485	75.8294	85.5204	91.5094	90.8517	81.4917	82.0755	92.5581	89.9522	91.7749		87.6344	89.1228	72.3809	82.1678	86.6799	91.1007		91.6667	86.5204	79.4118
DIV8	75.2113	80.3448	77.0751	88.4106	84.8875	90.4762	71.0098	78.8644	68.0251	79.1139	90.1786	74.4966		69.4118	74.1135	72.5664	79.9353	83.4416	79.5181	61.8911	58.0952	57.6923	56.6474	69.5652	37.7246		80.102	73.1061	72.9858	84.6154	89.6226	83.9117	70.442	72.956	88.8372	85.1675	83.5498		81.1828	84.2105	65.7143	79.021	72.7634	84.0749		86.218	73.3542	56.3725
DIV9	66.7606	71.7241	70.751	85.4305	84.2444	84.127	64.1694	74.448	64.2633	74.0506	83.0357	70.4698		55.2941	60.9929	56.0472	66.6667	66.8831	55.7229	48.7106	45.3968	30.2885	31.7919	47.8261	29.9401		65.8163	64.7727	72.0379	78.733	82.0755	76.9716	62.1547	62.8931	75.814	77.9904	71.4286		72.043	76.1403	35.2381	68.1818	65.2087	66.7447		67.9487	58.6207	39.2157
DIV10	59.4366	67.2414	59.2885	81.457	84.2444	77.7778	60.9121	71.6088	61.1285	64.2405	70.5357	68.4564		45.8824	45.3901	45.4277	53.3981	38.3117	32.5301	35.2435	22.8571	15.3846	19.0751	32.0652	19.1617		56.6326	59.0909	66.8247	76.0181	70.4403	64.0379	50.2762	45.283	64.186	65.5502	62.3377		63.7097	68.421	28.5714	60.8392	34.9901	36.534		46.4744	37.3041	25
