# Supplementary material for: Bi-allelic variants in WDR47 cause a complex neurodevelopmental syndrome
Source: EMBO Mol Med. 2024 Nov 28;17(1):129–68. doi: 10.1038/s44321-024-00178-z (PMC11730659; doi:10.1038/s44321-024-00178-z)
Supplement: Supplementary file 14 — Source data Fig. 7 [file 44321_2024_178_MOESM14_ESM.zip]

Archive with 104 entries (77 files):
- Fig 7/
- __MACOSX/._Fig 7
- Fig 7/.DS_Store
- __MACOSX/Fig 7/._.DS_Store
- Fig 7/7J/
- __MACOSX/Fig 7/._7J
- Fig 7/7M/
- __MACOSX/Fig 7/._7M
- Fig 7/7D/
- __MACOSX/Fig 7/._7D
- Fig 7/7E/
- __MACOSX/Fig 7/._7E
- Fig 7/7L/
- __MACOSX/Fig 7/._7L
- Fig 7/7K/
- __MACOSX/Fig 7/._7K
- Fig 7/7P/
- __MACOSX/Fig 7/._7P
- Fig 7/7N/
- __MACOSX/Fig 7/._7N
- Fig 7/7I/
- __MACOSX/Fig 7/._7I
- Fig 7/7G/
- __MACOSX/Fig 7/._7G
- Fig 7/7F/
- __MACOSX/Fig 7/._7F
- Fig 7/7H/
- __MACOSX/Fig 7/._7H
- Fig 7/7J/HOM/
- __MACOSX/Fig 7/7J/._HOM
- Fig 7/7J/WT/
- __MACOSX/Fig 7/7J/._WT
- Fig 7/7M/7M_lysosome_motility.xlsx
- __MACOSX/Fig 7/7M/._7M_lysosome_motility.xlsx
- Fig 7/7D/7D - numericaldata xlsx.xlsx
- __MACOSX/Fig 7/7D/._7D - numericaldata xlsx.xlsx
- Fig 7/7E/HOM/
- __MACOSX/Fig 7/7E/._HOM
- Fig 7/7E/WT/
- __MACOSX/Fig 7/7E/._WT
- Fig 7/7L/HOM/
- __MACOSX/Fig 7/7L/._HOM
- Fig 7/7L/WT/
- __MACOSX/Fig 7/7L/._WT
- Fig 7/7K/7K_mitochondria_motility.xlsx
- __MACOSX/Fig 7/7K/._7K_mitochondria_motility.xlsx
- Fig 7/7P/7P_survival_EpoD_treatments.xlsx
- __MACOSX/Fig 7/7P/._7P_survival_EpoD_treatments.xlsx
- Fig 7/7N/Western blot/
- __MACOSX/Fig 7/7N/._Western blot
- Fig 7/7N/Numerical data/
- __MACOSX/Fig 7/7N/._Numerical data
- Fig 7/7I/7I_roGFP2 signal.xlsx
- __MACOSX/Fig 7/7I/._7I_roGFP2 signal.xlsx
- Fig 7/7G/7G_ferret_length_by_bins.xlsx
- __MACOSX/Fig 7/7G/._7G_ferret_length_by_bins.xlsx
- Fig 7/7F/7F_mitochondria number.xlsx
- __MACOSX/Fig 7/7F/._7F_mitochondria number.xlsx
- Fig 7/7H/7H_TMRE_intensity.xlsx
- __MACOSX/Fig 7/7H/._7H_TMRE_intensity.xlsx
- Fig 7/7J/HOM/50um crop/
- __MACOSX/Fig 7/7J/HOM/._50um crop
- Fig 7/7J/HOM/2-Kymograph from C1-Emb147.6  pic5.tif
- __MACOSX/Fig 7/7J/HOM/._2-Kymograph from C1-Emb147.6  pic5.tif
- Fig 7/7J/WT/1-Kymograph from C1-Emb176.9 pic9.tif
- __MACOSX/Fig 7/7J/WT/._1-Kymograph from C1-Emb176.9 pic9.tif
- Fig 7/7J/WT/50um crop/
- __MACOSX/Fig 7/7J/WT/._50um crop
- Fig 7/7E/HOM/HOM MAX 3.17 Composite.tif (RGB).tif
- __MACOSX/Fig 7/7E/HOM/._HOM MAX 3.17 Composite.tif (RGB).tif
- Fig 7/7E/WT/WTMAX6.27 Composite with scale bar 5 microns.tif
- __MACOSX/Fig 7/7E/WT/._WTMAX6.27 Composite with scale bar 5 microns.tif
- Fig 7/7L/HOM/Kymograph from C2-Emb 25.2 HOM pic8-1.tif
- __MACOSX/Fig 7/7L/HOM/._Kymograph from C2-Emb 25.2 HOM pic8-1.tif
- Fig 7/7L/HOM/cropped 100um/
- __MACOSX/Fig 7/7L/HOM/._cropped 100um
- Fig 7/7L/WT/cropped 100 um/
- __MACOSX/Fig 7/7L/WT/._cropped 100 um
- Fig 7/7L/WT/Kymograph from C2-Emb 25.3 WT pic6-1.tif
- __MACOSX/Fig 7/7L/WT/._Kymograph from C2-Emb 25.3 WT pic6-1.tif
- Fig 7/7N/Western blot/Figure 7N with annotations.pptx
- __MACOSX/Fig 7/7N/Western blot/._Figure 7N with annotations.pptx
- Fig 7/7N/Western blot/alpha tubulin/
- __MACOSX/Fig 7/7N/Western blot/._alpha tubulin
- Fig 7/7N/Western blot/acetylated tubulin/
- __MACOSX/Fig 7/7N/Western blot/._acetylated tubulin
- Fig 7/7N/Numerical data/7N_acetylated_tubulin.xlsx
- __MACOSX/Fig 7/7N/Numerical data/._7N_acetylated_tubulin.xlsx
- Fig 7/7J/HOM/50um crop/2-Kymograph from C1-Emb147.6  pic5-2.tif
- __MACOSX/Fig 7/7J/HOM/50um crop/._2-Kymograph from C1-Emb147.6  pic5-2.tif
- Fig 7/7J/WT/50um crop/1-Kymograph from C1-Emb176.9 pic9-2.tif
- __MACOSX/Fig 7/7J/WT/50um crop/._1-Kymograph from C1-Emb176.9 pic9-2.tif
- Fig 7/7L/HOM/cropped 100um/Kymograph from C2-Emb 25.2 HOM pic8-1-1   cut.tif
- __MACOSX/Fig 7/7L/HOM/cropped 100um/._Kymograph from C2-Emb 25.2 HOM pic8-1-1   cut.tif
- Fig 7/7L/WT/cropped 100 um/Kymograph from C2-Emb 25.3 WT pic6-1-1   cut.tif
- __MACOSX/Fig 7/7L/WT/cropped 100 um/._Kymograph from C2-Emb 25.3 WT pic6-1-1   cut.tif
- Fig 7/7N/Western blot/alpha tubulin/alphatubdiv6 1.21m 2022.03.08_14.59.22_Ch.tif
- __MACOSX/Fig 7/7N/Western blot/alpha tubulin/._alphatubdiv6 1.21m 2022.03.08_14.59.22_Ch.tif
- Fig 7/7N/Western blot/alpha tubulin/alphatubdiv6 1.21m 2022.03.08_14.59.22_Ch+Marker.jpg
- __MACOSX/Fig 7/7N/Western blot/alpha tubulin/._alphatubdiv6 1.21m 2022.03.08_14.59.22_Ch+Marker.jpg
- Fig 7/7N/Western blot/acetylated tubulin/acetyltubdiv6 1.10m 2022.03.08_16.20.27_Ch.tif
- __MACOSX/Fig 7/7N/Western blot/acetylated tubulin/._acetyltubdiv6 1.10m 2022.03.08_16.20.27_Ch.tif
- Fig 7/7N/Western blot/acetylated tubulin/acetyltubdiv6 1.10m 2022.03.08_16.20.27_Ch+Marker.jpg
- __MACOSX/Fig 7/7N/Western blot/acetylated tubulin/._acetyltubdiv6 1.10m 2022.03.08_16.20.27_Ch+Marker.jpg
