# Supplementary material for: Bi-allelic variants in WDR47 cause a complex neurodevelopmental syndrome
Source: EMBO Mol Med. 2024 Nov 28;17(1):129–68. doi: 10.1038/s44321-024-00178-z (PMC11730659; doi:10.1038/s44321-024-00178-z)
Supplement: Supplementary file 14 — Source data Fig. 7 [file 44321_2024_178_MOESM14_ESM.zip › Fig 7/7M/7M_lysosome_motility.xlsx]

## Sheet: Sheet1
#of axons analyzed	% stationary lysosomes in WT		#of axons analyzed	% stationary lysosomes in HOM
1	61.5385		1	50
2	43.75		2	91.6667
3	63.6364		3	85
4	52.9412		4	51.3513
5	13.3333		5	68.8889
6	18.0851		6	86.6667
7	36.3636		7	38.4615
8	56.5217		8	31.25
9	47.8873		9	77.2727
10	84.6154		10	84.2105
11	24.1379		11	44.6429
12	19.2308		12	50
13	66.6667		13	63.6364
14	25.8065		14	77.2727
15	64		15	57.1429
16	57.1429		16	53.8462
17	45.8333		17	60
18	34.7826		18	71.0526
19	63.1579		19	75
20	48.7805		20	52.6316
21	17.1429		21	57.1429
22	66.6667		22	86.6667
23	17.1429		23	58.3333
24	48.2759		24	66.6667
25	25		25	66.6667
26	58.3333		26	54.5455
27	92.3077		27	54.5455
28	20.5882		28	80
29	27.2727		29	81.8182
30	61.9048		30	85.7143
