# Supplementary material for: Bi-allelic variants in WDR47 cause a complex neurodevelopmental syndrome
Source: EMBO Mol Med. 2024 Nov 28;17(1):129–68. doi: 10.1038/s44321-024-00178-z (PMC11730659; doi:10.1038/s44321-024-00178-z)
Supplement: Supplementary file 14 — Source data Fig. 7 [file 44321_2024_178_MOESM14_ESM.zip › Fig 7/7D/7D - numericaldata xlsx.xlsx]

## Sheet: Sheet1
	TubA4A			Tubb4A			Tubb4b			Nefl			Dync1l1			Klc2			Uqcrq			Ndufs			Trap1			Sod1			Atf4
Exp1	0.353586		Exp1	0.495836		Exp1	0.584338		Exp1	0.829		Exp1	0.759396		Exp1	0.723211		Exp1	0.539116		Exp1	0.980388		Exp1	0.569077		Exp1	1.13766		Exp1	0.713485
Exp2	0.344935		Exp2	0.327073		Exp2	0.349481		Exp2	0.347874		Exp2	0.520081		Exp2	0.411674		Exp2	0.790832		Exp2	0.546711		Exp2	0.867687		Exp2	0.754223		Exp2	0.310457
Exp3	0.307261		Exp3	0.455829		Exp3	0.418404		Exp3	0.615867		Exp3	0.847069		Exp3	0.584071		Exp3	0.956558		Exp3	0.705353		Exp3	0.389537		Exp3	0.989523		Exp3	0.962002
Exp4	0.718694		Exp4	0.886956		Exp4	0.693924		Exp4	0.837336		Exp4	0.902334		Exp4	0.99345		Exp4	0.645216		Exp4	0.860567		Exp4	0.871463		Exp4	0.698391
Exp5	0.47941		Exp5	0.543628		Exp5	0.5202		Exp5	0.601607		Exp5	0.619087		Exp5	0.662538		Exp5	0.737996		Exp5	0.644931		Exp5	0.636684		Exp5	0.642634
Exp6	0.402472		Exp6	0.718309		Exp6	0.838046		Exp6	0.604644		Exp6	0.752239		Exp6	0.823257					Exp6	0.810915		Exp6	0.520651
