# Supplementary material for: Bi-allelic variants in WDR47 cause a complex neurodevelopmental syndrome
Source: EMBO Mol Med. 2024 Nov 28;17(1):129–68. doi: 10.1038/s44321-024-00178-z (PMC11730659; doi:10.1038/s44321-024-00178-z)
Supplement: Supplementary file 14 — Source data Fig. 7 [file 44321_2024_178_MOESM14_ESM.zip › Fig 7/7K/7K_mitochondria_motility.xlsx]

## Sheet: Sheet1
#of axons analyzed	% stationary mitochondria in WT		#of axons analyzed	% stationary mitochondria in HOM
1	100		1	56.5217
2	88.8889		2	73.3333
3	77.7778		3	33.3333
4	76.4706		4	90
5	82.3529		5	97.1429
6	75		6	62.5
7	66.6667		7	90
8	88.8889		8	87.5
9	58.3333		9	96.2963
10	74.1936		10	64.2857
11	80.9524		11	69.2308
12	66.6667		12	100
13	76.4706		13	100
14	100		14	100
15	80		15	72.2222
16	62.5		16	75
17	38.0952		17	90.9091
18	76.4706		18	92.3077
19	76.4706		19	66.6667
20	61.5385		20	78.5714
21	64.2857		21	80
22	66.6667		22	77.5
23	70		23	100
24	42.8571		24	100
25	80		25	100
26	55.5556		26	100
27	83.3333		27	100
28	76.4706		28	81.4815
29	87.5		29	100
30	75		30	77.7778
31	60		31	87.5
32	88		32	77.7778
33	93.75		33	90.4762
34	64.2857		34	100
35	69.697		35	100
36	75		36	84.2105
37	94.1176		37	87.5
38	88.8889		38	68.75
39	88.2353		39	80
40	70.5882		40	90
41	81.8182		41	57.1429
42	100		42	87.5
43	81.8182		43	50
44	40		44	100
45	84.6154		45	100
46	66.6667		46	100
47	100		47	100
48	100		48	100
49	62.5		49	100
50	71.4286		50	85.7143
51	100		51	80
52	100		52	83.3333
53	100		53	83.3333
54	70		54	91.6667
55	87.5		55	83.3333
56	81.8182		56	100
57	62.5		57	100
58	85.7143		58	91.6667
59	50		59	83.3333
60	75		60	100
61	100		61	70
62	88.8889
63	83.3333
64	100
