# Supplementary material for: Bi-allelic variants in WDR47 cause a complex neurodevelopmental syndrome
Source: EMBO Mol Med. 2024 Nov 28;17(1):129–68. doi: 10.1038/s44321-024-00178-z (PMC11730659; doi:10.1038/s44321-024-00178-z)
Supplement: Supplementary file 14 — Source data Fig. 7 [file 44321_2024_178_MOESM14_ESM.zip › Fig 7/7P/7P_survival_EpoD_treatments.xlsx]

## Sheet: Sheet1
	WT+DMSO													HOM+DMSO													HOM+EpoD
	emb#1	emb#2	emb#3	emb#4	emb#5	emb#6	emb#7	emb#8	emb#9	emb#10	emb#11	emb#12		emb#1	emb#2	emb#3	emb#4	emb#5	emb#6	emb#7	emb#8	emb#9	emb#10	emb#11	emb#12		emb#1	emb#2	emb#3	emb#4	emb#5	emb#6	emb#7	emb#8	emb#9
DIV3	100	100	100	100	100	100	100	100	100	100	100	100		100	100	100	100	100	100	100	100	100	100	100	100		100	100	100	100	100	100	100	100	100
DIV4	95.493	97.931	96.8379	94.0397	95.1769	98.7302	95.114	96.2145	96.8652	99.0506	100	99.3289		98.2353	98.9362	96.1652	94.1748	97.7273	97.8916	93.4097	98.4127	99.5192	100	98.913	97.6048		95.4286	95.7958	96.2343	95.092	98.4894	97.7707	100	100	100
DIV5	94.3662	93.7931	95.2569	93.0464	91.6399	97.4603	89.5765	89.9054	93.4169	95.8861	99.1071	97.3154		92.6471	95.7447	92.6254	90.6149	96.7532	97.2892	88.2522	95.873	98.0769	96.5318	96.7391	92.8144		92.8571	90.3904	93.7238	90.4908	96.9788	95.5414	97.7169	99.5283	98.7234
DIV6	87.6056	89.6552	88.1423	90.0662	88.4244	94.9206	86.9707	87.6972	88.4013	92.7215	96.4286	91.2752		84.1176	91.4894	88.7906	88.0259	93.5065	95.1807	82.5215	87.3016	89.9039	88.4393	88.0435	79.6407		85.4286	85.2853	83.2636	84.9693	96.0725	92.3567	97.2603	95.283	93.617
DIV7	81.1268	85.1724	81.4229	89.0729	87.1383	93.0159	82.0847	86.1199	82.1317	89.557	94.6429	84.5638		77.3529	83.6879	85.8407	85.1133	90.2597	88.5542	74.4986	80	83.1731	75.1445	80.9783	64.0719		82.8571	79.5796	77.4059	82.5153	92.7492	88.2166	94.5206	89.1509	90.6383
DIV8	75.2113	80.3448	77.0751	88.4106	84.8875	90.4762	71.0098	78.8644	68.0251	79.1139	90.1786	74.4966		69.4118	74.1135	72.5664	79.9353	83.4416	79.5181	61.8911	58.0952	57.6923	56.6474	69.5652	37.7246		76	70.8709	68.2008	78.8344	87.3112	82.8025	84.9315	81.1321	84.6809
DIV9	66.7606	71.7241	70.751	85.4305	84.2444	84.127	64.1694	74.448	64.2633	74.0506	83.0357	70.4698		55.2941	60.9929	56.0472	66.6667	66.8831	55.7229	48.7106	45.3968	30.2885	31.7919	47.8261	29.9401		64	61.2613	56.9038	73.3129	78.852	71.9745	72.6027	61.3207	69.3617
DIV10	59.4366	67.2414	59.2885	81.457	84.2444	77.7778	60.9121	71.6088	61.1285	64.2405	70.5357	68.4564		45.8824	45.3901	45.4277	53.3981	38.3117	32.5301	35.2435	22.8571	15.3846	19.0751	32.0652	19.1617		53.4286	57.6577	47.6987	70.8589	73.716	64.6497	51.1416	40.0943	61.7021
