# Supplementary material for: Bi-allelic variants in WDR47 cause a complex neurodevelopmental syndrome
Source: EMBO Mol Med. 2024 Nov 28;17(1):129–68. doi: 10.1038/s44321-024-00178-z (PMC11730659; doi:10.1038/s44321-024-00178-z)
Supplement: Supplementary file 14 — Source data Fig. 7 [file 44321_2024_178_MOESM14_ESM.zip › Fig 7/7I/7I_roGFP2 signal.xlsx]

## Sheet: Sheet1
# of axons analyzed	redox potential in WT axons (normalized to mean WT)		# of axons analyzed	redox potential in HOM axons (normalized to mean WT)
1	113.558		1	147.369
2	71.7484		2	158.796
3	92.2396		3	85.2696
4	61.2501		4	100.988
5	79.0643		5	103.667
6	86.161		6	118.088
7	95.2322		7	107.22
8	85.9195		8	108.509
9	82.7791		9	116.942
10	105.227		10	106.545
11	79.9659		11	147.434
12	77.4225		12	142.434
13	73.0996		13	118.69
14	92.5937		14	133.482
15	97.7067		15	114.011
16	76.8822		16	145.398
17	88.8166		17	117.873
18	93.7937		18	103.203
19	105.93		19	132.827
20	101.305		20	121.976
21	145.862		21	121.046
22	121.125		22	118.944
23	108.877		23	80.7465
24	135.993		24	113.9
25	110.58		25	107.464
26	107.271		26	133.389
27	95.9711		27	83.1848
28	120.266		28	129.918
29	102.472		29	122.794
30	98.4166		30	104.513
31	95.7288		31	114.496
32	124.212		32	101.879
33	93.7936		33	129.105
34	119.239		34	129.899
35	105.108		35	110.07
36	130.185		36	124.833
37	129.891		37	118.123
38	110.729		38	93.7686
39	108.343		39	121.37
40	120.035		40	107.503
41	99.654		41	113.149
42	97.3799		42	117.944
43	93.7154		43	129.11
44	91.5784		44	92.2433
45	121.161		45	84.8972
46	110.266		46	137.456
47	100.673		47	94.2903
48	97.0414		48	93.2606
49	84.1346		49	113.836
50	91.6873		50	100.608
51	81.0908
52	88.1506
53	92.6391
54	109.937
55	108.71
56	87.3902
