# Supplementary material for: Bi-allelic variants in WDR47 cause a complex neurodevelopmental syndrome
Source: EMBO Mol Med. 2024 Nov 28;17(1):129–68. doi: 10.1038/s44321-024-00178-z (PMC11730659; doi:10.1038/s44321-024-00178-z)
Supplement: Supplementary file 14 — Source data Fig. 7 [file 44321_2024_178_MOESM14_ESM.zip › Fig 7/7G/7G_ferret_length_by_bins.xlsx]

## Sheet: Sheet1
	WT						HOM
ferret_length_by bins	emb#1	emb#2	emb#3	emb#4	emb#5		emb#1	emb#2	emb#3	emb#4	emb#5
0 - 1,5	64.8148	64.1892	72.7273	72.7273	70.4819		76.1062	77.2727	84.7458	81.4815	80.5556
1.5 - 2	17.5926	22.973	17.1717	15.1515	16.8675		15.9292	15.4545	10.1695	7.40741	13.8889
2,0 - 2,5	9.72222	8.78378	8.08081	5.05051	6.62651		4.42478	4.54545	3.38983	6.17284	2.77778
2,5 - 3,0	3.24074	2.02703	1.0101	3.0303	3.61446		0.884956	0	0	3.7037	1.38889
3,0 - 3,5	1.38889	1.35135	0	2.0202	1.80723		2.65487	2.72727	1.69491	1.23457	1.38889
3,5 - 4,0	1.85185	0	1.0101	1.0101	0.60241		0	0	0	0	0
>4,0	1.38889	0.675676	0	1.0101	0		0	0	0	0	0
