# Supplementary material for: Bi-allelic variants in WDR47 cause a complex neurodevelopmental syndrome
Source: EMBO Mol Med. 2024 Nov 28;17(1):129–68. doi: 10.1038/s44321-024-00178-z (PMC11730659; doi:10.1038/s44321-024-00178-z)
Supplement: Supplementary file 14 — Source data Fig. 7 [file 44321_2024_178_MOESM14_ESM.zip › Fig 7/7F/7F_mitochondria number.xlsx]

## Sheet: Sheet1
WT			HOM
# of axons analyzed	# of mitochondria / 100um		# of axons analyzed	# of mitochondria / 100um
1	18.5503		1	1.91716
2	6.64205		2	6.56125
3	4.96352		3	1.14849
4	9.6008		4	6.41643
5	5.72377		5	4.5005
6	8.62653		6	6.29313
7	5.58498		7	0.960726
8	6.2036		8	3.17142
9	4.9134		9	2.83048
10	12.4981		10	7.33622
11	1.01012		11	2.99829
12	16.8496		12	4.71369
13	5.88062		13	5.40672
14	5.39729		14	18.5839
15	7.07078		15	2.49138
16	8.02439		16	6.64205
17	10.6999		17	6.17996
18	1.87306		18	3.53936
19	20.108		19	12.9374
20	3.8881		20	26.4575
21	13.2906		21	1.91132
22	2.66375		22	3.19966
23	14.4005		23	5.50893
24	23.9508		24	6.96268
25	1.93787		25	14.8106
26	8.0768		26	3.76185
27	7.67511		27	5.02014
28	8.46821		28	1.89608
29	2.8718		29	11.3242
30	16.2194		30	3.08334
31	24.2248		31	7.42422
32	3.82179		32	10.3106
33	8.61359		33	3.53936
34	8.36284		34	8.47338
35	11.9427		35	4.76608
36	5.14291		36	0.940203
37	10.6084		37	9.34979
38	11.9216		38	4.79714
39	9.14727		39	5.06022
40	1.85066		40	2.95003
41	2.45743		41	2.7001
42	6.97457		42	0.903081
43	14.6182		43	1.41878
44	7.12818		44	3.71204
45	9.07112		45	9.17684
46	1.3128		46	1.34124
47	5.614		47	4.77163
48	1.60077		48	6.04215
49	10.3382		49	6.38232
50	9.35929		50	2.20493
51	7.62185		51	5.94318
52	10.4679		52	2.92694
53	3.9639		53	4.02075
54	8.63101		54	2.83699
55	2.22955		55	0.960034
56	5.07782		56	9.37515
57	15.6979		57	10.3394
58	5.72082		58	4.30256
59	9.69059		59	3.9918
60	4.25755		60	6.39236
61	20.7101		61	7.66421
62	6.66542		62	1.12119
63	13.7484		63	3.58356
64	1.41239		64	1.44473
65	9.08403		65	6.76941
66	0.912709		66	5.16438
67	20.7487		67	13.3932
68	13.8911		68	2.95003
69	2.61479		69	0.903081
70	3.95144		70	0.871695
71	2.84158		71	1.41878
72	8.11524		72	3.71204
73	1.34924		73	9.17684
74	1.19745		74	6.70619
75	0.964934		75	6.04215
76	3.73422		76	6.38232
77	9.29282		77	2.20493
78	3.73423		78	5.94318
79	6.65986		79	2.92694
80	1.01698		80	4.02075
81	3.50627		81	2.83699
82	4.8398		82	0.960034
83	1.7646		83	9.37515
84	3.33526		84	10.3394
85	8.53793		85	4.30256
86	2.05491		86	3.9918
87	7.93903		87	6.39236
88	15.5415		88	7.66421
89	9.69744		89	1.12119
90	14.1755		90	3.58356
91	1.34113		91	1.44473
92	2.51338		92	6.76941
93	4.19185		93	13.3932
94	10.5985		94	5.16438
95	9.05972
96	4.22009
