# Supplementary material for: Bi-allelic variants in WDR47 cause a complex neurodevelopmental syndrome
Source: EMBO Mol Med. 2024 Nov 28;17(1):129–68. doi: 10.1038/s44321-024-00178-z (PMC11730659; doi:10.1038/s44321-024-00178-z)
Supplement: Supplementary file 14 — Source data Fig. 7 [file 44321_2024_178_MOESM14_ESM.zip › Fig 7/7H/7H_TMRE_intensity.xlsx]

## Sheet: Sheet1
#of mitochondria analyzed	TMRE intensity in WT		#of mitochondria analyzed	TMRE intensity in HOM
1	1884.29		1	1993.96
2	1864.5		2	1978.8
3	1840.71		3	1949.4
4	1822.27		4	1937.87
5	1782.95		5	1885.07
6	1772.09		6	1880.89
7	1739.63		7	1867.04
8	1729.3		8	1857.03
9	1652.67		9	1855.06
10	1588.33		10	1832.98
11	1579.95		11	1828.21
12	1554.89		12	1773.31
13	1548.41		13	1760.77
14	1544.46		14	1732.5
15	1538.41		15	1699.6
16	1526.36		16	1691.68
17	1508.79		17	1691.44
18	1496.41		18	1688.61
19	1496.02		19	1688.13
20	1493.12		20	1670.9
21	1455.35		21	1661.47
22	1454.31		22	1654.9
23	1438.57		23	1640.99
24	1412.06		24	1632.78
25	1389.17		25	1621.13
26	1369.29		26	1619.79
27	1339.69		27	1610.34
28	1334.45		28	1607.84
29	1329.12		29	1591.75
30	1323.26		30	1557.02
31	1317.1		31	1554.79
32	1309.55		32	1554.14
33	1307		33	1545.26
34	1295.62		34	1543.43
35	1295		35	1512.64
36	1291.51		36	1508.87
37	1289.88		37	1500.17
38	1277.18		38	1496.69
39	1257.51		39	1487.52
40	1250.67		40	1473.68
41	1241.25		41	1468.95
42	1234.9		42	1449.36
43	1221.05		43	1441.8
44	1211.8		44	1441.79
45	1207.98		45	1439.42
46	1202.42		46	1424.81
47	1198.14		47	1413.18
48	1183.21		48	1407
49	1176.16		49	1404.88
50	1165.25		50	1403.7
51	1155.87		51	1380.71
52	1153.82		52	1380.53
53	1151.53		53	1370.08
54	1147.02		54	1358.47
55	1142.56		55	1349.59
56	1139.76		56	1347.01
57	1135.18		57	1339.94
58	1129.65		58	1339.68
59	1127.62		59	1336.7
60	1125.65		60	1335.77
61	1118.74		61	1335.12
62	1118.15		62	1316.38
63	1112.39		63	1314.3
64	1103.73		64	1308.87
65	1100.74		65	1308.75
66	1097.54		66	1288.04
67	1088.67		67	1287.73
68	1079.99		68	1284.23
69	1079.74		69	1281.89
70	1079.55		70	1277.99
71	1077.43		71	1276.83
72	1074.57		72	1268.09
73	1048.58		73	1266.44
74	1047.59		74	1263.37
75	1041.07		75	1262.04
76	1016.01		76	1254.51
77	1007.31		77	1250.87
78	989.945		78	1249.67
79	982.448		79	1247.27
80	975.998		80	1247
81	974.398		81	1241.78
82	973.839		82	1240.35
83	973.268		83	1238.15
84	966.034		84	1236.78
85	962.207		85	1228.45
86	959.771		86	1223.63
87	958.374		87	1222.83
88	956.903		88	1222.25
89	956.545		89	1220.45
90	955.448		90	1217.78
91	949.08		91	1213.43
92	946.42		92	1209.61
93	945.904		93	1206.66
94	942.86		94	1200.28
95	942.06		95	1199.78
96	939.126		96	1197.35
97	934.922		97	1192.71
98	934.239		98	1188.7
99	929.995		99	1181.69
100	929.664		100	1175.95
101	922.847		101	1173.8
102	917.742		102	1172.21
103	916.28		103	1170.73
104	912.023		104	1169.21
105	911.567		105	1158.33
106	906.325		106	1158.29
107	904.744		107	1156.9
108	899.172		108	1155.25
109	898.426		109	1155
110	897.852		110	1154.26
111	896.606		111	1154.12
112	886.769		112	1148.42
113	886.102		113	1142.1
114	886.05		114	1137.93
115	884.57		115	1135.84
116	881.907		116	1135.15
117	880.136		117	1124.03
118	879.379		118	1123.44
119	875.245		119	1122.15
120	874.37		120	1110
121	873.975		121	1109.78
122	866.997		122	1108.17
123	861.15		123	1107.41
124	857		124	1106.1
125	856.22		125	1105.28
126	853.393		126	1105.14
127	847.849		127	1103.38
128	845.976		128	1099.48
129	843.89		129	1094.22
130	841.301		130	1080.99
131	838.442		131	1079.86
132	837.294		132	1077.73
133	836.496		133	1077.14
134	836.186		134	1073.69
135	836.123		135	1070.95
136	835.3		136	1070.26
137	835.05		137	1068.54
138	833.023		138	1065.94
139	832.455		139	1064.36
140	827.5		140	1063.42
141	826.195		141	1063.38
142	823.277		142	1063.28
143	823.123		143	1062.88
144	821.127		144	1061.66
145	816.055		145	1060.28
146	815.26		146	1059.95
147	814.255		147	1057.18
148	813.05		148	1057
149	808.674		149	1056.61
150	807.538		150	1056.37
151	806.722		151	1055.46
152	806.127		152	1054.87
153	805.93		153	1053.84
154	803.705		154	1051.61
155	798.934		155	1050.24
156	793.906		156	1049.36
157	788.107		157	1048.34
158	786.273		158	1046.6
159	785.909		159	1045.79
160	785.266		160	1038.12
161	785.033		161	1037.59
162	783.769		162	1036.42
163	780.68		163	1032.79
164	774.867		164	1032.07
165	774.512		165	1030.77
166	772.6		166	1030.33
167	772.128		167	1028.57
168	772.036		168	1027.13
169	771.744		169	1026.74
170	771.487		170	1025.66
171	768.956		171	1022.6
172	764.106		172	1021.89
173	763.731		173	1021
174	759.861		174	1019.79
175	756.298		175	1018.8
176	756.222		176	1018.36
177	755.085		177	1017.34
178	754.417		178	1017.13
179	753.653		179	1014.41
180	753.22		180	1013.88
181	747.945		181	1013.5
182	747.55		182	1013.26
183	744.828		183	1012.59
184	740.881		184	1006.54
185	735.855		185	1005.18
186	735.662		186	1003.75
187	731.939		187	1002.53
188	731.352		188	1000.3
189	727.639		189	998.351
190	726.041		190	996.73
191	723.43		191	995.647
192	723.379		192	995.248
193	721.285		193	994.461
194	716.592		194	994.184
195	716.481		195	990.826
196	715.273		196	989.947
197	714.957		197	989.409
198	714.699		198	988.58
199	713.847		199	987.833
200	712.886		200	986.826
201	710.347		201	986.752
202	709.212		202	986.041
203	708.574		203	984
204	704.02		204	983.391
205	703.692		205	982.831
206	701.425		206	980.772
207	700.003		207	980.422
208	699.568		208	978.766
209	698.158		209	976.337
210	696.542		210	973.961
211	694.615		211	973.042
212	694.429		212	971.626
213	694.372		213	971.287
214	694		214	970.42
215	693.383		215	969.371
216	691.669		216	968.422
217	691.493		217	968.146
218	690.354		218	967.434
219	690.328		219	964.882
220	689.574		220	961.64
221	689.204		221	960.67
222	684.633		222	954.882
223	683.631		223	954.647
224	681.202		224	953.328
225	679.743		225	952.56
226	679.058		226	952.384
227	678.222		227	949.128
228	678.13		228	948.947
229	676.163		229	948
230	675.975		230	947.98
231	674.903		231	946.684
232	674.031		232	946.363
233	673.96		233	944.9
234	669.964		234	944.55
235	669.622		235	943.942
236	668.035		236	941.777
237	667.732		237	941.01
238	667.665		238	939.883
239	667.025		239	938.791
240	666.829		240	937.755
241	666.732		241	934.348
242	664.683		242	932.634
243	662.559		243	931.69
244	661.75		244	931.642
245	661.452		245	930.685
246	659.219		246	930.068
247	659.027		247	929.734
248	658.843		248	925.881
249	658.729		249	923.903
250	657.937		250	923.097
251	657.758		251	922.695
252	657.699		252	922.568
253	657.44		253	922.071
254	656.414		254	921.484
255	653.179		255	921.381
256	653.105		256	919.377
257	652.571		257	919.135
258	652.381		258	917.988
259	650.019		259	917.535
260	649.38		260	915.868
261	647.856		261	915.655
262	646.46		262	914.249
263	644.823		263	913.971
264	642.698		264	913.744
265	641.731		265	912.633
266	641.571		266	912.457
267	640.427		267	911.985
268	640		268	911.245
269	639.911		269	909.68
270	637.857		270	909.639
271	636.767		271	908.06
272	636.699		272	907.951
273	636.289		273	907.583
274	635.353		274	907.446
275	634.886		275	906.829
276	634.199		276	906.273
277	633.341		277	906.114
278	632.804		278	905.067
279	632.314		279	904.454
280	632.25		280	902.795
281	632.209		281	902.487
282	632.118		282	901.265
283	631		283	900.994
284	630		284	898.311
285	629.958		285	896.938
286	628.557		286	895.865
287	628.211		287	894.948
288	626.788		288	894.163
289	625.883		289	893.926
290	625.431		290	891.763
291	624.866		291	891.702
292	624.762		292	891.123
293	623.484		293	890.493
294	622.7		294	890.357
295	622.12		295	887.843
296	619		296	885.644
297	616		297	882.266
298	615.489		298	882.059
299	615.45		299	881.417
300	614.918		300	879.25
301	613.348		301	878.323
302	611.791		302	875.529
303	611.598		303	875.046
304	610.768		304	874.629
305	608.264		305	870.356
306	607.81		306	869.431
307	607.379		307	867.272
308	606.945		308	866.903
309	605.557		309	865.969
310	605.439		310	864.604
311	605.257		311	863.862
312	604.764		312	863.766
313	604.722		313	863.695
314	603.858		314	863.394
315	603.671		315	862.5
316	603.646		316	861.97
317	603.23		317	861.112
318	603.116		318	860.802
319	603.081		319	858.154
320	601.185		320	858
321	600.908		321	857.81
322	600.671		322	857.479
323	599.689		323	857.105
324	599.362		324	855.862
325	599.042		325	854.728
326	598.124		326	854.506
327	598		327	853.656
328	597.33		328	850.971
329	597.287		329	849.52
330	597.159		330	848.478
331	596.483		331	848.023
332	596.403		332	847.699
333	595.942		333	847.629
334	595.921		334	847.141
335	595.214		335	845.228
336	594.834		336	844.703
337	594.823		337	843.918
338	594.489		338	843.712
339	594.096		339	842.644
340	592.997		340	841.197
341	592.818		341	839.842
342	592.293		342	839.031
343	591.904		343	838.18
344	591.466		344	838.049
345	590.87		345	837.703
346	590.429		346	835.833
347	589.086		347	835.688
348	588.868		348	835.39
349	588.037		349	834.901
350	587.868		350	834.815
351	587.727		351	834.751
352	587.718		352	833.775
353	587.542		353	831.431
354	587.403		354	830.87
355	587.4		355	830.824
356	587.2		356	829.457
357	587.04		357	828.853
358	585.797		358	827.659
359	585.502		359	827.029
360	584.549		360	824.815
361	584.203		361	824.297
362	583.854		362	823.605
363	583.496		363	823.164
364	582.945		364	821.16
365	582.924		365	819.651
366	580.051		366	819.529
367	579.763		367	818.885
368	578.169		368	817.224
369	577.173		369	817.017
370	576.761		370	816.285
371	575.869		371	814.494
372	575.54		372	814.268
373	575.472		373	814.257
374	574.663		374	813.894
375	574.594		375	813.472
376	574.318		376	813.367
377	574.224		377	812.177
378	574.037		378	811.744
379	573.688		379	811.51
380	573.216		380	810.438
381	572.579		381	810.276
382	572.35		382	809.15
383	572.252		383	808.043
384	572.226		384	807.797
385	571.39		385	806.865
386	570.567		386	806.418
387	569.838		387	806.174
388	567.61		388	805.121
389	567.311		389	804.478
390	566.3		390	803.529
391	565.223		391	802.883
392	563.836		392	802.758
393	563		393	802.569
394	561.412		394	802.193
395	561.227		395	802.038
396	561.009		396	800.512
397	560.684		397	799.856
398	560.36		398	799.007
399	559.814		399	798.727
400	559.801		400	798.016
401	559.04		401	797.971
402	558.867		402	797.965
403	558.814		403	797.749
404	558.711		404	797.578
405	558.441		405	797.27
406	557.47		406	797.013
407	557.341		407	795.442
408	557.241		408	795
409	557.179		409	793.642
410	556.282		410	793.343
411	555.819		411	793.339
412	555.081		412	792.453
413	554.848		413	792.364
414	553.672		414	791.976
415	552.935		415	791.268
416	552.628		416	790.722
417	552.542		417	790.257
418	552.249		418	789.342
419	552.233		419	789
420	552.089		420	787.871
421	551.79		421	787.306
422	550.667		422	787.23
423	549.808		423	786.991
424	549.11		424	786.883
425	548.886		425	786.475
426	548		426	786.275
427	547.875		427	786.167
428	547.803		428	786.135
429	546.934		429	786
430	546.775		430	785.272
431	546.677		431	785.189
432	546.529		432	784
433	546.479		433	783.868
434	546.261		434	782.288
435	546		435	781
436	545.865		436	780.758
437	545.693		437	780.64
438	545.657		438	779.425
439	545.602		439	779.262
440	545.333		440	779.121
441	545.176		441	779.091
442	544.589		442	777.305
443	544.418		443	777.164
444	544.111		444	776.92
445	542.214		445	776.428
446	541.689		446	776.097
447	541.53		447	776.096
448	541.244		448	775.569
449	540.15		449	775.51
450	539.752		450	775.13
451	539.669		451	774.943
452	539.517		452	774.328
453	539.517		453	774.219
454	538.5		454	774.087
455	537.939		455	773.094
456	537.5		456	772.542
457	537.464		457	769.525
458	537.098		458	769.216
459	535.532		459	768.782
460	534.969		460	768.388
461	534.521		461	767.643
462	534.074		462	767.161
463	533.87		463	767.087
464	533.783		464	766.247
465	533.539		465	766.089
466	533.333		466	765.87
467	533.2		467	765.624
468	532.185		468	765.441
469	532		469	765.229
470	531.373		470	765.217
471	531.166		471	763.966
472	531.124		472	763.391
473	530.962		473	763.231
474	530.725		474	763.12
475	530.297		475	762.628
476	530.185		476	762.462
477	528.054		477	761.716
478	528.054		478	761.674
479	528		479	760.319
480	527.966		480	759.602
481	527.942		481	757.857
482	527.913		482	757.33
483	527.484		483	756.741
484	527.329		484	756.445
485	527		485	756.444
486	526.805		486	756.411
487	526.694		487	755.869
488	526.345		488	755.77
489	526.049		489	755.509
490	525.231		490	755.457
491	524.686		491	755.351
492	524.392		492	755.115
493	524.317		493	754.206
494	524.131		494	753.984
495	523.692		495	752.892
496	523.588		496	752.814
497	523.487		497	752.661
498	522.897		498	752.268
499	522.234		499	751.49
500	522.161		500	750.254
501	522.013		501	750.138
502	521.818		502	750.086
503	521.154		503	749.615
504	521.059		504	749.397
505	521.008		505	749.291
506	520.773		506	749.246
507	520.413		507	748.482
508	520.36		508	748.394
509	520.259		509	747.354
510	519.609		510	747.22
511	519.453		511	747.166
512	519.36		512	746.654
513	518.701		513	746.435
514	518.407		514	746.317
515	518.055		515	745.91
516	517.497		516	745.868
517	517.476		517	745.856
518	516.824		518	744.957
519	516.755		519	744.745
520	516.087		520	744.573
521	515.823		521	743.76
522	515.81		522	743.371
523	515.784		523	742.929
524	515.607		524	742.493
525	514.882		525	742.036
526	514.106		526	741.449
527	512.747		527	740.972
528	512		528	740.595
529	511.892		529	740.366
530	511.191		530	739.821
531	511.137		531	739.667
532	510.667		532	739.295
533	510.666		533	738.328
534	510.519		534	738.185
535	509.976		535	737.644
536	509.873		536	737.354
537	507.845		537	736.523
538	507.636		538	736.37
539	507.481		539	736.106
540	506.968		540	735.727
541	506.708		541	735.493
542	506.276		542	735.232
543	506.263		543	735.139
544	505.958		544	735.136
545	505.764		545	735.128
546	505.577		546	735.115
547	505.333		547	734.903
548	504.664		548	734.479
549	504.444		549	734
550	504.171		550	733.927
551	504.129		551	733.401
552	504.094		552	733.208
553	504.02		553	733.189
554	503.56		554	732.605
555	503.189		555	732.53
556	502.835		556	732.195
557	502.575		557	731.937
558	502.019		558	731.763
559	501.983		559	731.153
560	501.75		560	730.56
561	501.721		561	729.917
562	501.01		562	729.321
563	500.624		563	728.282
564	500.047		564	727.916
565	499.343		565	727.546
566	499.327		566	727.3
567	499.261		567	727.29
568	499		568	726.109
569	498.974		569	725.474
570	498.915		570	725.053
571	498.76		571	724.955
572	497.936		572	724.861
573	497.811		573	723.369
574	497.794		574	723.253
575	497.691		575	723.02
576	497.663		576	722.711
577	497.492		577	722.473
578	496.838		578	722.183
579	496.652		579	722.07
580	496		580	722.054
581	495.069		581	721.92
582	494.884		582	721.69
583	494.819		583	721.005
584	494.259		584	720.475
585	494.135		585	719.355
586	493.796		586	719.21
587	493.457		587	719.04
588	492.164		588	718.284
589	491.909		589	718.113
590	491.847		590	718.026
591	491.61		591	717.741
592	490.921		592	717.184
593	490.691		593	716.893
594	490.302		594	716.665
595	490.134		595	715.946
596	489.5		596	715.697
597	489.5		597	715.47
598	488.978		598	715.352
599	488.91		599	715.239
600	488.903		600	714.982
601	488.825		601	714.734
602	487.953		602	714.459
603	487.474		603	712.864
604	487.219		604	712.701
605	487.095		605	712.167
606	486.993		606	712.093
607	486.175		607	710.618
608	486.139		608	710.605
609	485.864		609	710.476
610	485.745		610	710.043
611	485.419		611	709.736
612	485.244		612	708.091
613	484.757		613	707.588
614	484.595		614	707.252
615	484.464		615	706.484
616	483.272		616	706.265
617	482.743		617	706.212
618	482.298		618	705.142
619	482.248		619	704.884
620	482.076		620	704.757
621	482		621	704.624
622	482		622	704
623	481.798		623	703.812
624	481.539		624	703.297
625	481.023		625	703.273
626	480.829		626	703.243
627	480.518		627	702.934
628	480.317		628	702.773
629	479.886		629	702.19
630	479.796		630	701.681
631	479.713		631	701.662
632	479.654		632	701.381
633	479.415		633	700.89
634	478.98		634	700.182
635	478.8		635	699.777
636	478.455		636	698.698
637	478.067		637	698.165
638	477.974		638	698.141
639	477.518		639	698.083
640	477.492		640	698.02
641	477.377		641	697.951
642	477.23		642	697.794
643	477.056		643	697.75
644	476.837		644	697.396
645	476.133		645	697.337
646	476.051		646	697.143
647	475.095		647	696.901
648	475.058		648	696.868
649	474.755		649	696.299
650	474.32		650	696.038
651	474.118		651	695.696
652	473.921		652	695.62
653	473.45		653	695.007
654	473.349		654	694.725
655	473.343		655	694.419
656	473.305		656	693.829
657	473.124		657	693.785
658	472.826		658	693.053
659	472.541		659	692.965
660	472.45		660	692.783
661	471.328		661	692.26
662	471.322		662	692.214
663	470.735		663	692.122
664	470.717		664	691.794
665	470.42		665	691.622
666	470.069		666	690.87
667	470		667	690.598
668	469.838		668	690.451
669	469.584		669	690.386
670	468.939		670	690.122
671	468.679		671	689.503
672	468.529		672	689.474
673	468.333		673	689.187
674	468.33		674	689.092
675	468.253		675	688.869
676	468.101		676	688.71
677	468.026		677	688.294
678	467.974		678	687.547
679	467.36		679	686.974
680	467.225		680	685.62
681	467.174		681	685.128
682	466.717		682	683.757
683	466.303		683	683.719
684	466.295		684	683.206
685	466.252		685	683.087
686	465.905		686	682.886
687	465.708		687	682.759
688	464.751		688	682.574
689	464.418		689	682.497
690	463.61		690	681.95
691	463.545		691	680.401
692	462.735		692	678.959
693	462.733		693	678.097
694	462.733		694	677.859
695	462.529		695	677.85
696	462.489		696	677.604
697	462.238		697	677.398
698	462.129		698	677.165
699	461.989		699	676.549
700	461.681		700	676.527
701	461.668		701	676.365
702	461.005		702	676.005
703	460.997		703	676
704	460.703		704	675.61
705	460.648		705	675.469
706	459.967		706	675.223
707	459.385		707	675.073
708	458.207		708	674.957
709	458		709	674.777
710	457.924		710	674.589
711	457.833		711	674.506
712	457.606		712	674.489
713	457.575		713	674.323
714	457.559		714	673.526
715	457.307		715	673.525
716	457.212		716	673.151
717	456.699		717	672.769
718	456.633		718	672.74
719	456.125		719	672.472
720	455.813		720	672.286
721	455.735		721	671.858
722	455.388		722	671.487
723	455.347		723	671.38
724	455.11		724	671.108
725	454.823		725	670.86
726	454.406		726	670.502
727	454.276		727	670.328
728	453.975		728	670.089
729	453.231		729	669.262
730	453.134		730	669.258
731	452.446		731	669.244
732	451.855		732	669.084
733	451.592		733	668.941
734	451.513		734	668.612
735	451.275		735	668.548
736	450.816		736	668.515
737	450.634		737	667.607
738	450.491		738	667.469
739	450.44		739	666.82
740	450		740	666.251
741	450		741	666.028
742	449.844		742	665.902
743	449.732		743	665.564
744	449.472		744	665.492
745	449.244		745	665.353
746	449.18		746	665.161
747	449.127		747	665.111
748	448.85		748	665.103
749	448.737		749	665.101
750	448.272		750	664.925
751	448.173		751	664
752	448.089		752	663.893
753	447.898		753	663.446
754	447.178		754	663.281
755	447.063		755	662.356
756	446.656		756	662.286
757	446.644		757	662.089
758	446.164		758	661.977
759	446.054		759	661.812
760	445.268		760	661.245
761	444.498		761	661.13
762	444.268		762	661.03
763	443.649		763	660.651
764	443.439		764	660.484
765	443.362		765	660.2
766	443.272		766	660.118
767	443.019		767	659.72
768	442.666		768	659.443
769	442.558		769	659.246
770	441.8		770	659.207
771	441.582		771	659.099
772	441.56		772	658.594
773	441.346		773	658.348
774	441.01		774	658.126
775	440.906		775	657.25
776	440.86		776	657.23
777	440.793		777	657.039
778	440.772		778	656.984
779	440.591		779	656.596
780	440.567		780	656.131
781	440.435		781	655.924
782	440.119		782	655.888
783	439.874		783	655.701
784	439.86		784	655.481
785	439.689		785	654.902
786	439.559		786	654.801
787	439.414		787	654.792
788	439.404		788	654.624
789	439.175		789	654.555
790	439.108		790	654.539
791	438.842		791	654.422
792	438.785		792	653.678
793	438.524		793	653.581
794	438.299		794	653.442
795	438.228		795	653.221
796	438.041		796	651.748
797	438.026		797	651.728
798	437.942		798	651.582
799	437.876		799	651.413
800	437.797		800	651.205
801	437.734		801	650.935
802	437.617		802	650.901
803	437.544		803	650.5
804	437.281		804	650.195
805	437.131		805	649.917
806	437.123		806	649.799
807	436.843		807	648.891
808	436.543		808	648.671
809	436.424		809	648.659
810	435.89		810	648.296
811	435.856		811	648.18
812	435.81		812	647.651
813	434.993		813	647.21
814	434.937		814	647.112
815	434.698		815	646.739
816	434.528		816	646.651
817	434.506		817	646.418
818	434.491		818	646.179
819	434.447		819	646.108
820	434.208		820	646.032
821	434.094		821	645.937
822	434.06		822	645
823	433.847		823	644.058
824	433.401		824	643.978
825	433.365		825	643.86
826	433.313		826	643.824
827	433.196		827	642.904
828	432.491		828	642.766
829	432.012		829	642.253
830	431.869		830	642.226
831	431.765		831	641.406
832	431.759		832	640.917
833	431.699		833	640.901
834	431.247		834	640.559
835	430.845		835	640.323
836	430.556		836	639.939
837	430.277		837	639.761
838	429.74		838	639.531
839	429.641		839	639.037
840	429.407		840	639.01
841	429.38		841	639
842	429		842	638.792
843	428.759		843	638.542
844	428.5		844	638.52
845	428.422		845	638.429
846	428.174		846	637.652
847	427.596		847	637
848	427.403		848	636.883
849	427.276		849	636.643
850	426.81		850	636.5
851	426.737		851	636.485
852	426.575		852	635.739
853	426.332		853	635.363
854	425.943		854	635.325
855	425.624		855	635
856	424.754		856	634.938
857	424.521		857	634.461
858	424.353		858	634.441
859	424.264		859	634.393
860	424.114		860	634.291
861	423.56		861	634.025
862	422.809		862	633.95
863	422.7		863	633.924
864	422.397		864	633.864
865	422.229		865	633.75
866	422.217		866	633.357
867	421.95		867	633.133
868	421.935		868	633
869	421.83		869	632.993
870	421.483		870	632.853
871	421.321		871	632.679
872	421		872	632.612
873	420.73		873	632.446
874	420.715		874	632.429
875	420.695		875	632.135
876	420.585		876	632.082
877	420.522		877	631.69
878	420.522		878	631.283
879	419.188		879	631.081
880	419.017		880	631.029
881	418.594		881	630.793
882	418.549		882	630.554
883	418.508		883	630.395
884	417.99		884	630.347
885	417.914		885	629.75
886	417.744		886	629.629
887	417.392		887	629.6
888	417.354		888	629.298
889	417.288		889	628.913
890	417.195		890	628.284
891	416.927		891	627.907
892	416.821		892	627.37
893	416.604		893	627.305
894	416.01		894	627
895	415.896		895	626.429
896	415.835		896	626.242
897	415.651		897	626.165
898	415.571		898	625.623
899	415.433		899	625.527
900	415.26		900	625.449
901	414.985		901	624.825
902	414.904		902	624.489
903	414.805		903	624.283
904	414.462		904	624.147
905	414.199		905	624.076
906	414.045		906	623.706
907	413.904		907	623.599
908	413.904		908	623.547
909	413.407		909	622.943
910	413.021		910	622.856
911	412.894		911	622.784
912	412.693		912	622.781
913	412.431		913	622.623
914	411.988		914	622.508
915	411.852		915	622.409
916	411.726		916	622.353
917	411.677		917	622.293
918	411.014		918	622.049
919	410.6		919	621.877
920	410.526		920	621.6
921	410.415		921	621.495
922	410.36		922	621.424
923	409.887		923	621.088
924	409.559		924	621
925	409.431		925	620.97
926	409.378		926	620.518
927	409.331		927	620.448
928	409.116		928	620.297
929	408.922		929	619.318
930	408.914		930	619.17
931	408.852		931	618.715
932	408.851		932	618.675
933	408.514		933	618.589
934	408.439		934	618.359
935	408.12		935	618
936	408.01		936	617.668
937	407.942		937	617.55
938	407.802		938	617.536
939	407.596		939	617.49
940	407.569		940	617
941	407.014		941	616.665
942	406.996		942	616.609
943	406.178		943	616.584
944	405.739		944	616.476
945	405.641		945	616.256
946	405.302		946	616.097
947	405.229		947	615.755
948	405.064		948	615.589
949	405		949	615.5
950	404.781		950	614.746
951	404.732		951	614.6
952	404.391		952	614.584
953	404.052		953	614.399
954	403.817		954	614.226
955	403.689		955	614.018
956	403.665		956	613.718
957	403.639		957	613.712
958	403.591		958	613.548
959	403.582		959	613.548
960	403.276		960	612.987
961	403.267		961	612.825
962	403.146		962	612.785
963	402.985		963	612.091
964	402.952		964	611.818
965	402.939		965	611.762
966	402.846		966	611.622
967	402.508		967	610.333
968	402.244		968	610.138
969	402.074		969	609.72
970	402.056		970	609.238
971	402		971	609.205
972	401.994		972	608.92
973	401.686		973	608.895
974	401.652		974	608.811
975	401.345		975	608.76
976	401.176		976	608.629
977	401.143		977	608.488
978	400.849		978	608.192
979	400.702		979	608.121
980	400.639		980	608.072
981	400.532		981	607.595
982	400.358		982	607.551
983	400.168		983	607.445
984	400.139		984	607.343
985	400		985	607.326
986	399.813		986	607.234
987	399.716		987	606.806
988	399.264		988	606.683
989	399.224		989	606.626
990	399.131		990	606.607
991	399.089		991	606.515
992	399.083		992	606.29
993	398.996		993	606.251
994	398.809		994	606.244
995	398.753		995	606.169
996	398.682		996	605.76
997	398.623		997	605.622
998	398.435		998	604.596
999	398.386		999	604.564
1000	397.66		1000	604.511
1001	397.52		1001	604.5
1002	397.493		1002	604.358
1003	396.836		1003	604.192
1004	396.705		1004	604.048
1005	396.268		1005	603.979
1006	395.995		1006	603.819
1007	395.792		1007	603.471
1008	395.546		1008	603.235
1009	395.202		1009	602.927
1010	394.996		1010	602.924
1011	394.951		1011	602.713
1012	394.783		1012	602.305
1013	394.768		1013	601.869
1014	394.69		1014	601.474
1015	394.421		1015	601.33
1016	394.083		1016	600.959
1017	394.074		1017	600.942
1018	393.868		1018	600.802
1019	393.815		1019	600.738
1020	393.576		1020	600.529
1021	393.409		1021	600.5
1022	393.408		1022	600.457
1023	393.179		1023	600.321
1024	393.026		1024	600.299
1025	392.965		1025	599.961
1026	392.604		1026	599.856
1027	392.47		1027	599.659
1028	392.46		1028	599.574
1029	391.929		1029	599.333
1030	391.805		1030	599.084
1031	391.778		1031	599.059
1032	391.764		1032	598.972
1033	391.688		1033	598.961
1034	391.178		1034	598.755
1035	391.013		1035	598.595
1036	390.689		1036	598.487
1037	390.677		1037	598.459
1038	390.655		1038	598.405
1039	390.107		1039	597.994
1040	390		1040	597.815
1041	389.961		1041	597.783
1042	389.926		1042	597.507
1043	389.786		1043	597.497
1044	389.75		1044	597.175
1045	389.715		1045	596.855
1046	389.66		1046	596.842
1047	389.549		1047	596.792
1048	389.542		1048	596.705
1049	389.471		1049	596.697
1050	389.325		1050	596.555
1051	389.084		1051	596.242
1052	388.987		1052	595.363
1053	388.891		1053	595.204
1054	388.711		1054	595.088
1055	388.61		1055	594.66
1056	388.116		1056	594.614
1057	387.738		1057	594.547
1058	387.642		1058	594.375
1059	387.237		1059	594.263
1060	386.75		1060	594.198
1061	386.672		1061	593.97
1062	386.61		1062	593.807
1063	386.587		1063	593.757
1064	386.497		1064	593.58
1065	386.431		1065	593.549
1066	386.375		1066	593.386
1067	386.282		1067	593.145
1068	386.015		1068	593.138
1069	386		1069	592.808
1070	385.355		1070	591.65
1071	385.305		1071	591.61
1072	385.257		1072	591.595
1073	385.241		1073	591.463
1074	384.695		1074	591.048
1075	384.269		1075	590.544
1076	384.031		1076	590.393
1077	383.881		1077	590.243
1078	383.872		1078	590.227
1079	383.57		1079	590.126
1080	383.495		1080	590.104
1081	383.393		1081	589.953
1082	383.225		1082	589.582
1083	383.056		1083	589.472
1084	382.861		1084	589.305
1085	382.82		1085	589.178
1086	382.782		1086	589
1087	382.731		1087	588.742
1088	382.603		1088	588.629
1089	382.492		1089	588.558
1090	382.142		1090	588.513
1091	381.762		1091	588.432
1092	381.735		1092	588.128
1093	381.698		1093	588
1094	381.612		1094	587.901
1095	381.462		1095	587.687
1096	381.265		1096	587.6
1097	381.226		1097	587.483
1098	381.167		1098	587.413
1099	381.046		1099	587
1100	380.857		1100	587
1101	380.794		1101	586.75
1102	380.484		1102	586.462
1103	380.466		1103	586.37
1104	380.087		1104	586.245
1105	379.93		1105	586.245
1106	379.753		1106	585.95
1107	379.456		1107	585.889
1108	379.289		1108	585.662
1109	379		1109	585.417
1110	378.977		1110	585.361
1111	378.919		1111	585.197
1112	378.909		1112	585
1113	378.714		1113	584.706
1114	378.593		1114	584.593
1115	378.369		1115	584.564
1116	378.14		1116	584.436
1117	377.896		1117	584.121
1118	377.724		1118	583.985
1119	377.692		1119	583.737
1120	377.689		1120	583.524
1121	377.545		1121	583.162
1122	377.519		1122	583.007
1123	377.477		1123	582.837
1124	377.475		1124	582.75
1125	377.382		1125	582.552
1126	377.335		1126	582.364
1127	377.173		1127	582.354
1128	376.987		1128	581.959
1129	376.823		1129	581.933
1130	376.721		1130	581.406
1131	376.705		1131	581.191
1132	376.493		1132	580.736
1133	376.308		1133	580.586
1134	375.673		1134	580.537
1135	375.669		1135	580.507
1136	375.569		1136	580.45
1137	375.312		1137	580.397
1138	375.101		1138	580.024
1139	375.085		1139	579.711
1140	374.748		1140	579.569
1141	374.556		1141	579.554
1142	374.423		1142	579.513
1143	374.41		1143	579.499
1144	373.938		1144	579.119
1145	373.923		1145	579.034
1146	373.923		1146	578.844
1147	373.807		1147	578.661
1148	373.538		1148	578.66
1149	373.495		1149	578.536
1150	373.488		1150	577.865
1151	373.468		1151	577.736
1152	373.164		1152	577.368
1153	372.683		1153	577.235
1154	372.364		1154	577.064
1155	372.189		1155	576.431
1156	372.105		1156	576.276
1157	372.099		1157	575.906
1158	371.987		1158	575.561
1159	371.943		1159	575.211
1160	371.726		1160	575.152
1161	371.334		1161	574.89
1162	371.302		1162	574.165
1163	371.29		1163	574.128
1164	371.204		1164	574.009
1165	371.061		1165	573.984
1166	370.803		1166	573.672
1167	370.046		1167	573.21
1168	370		1168	573.2
1169	369.918		1169	573.191
1170	369.882		1170	573.184
1171	369.797		1171	573.006
1172	369.722		1172	572.992
1173	369.406		1173	572.756
1174	369.276		1174	572.582
1175	369.196		1175	572.083
1176	369.103		1176	571.803
1177	368.951		1177	571.351
1178	368.906		1178	571.328
1179	368.72		1179	571.199
1180	368.637		1180	570.716
1181	368.001		1181	570.67
1182	367.833		1182	570.286
1183	367.789		1183	570.036
1184	367.702		1184	569.888
1185	367.187		1185	569.879
1186	367.096		1186	569.842
1187	367		1187	569.681
1188	366.728		1188	569.592
1189	366.726		1189	569.343
1190	366.541		1190	569.258
1191	366.466		1191	568.315
1192	366.188		1192	568.043
1193	365.956		1193	567.853
1194	365.578		1194	567.851
1195	365.556		1195	567.78
1196	365.431		1196	567.707
1197	365.313		1197	567.689
1198	365.25		1198	567.467
1199	365.25		1199	567.406
1200	365.1		1200	567.393
1201	364.859		1201	567.278
1202	364.851		1202	567.1
1203	364.617		1203	566.264
1204	364.16		1204	566.197
1205	364.071		1205	566.052
1206	363.857		1206	566.007
1207	363.791		1207	565.989
1208	363.716		1208	565.848
1209	363.657		1209	565.41
1210	363.655		1210	565.32
1211	363.556		1211	565.035
1212	363.46		1212	565.023
1213	363.356		1213	564.902
1214	363.353		1214	564.844
1215	363.318		1215	564.685
1216	363.288		1216	564.462
1217	363.216		1217	564.051
1218	363.16		1218	563.917
1219	363.142		1219	563.563
1220	363.047		1220	563.423
1221	362.514		1221	563.25
1222	362.406		1222	563.141
1223	362.348		1223	562.046
1224	361.842		1224	562.033
1225	361.762		1225	561.963
1226	361.753		1226	561.705
1227	361.5		1227	561.526
1228	361.388		1228	561.432
1229	361.357		1229	560.743
1230	360.916		1230	560.254
1231	360.836		1231	559.972
1232	360.723		1232	559.962
1233	360.565		1233	559.192
1234	360.146		1234	559.044
1235	359.994		1235	559.004
1236	359.945		1236	559
1237	359.832		1237	558.905
1238	359.739		1238	558.781
1239	359.34		1239	558.42
1240	359.195		1240	558.226
1241	359.187		1241	557.943
1242	358.786		1242	557.912
1243	358.647		1243	557.747
1244	358.431		1244	557.732
1245	358.303		1245	557.604
1246	358.049		1246	557.546
1247	357.864		1247	557.484
1248	357.722		1248	557.359
1249	357.711		1249	557.083
1250	357.594		1250	556.529
1251	357.44		1251	556.232
1252	357.421		1252	556.215
1253	357.236		1253	556.066
1254	357.14		1254	555.817
1255	357.113		1255	555.759
1256	356.856		1256	555.398
1257	356.764		1257	555.306
1258	356		1258	555.057
1259	355.516		1259	554.809
1260	355.439		1260	554.553
1261	355.334		1261	554.546
1262	355.306		1262	554.423
1263	355.293		1263	554.288
1264	355.258		1264	554.146
1265	355.205		1265	554.138
1266	355.172		1266	554.122
1267	355.121		1267	553.943
1268	355.078		1268	553.902
1269	355.062		1269	553.821
1270	354.893		1270	553.763
1271	354.826		1271	553.471
1272	354.703		1272	553.403
1273	354.605		1273	553.325
1274	354.57		1274	553.224
1275	354.5		1275	553.2
1276	354.45		1276	553.051
1277	354.378		1277	552.871
1278	354.37		1278	552.706
1279	354.322		1279	552.152
1280	354.242		1280	552.112
1281	354.147		1281	551.948
1282	354.069		1282	551.872
1283	354.005		1283	551.691
1284	354		1284	551.533
1285	353.125		1285	551.473
1286	353.111		1286	551.093
1287	353.013		1287	551
1288	352.758		1288	550.952
1289	352.655		1289	550.837
1290	352.599		1290	550.743
1291	352.433		1291	550.4
1292	351.84		1292	549.625
1293	351.657		1293	549.524
1294	351.643		1294	549.479
1295	351.601		1295	549.456
1296	350.994		1296	549.34
1297	350.952		1297	549.145
1298	350.916		1298	549.042
1299	350.898		1299	549.032
1300	350.883		1300	549.031
1301	350.454		1301	548.99
1302	350.151		1302	548.934
1303	350.146		1303	548.929
1304	349.937		1304	548.913
1305	349.929		1305	548.701
1306	349.825		1306	548.182
1307	349.562		1307	548
1308	349.488		1308	547.985
1309	349.322		1309	547.846
1310	349.146		1310	547.744
1311	349.115		1311	547.512
1312	348.76		1312	547.151
1313	348.65		1313	546.907
1314	348.575		1314	546.826
1315	348.106		1315	546.776
1316	348.103		1316	546.598
1317	347.963		1317	546.558
1318	347.821		1318	546.481
1319	347.681		1319	546.33
1320	347.651		1320	546.291
1321	347.271		1321	546.189
1322	347.082		1322	546.036
1323	347.053		1323	546
1324	346.907		1324	545.699
1325	346.884		1325	545.667
1326	346.711		1326	545.502
1327	346.687		1327	545.293
1328	346.595		1328	545.274
1329	346.493		1329	545.202
1330	346.459		1330	544.92
1331	345.989		1331	544.912
1332	345.937		1332	544.878
1333	345.773		1333	544.648
1334	345.199		1334	544.227
1335	344.763		1335	544.095
1336	344.704		1336	544.085
1337	344.646		1337	544.013
1338	344.354		1338	542.746
1339	344.124		1339	542.412
1340	344.098		1340	542.359
1341	343.648		1341	542.25
1342	343.512		1342	542.005
1343	343.491		1343	541.879
1344	343.486		1344	541.783
1345	343.039		1345	541.698
1346	342.78		1346	541.625
1347	342.77		1347	541.617
1348	342.594		1348	541.057
1349	342.59		1349	540.98
1350	342.572		1350	540.627
1351	342.53		1351	540.559
1352	342.337		1352	540.407
1353	342.27		1353	540.307
1354	342.187		1354	540.273
1355	342.106		1355	540.243
1356	342.079		1356	540.188
1357	342.022		1357	539.809
1358	342.003		1358	539.782
1359	342		1359	539.661
1360	341.798		1360	539.645
1361	341.74		1361	539.559
1362	341.613		1362	539.532
1363	341.56		1363	539.464
1364	341.551		1364	539.328
1365	341.445		1365	539.327
1366	341.366		1366	539.324
1367	341.123		1367	539.105
1368	341.112		1368	538.878
1369	340.777		1369	538.812
1370	340.737		1370	538.715
1371	340.72		1371	538.63
1372	340.672		1372	538.594
1373	340.578		1373	538.158
1374	340.398		1374	537.875
1375	340.298		1375	537.397
1376	340.032		1376	537.186
1377	339.668		1377	537.028
1378	339.545		1378	537
1379	339.481		1379	536.952
1380	339.357		1380	536.889
1381	339.281		1381	536.719
1382	339.204		1382	536.65
1383	339.105		1383	536.372
1384	339.098		1384	536.343
1385	338.987		1385	535.899
1386	338.889		1386	535.827
1387	338.754		1387	535.798
1388	338.429		1388	535.75
1389	338.374		1389	535.522
1390	338.351		1390	535.036
1391	338.346		1391	535
1392	337.84		1392	534.552
1393	337.751		1393	534.517
1394	337.744		1394	534.061
1395	337.332		1395	534.035
1396	337.249		1396	533.662
1397	337.044		1397	533.434
1398	336.864		1398	533.432
1399	336.84		1399	533.395
1400	336.708		1400	533.3
1401	336.621		1401	533.285
1402	336.615		1402	533.074
1403	336.158		1403	532.948
1404	336.099		1404	532.828
1405	336.053		1405	532.708
1406	336.016		1406	532.701
1407	335.793		1407	532.617
1408	335.574		1408	532.463
1409	335.535		1409	532.263
1410	335.275		1410	532.259
1411	335.164		1411	532.154
1412	334.848		1412	531.867
1413	334.64		1413	531.706
1414	334.35		1414	531.567
1415	334.335		1415	531.209
1416	334.25		1416	531.086
1417	334.225		1417	530.858
1418	334.222		1418	530.833
1419	334.144		1419	530.804
1420	334.132		1420	530.757
1421	333.913		1421	530.626
1422	333.891		1422	530.555
1423	333.649		1423	530.153
1424	333.531		1424	529.927
1425	333.261		1425	529.521
1426	333.23		1426	529.352
1427	333.15		1427	529.298
1428	333.014		1428	529.297
1429	333		1429	529.077
1430	332.953		1430	528.768
1431	332.857		1431	528.659
1432	332.665		1432	528.361
1433	332.595		1433	528.199
1434	332.031		1434	528.167
1435	331.995		1435	528.083
1436	331.978		1436	528.078
1437	331.938		1437	527.839
1438	331.923		1438	527.6
1439	331.743		1439	527.558
1440	331.739		1440	527.094
1441	331.466		1441	527.014
1442	331.37		1442	526.969
1443	331.294		1443	526.521
1444	331.228		1444	526.365
1445	331.086		1445	526.29
1446	331		1446	526.218
1447	331		1447	525.82
1448	330.796		1448	525.782
1449	330.754		1449	525.438
1450	330.749		1450	525.06
1451	330.665		1451	525
1452	330.475		1452	524.584
1453	330.385		1453	524.522
1454	330.292		1454	524.054
1455	330.152		1455	524
1456	330.124		1456	523.945
1457	330.017		1457	523.667
1458	329.982		1458	523.638
1459	329.752		1459	523.558
1460	329.628		1460	523.518
1461	329.493		1461	523.5
1462	329.327		1462	523.124
1463	329.271		1463	522.924
1464	329.162		1464	522.921
1465	329.049		1465	522.465
1466	328.769		1466	522.393
1467	328.765		1467	522.333
1468	328.518		1468	522.195
1469	328.151		1469	522.105
1470	328.145		1470	521.944
1471	328.091		1471	521.937
1472	327.713		1472	521.894
1473	327.648		1473	521.63
1474	327.64		1474	521.553
1475	327.417		1475	521.298
1476	327.268		1476	521.227
1477	327.146		1477	521.124
1478	326.971		1478	521.008
1479	326.778		1479	521
1480	326.478		1480	520.899
1481	326.358		1481	520.722
1482	326.202		1482	520.613
1483	326.026		1483	520.441
1484	325.924		1484	520.374
1485	325.799		1485	520.146
1486	325.769		1486	520.073
1487	325.753		1487	519.752
1488	325.688		1488	519.725
1489	325.632		1489	519.7
1490	325.603		1490	519.549
1491	325.149		1491	519.523
1492	324.76		1492	519.517
1493	324.737		1493	519.446
1494	324.56		1494	519.417
1495	324.482		1495	519.29
1496	324.391		1496	519.259
1497	324.274		1497	519.141
1498	324.188		1498	519.139
1499	324		1499	518.611
1500	323.933		1500	518.542
1501	323.752		1501	518.021
1502	323.722		1502	517.87
1503	323.319		1503	517.723
1504	323.309		1504	517.568
1505	323.186		1505	517.106
1506	323.108		1506	517.068
1507	322.913		1507	516.921
1508	322.838		1508	516.902
1509	322.719		1509	516.647
1510	322.433		1510	516.63
1511	322.232		1511	516.464
1512	322.138		1512	516.316
1513	322		1513	516.089
1514	321.991		1514	515.948
1515	321.786		1515	515.689
1516	321.55		1516	515.639
1517	321.492		1517	515.456
1518	321.39		1518	515.3
1519	321.365		1519	515.192
1520	321.246		1520	515
1521	321.135		1521	515
1522	321.096		1522	514.959
1523	320.918		1523	514.649
1524	320.831		1524	514.547
1525	320.74		1525	514.534
1526	320.476		1526	514.505
1527	320.239		1527	514.183
1528	320.228		1528	513.94
1529	320.163		1529	513.899
1530	320.071		1530	513.877
1531	319.883		1531	513.51
1532	319.573		1532	513.43
1533	319.553		1533	513.387
1534	319.464		1534	513.363
1535	319.127		1535	513.322
1536	319.087		1536	513.062
1537	319.069		1537	513.023
1538	319.047		1538	513.011
1539	319.026		1539	513.006
1540	318.84		1540	513
1541	318.808		1541	512.989
1542	318.754		1542	512.77
1543	318.718		1543	512.714
1544	318.489		1544	512.273
1545	318.437		1545	512.106
1546	318.431		1546	512.044
1547	318.306		1547	511.983
1548	318.29		1548	511.938
1549	318.228		1549	511.693
1550	318.118		1550	511.575
1551	317.936		1551	511.541
1552	317.789		1552	511.463
1553	317.766		1553	511.387
1554	317.696		1554	511.345
1555	317.648		1555	511.225
1556	317.455		1556	510.963
1557	317.403		1557	510.849
1558	317.39		1558	510.816
1559	317.241		1559	510.784
1560	316.965		1560	510.465
1561	316.896		1561	510.445
1562	316.76		1562	510.439
1563	316.395		1563	510.005
1564	316.246		1564	509.961
1565	316.222		1565	509.954
1566	316.099		1566	509.834
1567	315.78		1567	509.527
1568	315.617		1568	509.468
1569	315.533		1569	509.393
1570	315.5		1570	509.356
1571	315.492		1571	509.305
1572	315.417		1572	509.233
1573	315.39		1573	509.143
1574	315.37		1574	509.1
1575	315.349		1575	509.049
1576	315.286		1576	509
1577	315.26		1577	508.889
1578	315.222		1578	508.788
1579	315.077		1579	508.663
1580	314.743		1580	508.504
1581	314.639		1581	508.409
1582	314.596		1582	508.385
1583	314.535		1583	508.225
1584	314.503		1584	508.067
1585	314		1585	507.913
1586	313.846		1586	507.828
1587	313.557		1587	507.793
1588	313.448		1588	507.768
1589	313.273		1589	507.648
1590	313.244		1590	507.636
1591	313.233		1591	507.614
1592	313.106		1592	507.558
1593	313.038		1593	507.558
1594	312.89		1594	507.4
1595	312.764		1595	507.19
1596	312.588		1596	506.839
1597	312.357		1597	506.748
1598	312.277		1598	506.266
1599	312.2		1599	506.197
1600	312.087		1600	506.049
1601	311.999		1601	506.04
1602	311.847		1602	505.971
1603	311.667		1603	505.846
1604	311.579		1604	505.752
1605	311.464		1605	505.609
1606	311.317		1606	505.304
1607	311.177		1607	505.274
1608	311.153		1608	505.188
1609	311.123		1609	505.088
1610	310.97		1610	504.923
1611	310.789		1611	504.784
1612	310.355		1612	504.598
1613	310.337		1613	504.517
1614	310.034		1614	504.5
1615	309.808		1615	504.323
1616	309.661		1616	504.119
1617	309.644		1617	504.059
1618	309.523		1618	503.975
1619	309.399		1619	503.772
1620	309.347		1620	503.714
1621	309.226		1621	503.67
1622	309.057		1622	503.415
1623	309.05		1623	503.359
1624	308.973		1624	503.322
1625	308.718		1625	503.204
1626	308.618		1626	503.124
1627	308.392		1627	502.955
1628	308.351		1628	502.755
1629	308.258		1629	502.3
1630	308.183		1630	502.286
1631	308.151		1631	502.28
1632	308.126		1632	502.222
1633	308.017		1633	502.138
1634	307.969		1634	502.071
1635	307.877		1635	502.059
1636	307.211		1636	502.007
1637	307.025		1637	501.86
1638	306.991		1638	501.752
1639	306.976		1639	501.731
1640	306.918		1640	501.543
1641	306.686		1641	501.542
1642	306.58		1642	501.526
1643	306.415		1643	501.381
1644	306.372		1644	500.941
1645	306.214		1645	500.816
1646	306.196		1646	500.508
1647	305.992		1647	500.503
1648	305.744		1648	500.089
1649	305.649		1649	499.994
1650	305.101		1650	499.696
1651	305		1651	499.597
1652	304.729		1652	499.568
1653	304.709		1653	499.148
1654	304.519		1654	499.059
1655	304.507		1655	499.033
1656	304.371		1656	498.792
1657	304.236		1657	498.754
1658	304.094		1658	498.675
1659	304.018		1659	498.607
1660	303.98		1660	498.567
1661	303.954		1661	498.416
1662	303.574		1662	498.183
1663	303.269		1663	498.142
1664	303.25		1664	498.087
1665	303.148		1665	497.973
1666	303.121		1666	497.725
1667	303.107		1667	497.665
1668	303		1668	497.064
1669	302.957		1669	496.986
1670	302.795		1670	496.815
1671	302.703		1671	496.206
1672	302.581		1672	496.206
1673	302.362		1673	496.08
1674	302.238		1674	496.059
1675	302.142		1675	496.019
1676	302.105		1676	496
1677	301.996		1677	495.958
1678	301.736		1678	495.731
1679	301.636		1679	495.545
1680	301.586		1680	495.538
1681	301.581		1681	495.301
1682	301.344		1682	495.292
1683	301.302		1683	495.264
1684	301.291		1684	495.062
1685	301.201		1685	495.034
1686	301.148		1686	494.991
1687	300.814		1687	494.781
1688	300.71		1688	494.769
1689	300.668		1689	494.707
1690	300.492		1690	494.615
1691	300.449		1691	494.549
1692	300.234		1692	494.513
1693	300.072		1693	494.116
1694	300.016		1694	494.089
1695	299.967		1695	494.066
1696	299.777		1696	494
1697	299.736		1697	494
1698	299.535		1698	493.585
1699	299.281		1699	493.577
1700	298.891		1700	493.528
1701	298.865		1701	493.394
1702	298.799		1702	493.33
1703	298.791		1703	493.165
1704	298.755		1704	493.044
1705	298.729		1705	493
1706	298.704		1706	492.875
1707	298.103		1707	492.67
1708	298.085		1708	492.5
1709	298		1709	492.343
1710	297.863		1710	492.318
1711	297.454		1711	492.144
1712	297.291		1712	491.895
1713	297.123		1713	491.749
1714	297		1714	491.534
1715	296.988		1715	491.316
1716	296.878		1716	491.168
1717	296.837		1717	490.976
1718	296.539		1718	490.875
1719	296.415		1719	490.636
1720	296.336		1720	490.635
1721	296.278		1721	490.548
1722	296.248		1722	490.498
1723	296.068		1723	490.466
1724	295.991		1724	490.433
1725	295.886		1725	490.174
1726	295.79		1726	489.831
1727	295.568		1727	489.8
1728	295.512		1728	489.774
1729	295.464		1729	489.713
1730	295.349		1730	489.531
1731	295.101		1731	489.51
1732	294.994		1732	489.487
1733	294.89		1733	489.464
1734	294.722		1734	489.398
1735	294.37		1735	489.189
1736	294.184		1736	489.117
1737	293.988		1737	488.954
1738	293.872		1738	488.743
1739	293.85		1739	488.493
1740	293.536		1740	488.473
1741	293.442		1741	488.339
1742	293.299		1742	488.337
1743	293.225		1743	488.304
1744	293.209		1744	488.27
1745	293.168		1745	488.191
1746	293.111		1746	488.175
1747	293.072		1747	488.159
1748	292.885		1748	488.006
1749	292.826		1749	487.793
1750	292.729		1750	487.773
1751	292.5		1751	487.624
1752	292.482		1752	487.551
1753	292.071		1753	487.397
1754	292.068		1754	487.289
1755	291.839		1755	487.235
1756	291.819		1756	487.148
1757	291.769		1757	487.022
1758	291.682		1758	486.699
1759	291.522		1759	486.603
1760	291.507		1760	486.3
1761	291.49		1761	486.083
1762	291.327		1762	485.845
1763	291.279		1763	485.787
1764	291.19		1764	485.611
1765	291.107		1765	485.522
1766	290.903		1766	485.404
1767	290.816		1767	485.359
1768	290.716		1768	485.34
1769	290.452		1769	485.283
1770	290.449		1770	485.134
1771	290.353		1771	484.906
1772	290.234		1772	484.691
1773	290.079		1773	484.677
1774	289.856		1774	484.65
1775	289.697		1775	484.445
1776	289.669		1776	484.402
1777	289.434		1777	484.386
1778	289.2		1778	484.273
1779	289.164		1779	483.968
1780	289		1780	483.963
1781	288.975		1781	483.941
1782	288.893		1782	483.736
1783	288.758		1783	483.63
1784	288.665		1784	483.252
1785	288.656		1785	483.112
1786	288.639		1786	483.057
1787	288.447		1787	483.034
1788	288.174		1788	482.983
1789	288.169		1789	482.953
1790	287.84		1790	482.896
1791	287.696		1791	482.883
1792	287.649		1792	482.712
1793	287.334		1793	482.471
1794	287.192		1794	482.324
1795	287.159		1795	482.318
1796	287.073		1796	482.206
1797	287		1797	482.205
1798	286.962		1798	482.2
1799	286.959		1799	482.089
1800	286.869		1800	482.005
1801	286.837		1801	481.893
1802	286.815		1802	481.892
1803	286.672		1803	481.667
1804	286.647		1804	481.636
1805	286.469		1805	481.56
1806	286.372		1806	481.515
1807	286.318		1807	481.446
1808	286.231		1808	481.426
1809	286.04		1809	481.259
1810	286		1810	481.194
1811	285.8		1811	481.102
1812	285.766		1812	481.074
1813	285.426		1813	480.974
1814	285.421		1814	480.926
1815	285.405		1815	480.915
1816	285.193		1816	480.846
1817	285.183		1817	480.628
1818	285.123		1818	480.487
1819	285.019		1819	480.478
1820	284.995		1820	480.351
1821	284.965		1821	480.276
1822	284.961		1822	480.113
1823	284.829		1823	480.057
1824	284.81		1824	480.019
1825	284.657		1825	480.009
1826	284.549		1826	479.895
1827	284.186		1827	479.861
1828	284.163		1828	479.617
1829	283.871		1829	479.53
1830	283.758		1830	479.508
1831	283.608		1831	479.458
1832	283.49		1832	479.443
1833	283.348		1833	479.4
1834	283.232		1834	479.385
1835	283.201		1835	479.369
1836	283.16		1836	479.362
1837	283.04		1837	479.339
1838	282.831		1838	479.116
1839	282.738		1839	479
1840	282.455		1840	478.979
1841	282.415		1841	478.975
1842	282		1842	478.91
1843	281.983		1843	478.684
1844	281.926		1844	478.663
1845	281.742		1845	478.637
1846	281.736		1846	478.559
1847	281.692		1847	478.514
1848	281.53		1848	478.497
1849	281.328		1849	478.337
1850	281.236		1850	478.323
1851	280.954		1851	478.252
1852	280.949		1852	478.112
1853	280.917		1853	477.909
1854	280.722		1854	477.775
1855	280.691		1855	477.773
1856	280.613		1856	477.703
1857	280.212		1857	477.632
1858	280.119		1858	477.564
1859	280.111		1859	477.536
1860	279.729		1860	477.456
1861	279.463		1861	477.435
1862	279.426		1862	477.365
1863	279.125		1863	477.354
1864	278.887		1864	477.211
1865	278.826		1865	477.202
1866	278.721		1866	477.098
1867	278.7		1867	476.939
1868	278.664		1868	476.922
1869	278.58		1869	476.77
1870	278.511		1870	476.736
1871	278.509		1871	476.669
1872	278.348		1872	476.554
1873	278.323		1873	476.361
1874	277.897		1874	476.313
1875	277.874		1875	476.293
1876	277.839		1876	476.201
1877	277.838		1877	476.019
1878	277.57		1878	475.933
1879	277.566		1879	475.872
1880	277.565		1880	475.857
1881	277.281		1881	475.857
1882	277.179		1882	475.808
1883	277.048		1883	475.704
1884	277.045		1884	475.678
1885	277.034		1885	475.605
1886	277.011		1886	475.594
1887	277		1887	475.516
1888	277		1888	475.397
1889	276.976		1889	475.379
1890	276.785		1890	475.079
1891	276.663		1891	474.545
1892	276.225		1892	474.537
1893	276.179		1893	474.354
1894	276.088		1894	474.311
1895	276.055		1895	474.259
1896	276		1896	474.074
1897	275.697		1897	473.93
1898	275.572		1898	473.872
1899	275.482		1899	473.642
1900	275.371		1900	473.636
1901	275.316		1901	473.475
1902	274.987		1902	473.425
1903	274.949		1903	473.424
1904	274.74		1904	473.301
1905	274.707		1905	473.236
1906	274.572		1906	473.142
1907	274.508		1907	473.131
1908	274.487		1908	473.117
1909	274.401		1909	472.753
1910	274.293		1910	472.355
1911	274.255		1911	472.112
1912	274.227		1912	472.031
1913	273.89		1913	471.975
1914	273.766		1914	471.818
1915	273.414		1915	471.587
1916	273.273		1916	471.357
1917	273.163		1917	471.163
1918	273.001		1918	471.078
1919	272.882		1919	470.87
1920	272.634		1920	470.852
1921	272.543		1921	470.743
1922	272.41		1922	470.296
1923	272.395		1923	469.9
1924	272.288		1924	469.699
1925	272.281		1925	469.618
1926	272.248		1926	469.594
1927	272.04		1927	469.366
1928	272.011		1928	469.194
1929	271.97		1929	469.188
1930	271.946		1930	469.165
1931	271.897		1931	469.1
1932	271.441		1932	468.977
1933	271.107		1933	468.855
1934	270.962		1934	468.854
1935	270.639		1935	468.789
1936	270.603		1936	468.721
1937	270.387		1937	468.678
1938	270.348		1938	468.622
1939	270.329		1939	468.52
1940	270.234		1940	468.456
1941	270.193		1941	468.381
1942	269.821		1942	468.162
1943	269.714		1943	468.037
1944	269.713		1944	467.993
1945	269.655		1945	467.979
1946	269.643		1946	467.815
1947	269.505		1947	467.441
1948	269.429		1948	467.431
1949	269.351		1949	467.342
1950	269.025		1950	467.007
1951	268.987		1951	466.818
1952	268.867		1952	466.739
1953	268.727		1953	466.5
1954	268.554		1954	466.399
1955	268.508		1955	466.391
1956	268.506		1956	466.292
1957	268.471		1957	466.178
1958	268.383		1958	465.988
1959	268.072		1959	465.881
1960	268.049		1960	465.782
1961	268.046		1961	465.776
1962	267.665		1962	465.727
1963	267.663		1963	465.398
1964	267.455		1964	465.102
1965	267.435		1965	465.079
1966	267.407		1966	464.968
1967	267.04		1967	464.931
1968	266.751		1968	464.803
1969	266.631		1969	464.718
1970	266.581		1970	464.682
1971	266.464		1971	464.667
1972	266.421		1972	464.606
1973	266.38		1973	464.217
1974	266.368		1974	464.127
1975	266.307		1975	464.036
1976	266.288		1976	463.983
1977	266.207		1977	463.773
1978	265.956		1978	463.704
1979	265.951		1979	463.691
1980	265.944		1980	463.5
1981	265.846		1981	463.228
1982	265.77		1982	463.136
1983	265.699		1983	463.06
1984	265.589		1984	463
1985	265.413		1985	462.938
1986	265.402		1986	462.83
1987	265.272		1987	462.696
1988	265.128		1988	462.672
1989	265.1		1989	462.399
1990	265.08		1990	462.291
1991	265.05		1991	461.989
1992	265.005		1992	461.901
1993	264.899		1993	461.89
1994	264.87		1994	461.816
1995	264.638		1995	461.732
1996	264.587		1996	461.702
1997	264.428		1997	461.607
1998	264.411		1998	461.56
1999	264.378		1999	461.511
[truncated: 3,709 more rows]
