# Supplementary material for: Bi-allelic variants in WDR47 cause a complex neurodevelopmental syndrome
Source: EMBO Mol Med. 2024 Nov 28;17(1):129–68. doi: 10.1038/s44321-024-00178-z (PMC11730659; doi:10.1038/s44321-024-00178-z)
Supplement: Supplementary file 14 — Source data Fig. 7 [file 44321_2024_178_MOESM14_ESM.zip › Fig 7/7N/Numerical data/7N_acetylated_tubulin.xlsx]

## Sheet: Sheet1
embryo#	WT (acety tub/ alpha tubulin)		embryo#	HOM (acety tub/ alpha tubulin) (normalized on WT)
emb#1	1		emb#1	0.460116
emb#2	1		emb#2	0.633886
emb#3	1		emb#3	0.250053
