# Supplementary material for: Bi-allelic variants in WDR47 cause a complex neurodevelopmental syndrome
Source: EMBO Mol Med. 2024 Nov 28;17(1):129–68. doi: 10.1038/s44321-024-00178-z (PMC11730659; doi:10.1038/s44321-024-00178-z)
Supplement: Supplementary file 15 — Source data Fig. 8 [file 44321_2024_178_MOESM15_ESM.zip]

Archive with 10 entries (7 files):
- EMM_2024_19277_SourceDataForFigure8/
- __MACOSX/._EMM_2024_19277_SourceDataForFigure8
- EMM_2024_19277_SourceDataForFigure8/8B/
- __MACOSX/EMM_2024_19277_SourceDataForFigure8/._8B
- EMM_2024_19277_SourceDataForFigure8/8E/
- __MACOSX/EMM_2024_19277_SourceDataForFigure8/._8E
- EMM_2024_19277_SourceDataForFigure8/8B/8B human variants - rescue migration.xlsx
- __MACOSX/EMM_2024_19277_SourceDataForFigure8/8B/._8B human variants - rescue migration.xlsx
- EMM_2024_19277_SourceDataForFigure8/8E/8E - Rescue CC thinkness - variants.xlsx
- __MACOSX/EMM_2024_19277_SourceDataForFigure8/8E/._8E - Rescue CC thinkness - variants.xlsx
