# Supplementary material for: Bi-allelic variants in WDR47 cause a complex neurodevelopmental syndrome
Source: EMBO Mol Med. 2024 Nov 28;17(1):129–68. doi: 10.1038/s44321-024-00178-z (PMC11730659; doi:10.1038/s44321-024-00178-z)
Supplement: Supplementary file 15 — Source data Fig. 8 [file 44321_2024_178_MOESM15_ESM.zip › EMM_2024_19277_SourceDataForFigure8/8B/8B human variants - rescue migration.xlsx]

## Sheet: Sheet1
	CONTROL (Cre:FL/WT , empty GFP:FL/FL , empty GFP:FL/WT)											CRE:FL/FL-EMPTY							CRE:FL/FL-WT							CRE:FL/FL- D466H							CRE:FL/FL-K592R							CRE:FL/FL-P650L							CRE:FL/FL-H659P
	emb#1	emb#2	emb#3	emb#4	emb#5	emb#6	emb#7	emb#8	emb#9	emb#10		emb#1	emb#2	emb#3	emb#4	emb#5	emb#6		emb#1	emb#2	emb#3	emb#4	emb#5	emb#6		emb#1	emb#2	emb#3	emb#4	emb#5	emb#6		emb#1	emb#2	emb#3	emb#4	emb#5	emb#6		emb#1	emb#2	emb#3	emb#4	emb#5	emb#6		emb#1	emb#2	emb#3
VZ	0.107411	0.210748	4.02299	1.49254	1.33053	0.702247	0.390244	0.524345	0.247729	1.22075		1.83554	1.59705	3.0326	1.01961	3.8943	3.12796		3.38733	3.39589	2.58741	0.986193	1.23457	0.924499		2.92135	4.91329	5.50936	9.77081	6.79916	8.22785		2.72177	2.77778	5.69288	4.6595	8.21168	2.45989		0.954401	1.63756	0.877193	3.38722	3.36135	4.01338		1.34021	4.07332	1.78082
IZ	5.26316	4.32034	10.8238	5.17998	7.84314	2.80899	4.78049	6.89139	5.69777	4.98474		15.1982	19.1646	18.9537	23.2941	17.1071	12.7014		10.0147	13.1367	8.25175	5.91716	13.933	5.70108		18.8764	10.6936	14.0333	17.0084	15.5858	18.6709		14.4153	19.4444	20.7491	12.9032	13.3212	21.8182		7.95334	9.38865	9.64912	18.2448	13.7815	10.8696		12.268	14.4603	12.6027
lCP	16.971	18.7566	15.8046	18.1738	16.2465	15.4494	20.3902	15.8802	14.2031	16.9888		30.1762	28.5012	35.6331	22.9804	20.306	27.5829		9.5729	22.6095	18.5315	20.3156	19.9294	13.0971		14.1573	26.0116	19.8545	22.7985	19.6653	29.9051		22.1774	23.2456	29.9626	27.1207	26.4598	18.7166		18.6638	27.0742	28.9474	30.331	23.5294	21.4047		21.3402	19.9593	22.4657
uCP	77.6584	76.7123	69.3487	75.1536	74.5798	81.0393	74.439	76.7041	79.8514	76.8057		52.79	50.7371	42.3806	52.7059	58.6926	56.5877		77.025	60.8579	70.6294	72.7811	64.903	80.2773		64.0449	58.3815	60.6029	50.4222	57.9498	43.1962		60.6855	54.5322	43.5955	55.3166	52.0073	57.0053		72.4284	61.8996	60.5263	48.0369	59.3277	63.7124		65.0516	61.5071	63.1507
[truncated: 3 more columns]
