# Supplementary material for: Bi-allelic variants in WDR47 cause a complex neurodevelopmental syndrome
Source: EMBO Mol Med. 2024 Nov 28;17(1):129–68. doi: 10.1038/s44321-024-00178-z (PMC11730659; doi:10.1038/s44321-024-00178-z)
Supplement: Supplementary file 15 — Source data Fig. 8 [file 44321_2024_178_MOESM15_ESM.zip › EMM_2024_19277_SourceDataForFigure8/8E/8E - Rescue CC thinkness - variants.xlsx]

## Sheet: Sheet1
	control			WT			D466H			K592R			P650L			H659P
Exp1	128.258		Exp1	138.61		Exp1	25.9869		Exp1	46.6061		Exp1	29.2665		Exp1	18.3308
Exp2	44.1843		Exp2	102.441		Exp2	25.6609		Exp2	110.536		Exp2	32.4956		Exp2	33.1674
Exp3	145.955		Exp3	148.256		Exp3	66.6359		Exp3	77.3912		Exp3	25.2179		Exp3	60.9814
Exp4	93.0755		Exp4	79.002		Exp4	68.2052		Exp4	49.3334		Exp4	20.8459		Exp4	27.4461
Exp5	95.9939		Exp5	72.0543		Exp5	55.95		Exp5	84.1148		Exp5	20.7347		Exp5	23.6777
Exp6	134.253		Exp6	60.784		Exp6	66.6283		Exp6	58.1581		Exp6	48.3709
Exp7	58.2801		Exp7	75.8813		Exp7	52.4976		Exp7	119.75					Mean	32.7207
			Exp8	83.6829		Exp8	81.1206		Exp8	117.639		Mean	29.4886
Mean	100					Exp9	49.2078
			Mean	95.0889					Mean	82.9411
						Mean	54.6548
